# Supplementary material for: RNA polymerase II primes Polycomb‐repressed developmental genes throughout terminal neuronal differentiation
Source: Mol Syst Biol. 2017 Oct 16;13(10):946. doi: 10.15252/msb.20177754 (PMC5658700; doi:10.15252/msb.20177754)
Supplement: Supplementary file 3 — Dataset EV1 [file MSB-13-946-s003.xlsx]

## Sheet: Legend
Dataset EV1. Enriched Gene Ontology (GO) terms and associated genes.
Full lists of Enriched Gene Ontologies results from GO-Elite (results Pruned to reduced redundancy among GO terms)
Name	Tested	Background
Fig1E_OnlyESCs_GO	genes peaking in ESCs (>1.75 z-score)	all genes expressed (>1 TPM) in at least one day
Fig1E_OnlyDay1_GO	genes peaking in day 1 (>1.75 z-score)	all genes expressed (>1 TPM) in at least one day
Fig1E_OnlyDay3_GO	genes peaking in day3 (>1.75 z-score)	all genes expressed (>1 TPM) in at least one day
Fig1E_OnlyDay16_GO	genes peaking in day16 (>1.75 z-score)	all genes expressed (>1 TPM) in at least one day
Fig1E_OnlyDay30_GO	genes peaking in day30 (>1.75 z-score)	all genes expressed (>1 TPM) in at least one day
Fig3C_PRC_Maintained_GO	PRC maintained	all genes
Fig3C_PRC_Lost_GO	PRC Lost	all genes
Fig3C_PRC_Acquired_GO	PRC Acquired	all genes
Fig5C_PRC.S5p_PRC.S5p_GO	PRC/S5p ESCs -> PRC/S5p day30	all PRC/S5p genes in day0
Fig5C_PRC.S5p_PRC.Active_GO	PRC/S5p ESCs -> PRC/Active day30	all PRC/S5p genes in day0
Fig5C_PRC.S5p_PRCOnly_GO	PRC/S5p ESCs -> PRC Only day30	all PRC/S5p genes in day0
Fig5C_PRC.S5p_Inactive_GO	PRC/S5p ESCs -> Inactive day30	all PRC/S5p genes in day0
Fig5C_PRC.S5p_Active_GO	PRC/S5p ESCs -> Active day30	all PRC/S5p genes in day0
FigEV4D_PRC.S5p_Active_GO	PRC/S5p ESCs -> Active day30	all genes
FigEV4D_PRC.Active_Active_GO	PRC/Active ESCs -> Active day30	all genes
FigEV4D_PRCOnly_Active_GO	PRC Only ESCs -> Active day30	all genes
FigEV6B_AlwaysPRC.S5p_GO	PRC/S5p ESCs, day1, day3, day16 and day30	all genes
FigEV6B_PRC.S5p_PRCOnly_GO	PRC/S5p ESCs, PRC/S5p or PRC Only day1 and day3, PRC Only day16 and day30	all genes
FigEV6B_PRC.S5p_Inactive_GO	PRC/S5p ESCs, PRC/S5p or PRC Only or Inactive day1 and day3, Inactive day16 and day30	all genes

## Sheet: Fig1E_OnlyESCs_GO
Ontology-ID	Ontology Name	Ontology Type	Number Changed	Number Measured	Number in Ontology	Percent Changed	Percent Present	Z Score	PermuteP	AdjustedP	redundant with terms	inverse redundant	gene symbols
GO:0009070	serine family amino acid biosynthetic process	biological_process	5	10	12	50	83.3333	7.01178	0	0.191	morphogen activity		Cth|Ggt1|Psat1|Psph|Shmt2
GO:0034616	response to laminar fluid shear stress	biological_process	4	8	8	50	100	6.27109	0.0005	0.191			Klf2|Ncf2|Smad6|Smad7
GO:0045414	regulation of interleukin-8 biosynthetic process	biological_process	3	5	12	60	41.6667	6.04487	0.0025	0.471133			Bcl3|Il17f|Klf4
GO:0016624	oxidoreductase activity, acting on the aldehyde or oxo group of donors, disulfide as acceptor	molecular_function	4	9	11	44.4444	81.8182	5.84092	0.0005	0.191	mitochondrion		Bckdha|Dhtkd1|Pdha2|Pdhb
GO:0006086	acetyl-CoA biosynthetic process from pyruvate	biological_process	3	6	6	50	100	5.43054	0.001	0.314089	alcohol catabolic process|mitochondrion|morphogen activity|pyruvate dehydrogenase complex	pyruvate dehydrogenase complex	Dlat|Pdha2|Pdhb
GO:0006418	tRNA aminoacylation for protein translation	biological_process	9	43	43	20.9302	100	5.27218	0	0.191	ligase activity, forming carbon-oxygen bonds|morphogen activity|sugar utilization	ligase activity, forming carbon-oxygen bonds	Aars|Cars|Gars|Lars|Mars|Nars|Sars|Wars|Yars
GO:0032729	positive regulation of interferon-gamma production	biological_process	5	16	33	31.25	48.4848	5.22161	0.0005	0.191			Bcl3|Cd3e|Fzd5|Il27ra|Slc11a1
GO:0005922	connexon complex	cellular_component	4	11	20	36.3636	55	5.15391	0.0005	0.191	gap junction	gap junction	Gjb1|Gjb3|Gjb4|Gjb5
GO:0008236	serine-type peptidase activity	molecular_function	15	103	233	14.5631	44.206	5.02294	0	0.191	protein maturation|proteolysis|sugar utilization		4930519F16Rik|Abhd10|Ctsc|Dpp7|F2|Klk1|Klk10|Klk13|Klk8|Lonp1|Prss41|Rhbdl2|Scpep1|Tmprss12|Tmprss5
GO:0045254	pyruvate dehydrogenase complex	cellular_component	3	7	7	42.8571	100	4.94655	0.002	0.441688	acetyl-CoA biosynthetic process from pyruvate|alcohol catabolic process|mitochondrion|morphogen activity	acetyl-CoA biosynthetic process from pyruvate	Dlat|Pdha2|Pdhb
GO:0045653	negative regulation of megakaryocyte differentiation	biological_process	4	12	15	33.3333	80	4.87254	0.0025	0.471133	nucleosome|nucleosome assembly		Hist1h4b|Hist1h4d|Hist1h4f|Hist1h4n
GO:0016875	ligase activity, forming carbon-oxygen bonds	molecular_function	9	50	50	18	100	4.67709	0.0005	0.191	morphogen activity|sugar utilization|tRNA aminoacylation for protein translation	tRNA aminoacylation for protein translation	Aars|Cars|Gars|Lars|Mars|Nars|Sars|Wars|Yars
GO:0006044	N-acetylglucosamine metabolic process	biological_process	5	19	20	26.3158	95	4.64403	0	0.191	morphogen activity		Amdhd2|B4galnt2|Gnpda1|Hexb|Renbp
GO:0045717	negative regulation of fatty acid biosynthetic process	biological_process	3	8	9	37.5	88.8889	4.55116	0.004	0.614522			Apoc1|Trib3|Wdtc1
GO:0008595	anterior/posterior axis specification, embryo	biological_process	3	8	8	37.5	100	4.55116	0.008	0.863145			Fzd5|Tbx3|Tdgf1
GO:0000049	tRNA binding	molecular_function	6	27	27	22.2222	100	4.50215	0.001	0.314089	sugar utilization		Aars|Cars|Eefsec|Mars|Sepsecs|Yars
GO:0019827	stem cell maintenance	biological_process	9	55	61	16.3636	90.1639	4.3149	0	0.191			Esrrb|Klf10|Klf4|Nanog|Sox2|Tbx3|Tcfap2c|Tcl1|Tet1
GO:0042534	regulation of tumor necrosis factor biosynthetic process	biological_process	3	9	16	33.3333	56.25	4.2193	0.0035	0.575221	positive regulation of cytokine biosynthetic process		Bcl3|Hspb1|Tlr2
GO:0032695	negative regulation of interleukin-12 production	biological_process	3	9	10	33.3333	90	4.2193	0.0075	0.84131			Acp5|Irak3|Tlr2
GO:0000800	lateral element	cellular_component	3	9	9	33.3333	100	4.2193	0.005	0.699703			Mei4|Smc1b|Sycp1
GO:0042742	defense response to bacterium	biological_process	8	47	152	17.0213	30.9211	4.20727	0.002	0.441688			Acp5|Bcl3|Hck|Il27ra|Myo1f|Rbpj|Slc11a1|Tlr2
GO:0070192	chromosome organization involved in meiosis	biological_process	5	23	24	21.7391	95.8333	4.04195	0.0035	0.575221		male germ cell nucleus	Mei4|Mlh3|Stag3|Stra8|Sycp1
GO:0005160	transforming growth factor beta receptor binding	molecular_function	4	16	18	25	88.8889	4.00509	0.003	0.543615			Lefty1|Lefty2|Smad6|Smad7
GO:0051604	protein maturation	biological_process	33	386	628	8.54922	61.465	3.99686	0	0.191	proteolysis|sugar utilization	metalloendopeptidase activity|serine-type peptidase activity	4930519F16Rik|Abhd10|Adam23|Atg4d|Cpn1|Ctsc|Ctsw|Dpp7|Dub1a|F2|Klk1|Klk10|Klk13|Klk8|Lap3|Lonp1|Mep1b|Mmp11|Napsa|Nrd1|Osgep|Pga5|Pgc|Prss41|Rhbdl2|Scpep1|Spg7|Tfrc|Tmprss12|Tmprss5|Uqcrc1|Usp48|Xpnpep1
GO:0051043	regulation of membrane protein ectodomain proteolysis	biological_process	3	10	14	30	71.4286	3.93486	0.0055	0.733368			Nrd1|Sh3d19|Timp1
GO:0001892	embryonic placenta development	biological_process	5	24	25	20.8333	96	3.91304	0.0025	0.471133			Arnt|Cebpb|Esrrb|Prdm1|Tcfeb
GO:0032526	response to retinoic acid	biological_process	10	73	89	13.6986	82.0225	3.86402	0.002	0.441688			Aqp3|Bmp4|Klf4|Lefty1|Mtap7|Nanog|Sox2|Stra8|Tfrc|Triml2
GO:0043292	contractile fiber	cellular_component	6	33	53	18.1818	62.2642	3.84826	0.0025	0.471133			Des|Hspb1|Myh13|Pecam1|Trim63|Twf1
GO:0042108	positive regulation of cytokine biosynthetic process	biological_process	6	33	58	18.1818	56.8966	3.84826	0.003	0.543615		regulation of tumor necrosis factor biosynthetic process	Bcl3|Cd3e|Hspb1|Ltb|Tlr2|Tnfrsf13c
GO:0060968	regulation of gene silencing	biological_process	4	17	20	23.5294	85	3.83344	0.0035	0.575221			Apobec1|Hist1h3e|Hist1h3i|Tet1
GO:0002275	myeloid cell activation involved in immune response	biological_process	4	17	27	23.5294	62.963	3.83344	0.008	0.863145			Myo1f|Pi4k2a|Sbno2|Tlr2
GO:0030145	manganese ion binding	molecular_function	6	34	38	17.6471	89.4737	3.75445	0.0045	0.669505			Lap3|Pim1|Ppef2|Ppm1b|Ppm1n|Xpnpep1
GO:0042036	negative regulation of cytokine biosynthetic process	biological_process	4	18	22	22.2222	81.8182	3.67483	0.006	0.764			Bcl3|Inhbb|Klf4|Sigirr
GO:0006953	acute-phase response	biological_process	4	18	36	22.2222	50	3.67483	0.012	0.974759			Ahsg|F2|Sigirr|Tfrc
GO:0019751	polyol metabolic process	biological_process	6	35	43	17.1429	81.3953	3.66415	0.007	0.817669	morphogen activity		Gdpd3|Got1|Gyk|Ipmk|Itpka|Pycr1
GO:0000786	nucleosome	cellular_component	8	55	113	14.5455	48.6726	3.65786	0.0025	0.471133	nucleosome assembly	negative regulation of megakaryocyte differentiation|nucleosome assembly	Hist1h2bp|Hist1h3e|Hist1h3i|Hist1h4b|Hist1h4d|Hist1h4f|Hist1h4n|Myst4
GO:0005921	gap junction	cellular_component	4	19	29	21.0526	65.5172	3.52756	0.0055	0.733368	connexon complex	connexon complex	Gjb1|Gjb3|Gjb4|Gjb5
GO:0002286	T cell activation involved in immune response	biological_process	4	19	23	21.0526	82.6087	3.52756	0.0115	0.967506			Bcl3|Icam1|Relb|Slc11a1
GO:0000795	synaptonemal complex	cellular_component	4	19	22	21.0526	86.3636	3.52756	0.0145	1		male germ cell nucleus	Mlh3|Smc1b|Stag3|Sycp1
GO:0043168	anion binding	molecular_function	3	12	20	25	60	3.46802	0.0185	1			Ctsc|Mthfd2|Sh2b3
GO:0032266	phosphatidylinositol-3-phosphate binding	molecular_function	3	12	12	25	100	3.46802	0.0155	1			Kif16b|Zfyve26|Zfyve28
GO:0008483	transaminase activity	molecular_function	4	20	24	20	83.3333	3.39022	0.0095	0.906026	morphogen activity		Bcat1|Gfpt2|Got1|Psat1
GO:0033077	T cell differentiation in thymus	biological_process	5	29	33	17.2414	87.8788	3.36045	0.009	0.906026			Cd3e|Fzd5|Mpzl2|Ncaph2|Prkdc
GO:0006959	humoral immune response	biological_process	5	29	57	17.2414	50.8772	3.36045	0.0065	0.798878			Aire|Bcl3|Rbpj|Tcfeb|Traf3ip2
GO:0006865	amino acid transport	biological_process	5	29	42	17.2414	69.0476	3.36045	0.005	0.699703			AU018091|Slc38a7|Slc3a2|Slc7a1|Slc7a5
GO:0006310	DNA recombination	biological_process	14	140	149	10	93.9597	3.22492	0.005	0.699703			C330006K01Rik|Dclre1c|Dmc1|Lonp1|Mlh3|Prkdc|Rad51l1|Rdm1|Rpain|Slx1b|Smc1b|Stra8|Tfpt|Zfyve26
GO:0001077	RNA polymerase II core promoter proximal region sequence-specific DNA binding transcription factor activity involved in positive regulation of transcription	molecular_function	7	53	61	13.2075	86.8852	3.11591	0.0085	0.89656			Cebpb|Hnf1a|Klf4|Mitf|Rbpj|Sox2|Tcfap2c
GO:0051453	regulation of intracellular pH	biological_process	3	14	15	21.4286	93.3333	3.09595	0.02	1			Cln5|Slc11a1|Slc9a8
GO:0001772	immunological synapse	cellular_component	3	14	16	21.4286	87.5	3.09595	0.0235	1			Cd37|Cd3e|Icam1
GO:0001673	male germ cell nucleus	cellular_component	3	14	20	21.4286	70	3.09595	0.0145	1	chromosome organization involved in meiosis|synaptonemal complex		Mlh3|Stag3|Sycp1
GO:0004428	inositol or phosphatidylinositol kinase activity	molecular_function	5	32	34	15.625	94.1176	3.08517	0.0125	1	morphogen activity		Ipmk|Itpk1|Itpka|Pi4k2a|Pik3cb
GO:0009064	glutamine family amino acid metabolic process	biological_process	6	43	54	13.9535	79.6296	3.04386	0.0085	0.89656	morphogen activity		Aldh18a1|Asns|Gfpt2|Got1|Nos3|Pycr1
GO:0008584	male gonad development	biological_process	7	55	72	12.7273	76.3889	3.00082	0.0115	0.967506			Ahsg|Arid5b|Eif2s2|Nr0b1|Nupr1|Tcfap2c|Zfp42
GO:0045165	cell fate commitment	biological_process	10	93	118	10.7527	78.8136	2.97823	0.0075	0.84131			Bmp4|Mitf|Nanog|Prdm1|Prkdc|Rbpj|Sox2|Tbx3|Tcfap2c|Tead4
GO:0032675	regulation of interleukin-6 production	biological_process	6	44	62	13.6364	70.9677	2.9767	0.0155	1			Cebpb|Il17f|Irak3|Klf2|Mapk13|Tlr2
GO:0046164	alcohol catabolic process	biological_process	8	68	114	11.7647	59.6491	2.95124	0.0105	0.921783	morphogen activity	acetyl-CoA biosynthetic process from pyruvate|pyruvate dehydrogenase complex	Dhtkd1|Dlat|Glb1|Gnpda1|Hk2|Pdha2|Pdhb|Pycr1
GO:0015078	hydrogen ion transmembrane transporter activity	molecular_function	9	81	105	11.1111	77.1429	2.9356	0.0095	0.906026			Atp12a|Atp5f1|Atp6v0a4|Cox4i1|Cox5a|Cox7a1|Slc11a1|Slc9a8|Uqcrq
GO:0015909	long-chain fatty acid transport	biological_process	3	15	24	20	62.5	2.9355	0.035	1			Cpt1b|Fabp3|Pla2g5
GO:0015175	neutral amino acid transmembrane transporter activity	molecular_function	3	15	20	20	75	2.9355	0.0235	1			Slc1a5|Slc38a7|Slc3a2
GO:0005504	fatty acid binding	molecular_function	5	34	47	14.7059	72.3404	2.91939	0.0135	1			Acads|Acbd7|Apoc1|Fabp3|Soat2
GO:0005739	mitochondrion	cellular_component	80	1340	1513	5.97015	88.5658	2.89343	0.0025	0.471133		acetyl-CoA biosynthetic process from pyruvate|oxidoreductase activity, acting on the aldehyde or oxo group of donors, disulfide as acceptor|pyruvate dehydrogenase complex	0610009O20Rik|1190003J15Rik|1700029P11Rik|4930455C21Rik|AA467197|Abhd10|Acads|Acot8|Acot9|Aldh18a1|Atp5f1|Bcat1|Bckdha|Car5a|Ccdc51|Cecr5|Chchd10|Clpb|Comtd1|Coq6|Cox18|Cox4i1|Cox5a|Cox7a1|Cpt1b|Cyb5r1|Cyb5r2|Dact2|Dap3|Dhtkd1|Diap2|Dlat|Echdc2|Eefsec|Eral1|Fabp3|Fam82a2|Gars|Ghitm|Glyctk|Gyk|Hk2|Hscb|Idh3g|Isoc2a|Lactb2|Lap3|Lonp1|Mars|Mcat|Mobp|Mrpl2|Mrps10|Mrps24|Mtg1|Mthfd2|Nars|Ndufa7|Ndufv1…
GO:0007587	sugar utilization	biological_process	106	1857	2545	5.70813	72.9666	2.88773	0.0025	0.471133		ligase activity, forming carbon-oxygen bonds|metalloendopeptidase activity|one-carbon metabolic process|protein maturation|serine-type peptidase activity|tRNA aminoacylation for protein translation|tRNA binding	2810422J05Rik|4930519F16Rik|Aars|Abhd10|Abtb1|Acads|Adad2|Adam23|Adipor2|Aldh3a1|Amdhd2|Aplf|Arid5b|Atg4d|Atr|C330006K01Rik|C80913|Car5a|Cars|Ccdc111|Cpn1|Cpt1b|Ctsc|Ctsw|Dclre1c|Dmc1|Dnajc22|Dpp7|Dub1a|Echdc2|Eefsec|Eif2s2|F2|Fbxo6|Gars|Gdpd3|Gfpt2|Glb1|Gnmt|Gnpda1|Gyk|Hexb|Hk2|Hscb|Iah1|Klk1|Klk10|Klk13|Klk8|Lap3|Lars|Lonp1|Manba|Mars|Mep1b|Mmp11|Mms19|Mrpl2|Mrps10|Mrps24|Mthfd2|Napsa|Nars|Nrd1…
GO:0019319	hexose biosynthetic process	biological_process	4	25	30	16	83.3333	2.81753	0.027	1			Atf4|Car5a|Gnpda1|Pck2
GO:0061245	establishment or maintenance of bipolar cell polarity	biological_process	3	16	18	18.75	88.8889	2.78858	0.0285	1			AI428936|Crb3|Ooep
GO:0060761	negative regulation of response to cytokine stimulus	biological_process	3	16	21	18.75	76.1905	2.78858	0.033	1			Irak3|Klf4|Sigirr
GO:0042116	macrophage activation	biological_process	3	16	24	18.75	66.6667	2.78858	0.029	1			Sbno2|Slc11a1|Tlr2
GO:0015079	potassium ion transmembrane transporter activity	molecular_function	3	16	18	18.75	88.8889	2.78858	0.0325	1			Atp12a|Fxyd2|Slc9a8
GO:0006334	nucleosome assembly	biological_process	8	72	126	11.1111	57.1429	2.76683	0.013	1	nucleosome	negative regulation of megakaryocyte differentiation|nucleosome	Hist1h2bp|Hist1h3e|Hist1h3i|Hist1h4b|Hist1h4d|Hist1h4f|Hist1h4n|Myst4
GO:0007044	cell-substrate junction assembly	biological_process	4	26	28	15.3846	92.8571	2.72068	0.0255	1			Fn1|Itga5|Lamc1|Tesk2
GO:0006730	one-carbon metabolic process	biological_process	4	26	30	15.3846	86.6667	2.72068	0.0255	1	morphogen activity|sugar utilization		Car5a|Gnmt|Mthfd2|Shmt2
GO:0002443	leukocyte mediated immunity	biological_process	4	26	42	15.3846	61.9048	2.72068	0.018	1			Bcl3|Ctsc|Myo1f|Slc11a1
GO:0034976	response to endoplasmic reticulum stress	biological_process	5	37	40	13.5135	92.5	2.6926	0.0215	1			Aars|Atf4|Fam129a|Ppp1r15a|Ppp1r15b
GO:0006826	iron ion transport	biological_process	5	37	51	13.5135	72.549	2.6926	0.0265	1			Eral1|Ftl1|Mtg1|Slc11a1|Tfrc
GO:0001541	ovarian follicle development	biological_process	5	37	47	13.5135	78.7234	2.6926	0.0185	1			Bmp4|Dmc1|Icam1|Oas1d|Stra8
GO:0051289	protein homotetramerization	biological_process	6	49	53	12.2449	92.4528	2.66731	0.026	1			Acads|Cth|Dpys|Enah|Gnmt|Shmt2
GO:0016015	morphogen activity	molecular_function	179	3418	4294	5.23698	79.5994	2.65427	0.009	0.906026		N-acetylglucosamine metabolic process|acetyl-CoA biosynthetic process from pyruvate|alcohol catabolic process|glutamine family amino acid metabolic process|inositol or phosphatidylinositol kinase activity|ligase activity, forming carbon-oxygen bonds|one-carbon metabolic process|phospholipase A2 activity|polyol metabolic process|pyruvate dehydrogenase complex|serine family amino acid biosynthetic …	1190003J15Rik|4930519F16Rik|9630033F20Rik|A4galt|Aars|Abhd10|Acads|Acot8|Acot9|Acp5|Adam23|Agpat2|Aldh18a1|Aldh3a1|Alg1|Amdhd2|Aplf|Apobec1|Asns|Atg4d|Atp12a|Atp2a3|Atr|B3gnt2|B3gntl1|B4galnt2|Bcat1|Car5a|Cars|Cecr5|Comtd1|Coq6|Cpn1|Cpt1b|Cth|Ctsc|Ctsw|Cyb5r1|Cyb5r2|Dclre1c|Ddx59|Dgka|Dhrs7b|Dhtkd1|Dlat|Dpp7|Dppa5a|Dpys|Dub1a|Dusp9|Echdc2|Engase|Extl1|F2|Fig4|Fntb|Ftl1|Gars|Gdpd3|Gfpt2|Ggt1|Glb1|…
GO:0071326	cellular response to monosaccharide stimulus	biological_process	3	17	23	17.6471	73.913	2.65321	0.033	1			Icam1|Mlxipl|Slc29a1
GO:0060441	epithelial tube branching involved in lung morphogenesis	biological_process	3	17	19	17.6471	89.4737	2.65321	0.0395	1			Bmp4|Hhip|Sox2
GO:0019239	deaminase activity	molecular_function	3	17	23	17.6471	73.913	2.65321	0.035	1			Adad2|Apobec1|Gnpda1
GO:0005154	epidermal growth factor receptor binding	molecular_function	3	17	24	17.6471	70.8333	2.65321	0.0345	1			Cblc|Itga5|Yes1
GO:0004623	phospholipase A2 activity	molecular_function	3	17	26	17.6471	65.3846	2.65321	0.0335	1	morphogen activity|organophosphate metabolic process		Pla2g2e|Pla2g4b|Pla2g5
GO:0006909	phagocytosis	biological_process	5	38	43	13.1579	88.3721	2.62208	0.0235	1			Dock1|Elmo3|Hck|Pecam1|Slc11a1
GO:0042060	wound healing	biological_process	7	63	76	11.1111	82.8947	2.58731	0.023	1			Fn1|Fntb|Grhl3|Itga9|Pecam1|Slc11a1|Timp1
GO:0008083	growth factor activity	molecular_function	9	91	145	9.89011	62.7586	2.54436	0.016	1			Bmp4|Fgf17|Gdf15|Inhbb|Inhbe|Lefty1|Lefty2|Ntf5|Tdgf1
GO:0060393	regulation of pathway-restricted SMAD protein phosphorylation	biological_process	3	18	21	16.6667	85.7143	2.52781	0.0315	1			Bmp4|Smad6|Smad7
GO:0044253	positive regulation of multicellular organismal metabolic process	biological_process	3	18	21	16.6667	85.7143	2.52781	0.0415	1			Adrb3|Bmp4|F2
GO:0042345	regulation of NF-kappaB import into nucleus	biological_process	3	18	30	16.6667	60	2.52781	0.046	1			Bcl3|Faf1|Tlr2
GO:0030168	platelet activation	biological_process	3	18	27	16.6667	66.6667	2.52781	0.043	1			F2|Pik3cb|Vwf
GO:0051606	detection of stimulus	biological_process	8	78	150	10.2564	52	2.5123	0.018	1			Chrna9|Guca1a|P2rx2|Pnkp|Ppef2|Rgs9bp|Sox2|Tlr2
GO:0009755	hormone-mediated signaling pathway	biological_process	6	53	72	11.3208	73.6111	2.44663	0.022	1			Adipor2|Bmp4|Esrrb|Nr0b1|Nr5a2|Trh
GO:0019637	organophosphate metabolic process	biological_process	17	218	251	7.79817	86.8526	2.44212	0.0145	1		phospholipase A2 activity	Agpat2|Dppa5a|Fabp3|Fig4|Gyk|Hexb|Inpp5b|Ipmk|Itpk1|Ncf2|Pi4k2a|Pik3cb|Pla2g2e|Pla2g4b|Pla2g5|Plcb3|Pycr1
GO:0008544	epidermis development	biological_process	8	80	112	10	71.4286	2.43264	0.0165	1			Aars|Agpat2|Gjb3|Grhl3|Hoxc13|Ltb|Ntf5|Tcfap2c
GO:0071944	cell periphery	cellular_component	3	19	23	15.7895	82.6087	2.41109	0.044	1			Bcas3|Krt17|Pecam1
GO:0005903	brush border	cellular_component	3	19	31	15.7895	61.2903	2.41109	0.041	1			Atp6v0a4|Itpr3|Soat2
GO:0048732	gland development	biological_process	9	95	130	9.47368	73.0769	2.40199	0.019	1			Arid5b|Bmp4|Notch4|Nr0b1|Rbpj|Sox2|Tbx3|Tcfap2c|Tcfcp2l1
GO:0030258	lipid modification	biological_process	9	95	126	9.47368	75.3968	2.40199	0.025	1			Acads|Adipor2|B4galnt2|Inpp5b|Ipmk|Pex13|Pi4k2a|Pik3cb|Soat2
GO:0006508	proteolysis	biological_process	36	557	807	6.4632	69.0211	2.38856	0.0175	1		metalloendopeptidase activity|protein maturation|serine-type peptidase activity	4930519F16Rik|Abhd10|Adam23|Atg4d|Cblc|Cpn1|Ctsc|Ctsw|Dpp7|Dub1a|F2|Fbxo6|Klk1|Klk10|Klk13|Klk8|Lap3|Lonp1|Mep1b|Mmp11|Napsa|Nrd1|Osgep|Pga5|Pgc|Prss41|Rhbdl2|Scpep1|Spg7|Tfrc|Tmprss12|Tmprss5|Trim63|Uqcrc1|Usp48|Xpnpep1
GO:0001067	regulatory region nucleic acid binding	molecular_function	19	257	317	7.393	81.0726	2.3365	0.0295	1			Aire|Arid5b|Cdx1|E2f2|Hnf1a|Irf5|Klf4|Lonp1|Mlxipl|Nanog|Nkx6-3|Nr5a2|Pura|Rbpj|Smad6|Smad7|Sox2|Tcfap2c|Tcfeb
GO:0016459	myosin complex	cellular_component	5	43	62	11.6279	69.3548	2.30108	0.044	1			Myh13|Myh7b|Mylpf|Myo1f|Myo1g
GO:0009615	response to virus	biological_process	8	84	160	9.52381	52.5	2.28018	0.0295	1			Apobec1|Bcl3|C80913|Hspb1|Ifitm1|Il28ra|Irak3|Zc3hav1
GO:0007281	germ cell development	biological_process	7	70	93	10	75.2688	2.27472	0.0365	1			Bmp4|Dmc1|Inhbb|Mov10l1|Mtap7|Prdm1|Stra8
GO:0016651	oxidoreductase activity, acting on NADH or NADPH	molecular_function	5	44	64	11.3636	68.75	2.24238	0.0435	1			Cyb5r1|Cyb5r2|Ncf2|Ndufa7|Ndufv1
GO:0015179	L-amino acid transmembrane transporter activity	molecular_function	4	32	35	12.5	91.4286	2.22448	0.048	1			Slc1a5|Slc38a7|Slc7a1|Slc7a5
GO:0010332	response to gamma radiation	biological_process	4	32	40	12.5	80	2.22448	0.046	1			Apobec1|Atr|Prkdc|Socs3
GO:0004222	metalloendopeptidase activity	molecular_function	7	77	121	9.09091	63.6364	1.99732	0.047	1	protein maturation|proteolysis|sugar utilization		Adam23|Mep1b|Mmp11|Nrd1|Osgep|Spg7|Uqcrc1

## Sheet: Fig1E_OnlyDay1_GO
Ontology-ID	Ontology Name	Ontology Type	Number Changed	Number Measured	Number in Ontology	Percent Changed	Percent Present	Z Score	PermuteP	AdjustedP	redundant with terms	inverse redundant	gene symbols
GO:0071371	cellular response to gonadotropin stimulus	biological_process	3	5	12	60	41.6667	11.0424	0	0.261741			Pax8|Slc5a5|Wt1
GO:0002675	positive regulation of acute inflammatory response	biological_process	3	9	24	33.3333	37.5	8.07117	0	0.261741	positive regulation of molecular function		Alox5ap|Tnfsf11|Zp3
GO:0002861	regulation of inflammatory response to antigenic stimulus	biological_process	3	12	21	25	57.1429	6.88632	0.0005	0.261741	regulation of immune effector process		Il10|Spn|Zp3
GO:0030595	leukocyte chemotaxis	biological_process	5	32	72	15.625	44.4444	6.77771	0	0.261741			Edn2|Itgam|Nckap1l|Sbds|Tnfsf11
GO:0051085	chaperone mediated protein folding requiring cofactor	biological_process	3	13	14	23.0769	92.8571	6.583	0	0.261741			Hspa8|Hsph1|Tor3a
GO:0008637	apoptotic mitochondrial changes	biological_process	5	36	37	13.8889	97.2973	6.31066	0.0005	0.261741			Ggct|Pim2|Pmaip1|Ppif|Trp73
GO:0050870	positive regulation of T cell activation	biological_process	7	78	115	8.97436	67.8261	5.63395	0	0.261741			Cd80|Hsph1|Myb|Nckap1l|Spn|Tnfsf11|Zp3
GO:0055029	nuclear DNA-directed RNA polymerase complex	cellular_component	3	18	19	16.6667	94.7368	5.45355	0.0045	0.935338			Cd3eap|Polr2i|Polr2l
GO:0042742	defense response to bacterium	biological_process	5	47	152	10.6383	30.9211	5.33176	0	0.261741			Fgr|Il10|Nlrc4|Spn|Wfdc15a
GO:0022409	positive regulation of cell-cell adhesion	biological_process	3	19	24	15.7895	79.1667	5.28066	0.0025	0.692843			Alox15|Lef1|Tnfsf11
GO:0002763	positive regulation of myeloid leukocyte differentiation	biological_process	3	23	36	13.0435	63.8889	4.69978	0.005	0.995352	organ morphogenesis		Car2|Lef1|Tnfsf11
GO:0008301	DNA bending activity	molecular_function	4	39	52	10.2564	75	4.65416	0.0015	0.517098	pattern specification process|sequence-specific DNA binding RNA polymerase II transcription factor activity|transcription factor complex		Foxd3|Foxi3|Foxr2|Lef1
GO:0002009	morphogenesis of an epithelium	biological_process	10	194	232	5.15464	83.6207	4.40616	0.0005	0.261741		neural crest cell migration	Car2|Foxd3|Gcm1|Hoxd13|Il10|Lef1|Ovol2|Pax8|Tbx4|Wt1
GO:0001822	kidney development	biological_process	7	110	128	6.36364	85.9375	4.38099	0.0015	0.517098			Car2|Foxd3|Lef1|Ovol1|Pax8|Trp73|Wt1
GO:0001755	neural crest cell migration	biological_process	3	27	35	11.1111	77.1429	4.24559	0.007	1	morphogenesis of an epithelium|pattern specification process		Foxd3|Lef1|Ovol2
GO:0046456	icosanoid biosynthetic process	biological_process	3	28	39	10.7143	71.7949	4.14647	0.006	1			Alox15|Alox5ap|Edn2
GO:0045670	regulation of osteoclast differentiation	biological_process	3	29	42	10.3448	69.0476	4.05212	0.0105	1			Car2|Tcfe3|Tnfsf11
GO:0006959	humoral immune response	biological_process	3	29	57	10.3448	50.8772	4.05212	0.0085	1			C8b|Tcfe3|Zp3
GO:0002260	lymphocyte homeostasis	biological_process	3	30	37	10	81.0811	3.96216	0.01	1			Nckap1l|Pmaip1|Skil
GO:0031214	biomineral tissue development	biological_process	3	33	51	9.09091	64.7059	3.71525	0.015	1			Alox15|Otop1|Sbds
GO:0000981	sequence-specific DNA binding RNA polymerase II transcription factor activity	molecular_function	7	139	181	5.03597	76.7956	3.60383	0.0045	0.935338		DNA bending activity	Foxd3|Foxi3|Foxr2|Lef1|Ovol1|Pax8|Wt1
GO:0034062	RNA polymerase activity	molecular_function	3	35	37	8.57143	94.5946	3.56706	0.0185	1			Polr2i|Polr2k|Polr2l
GO:2000243	positive regulation of reproductive process	biological_process	3	36	44	8.33333	81.8182	3.49722	0.018	1	anatomical structure formation involved in morphogenesis		Lef1|Wt1|Zp3
GO:0021782	glial cell development	biological_process	3	36	41	8.33333	87.8049	3.49722	0.02	1			Foxd3|Gm98|Itgam
GO:0002285	lymphocyte activation involved in immune response	biological_process	3	36	44	8.33333	81.8182	3.49722	0.0195	1			Gadd45g|Lef1|Plcg2
GO:0090066	regulation of anatomical structure size	biological_process	7	144	184	4.86111	78.2609	3.49094	0.0065	1			Edn2|G6pdx|Gclm|Lrrk2|Nckap1l|Spna1|Trp73
GO:0060688	regulation of morphogenesis of a branching structure	biological_process	3	39	52	7.69231	75	3.30248	0.0195	1			Hoxd13|Lrrk2|Pax8
GO:0016836	hydro-lyase activity	molecular_function	3	39	44	7.69231	88.6364	3.30248	0.0205	1			Car2|Eno1|Tor3a
GO:0002687	positive regulation of leukocyte migration	biological_process	3	39	68	7.69231	57.3529	3.30248	0.022	1	positive regulation of molecular function		Edn2|Nckap1l|Zp3
GO:0050851	antigen receptor-mediated signaling pathway	biological_process	3	40	55	7.5	72.7273	3.242	0.018	1			Nckap1l|Plcg2|Plekha1
GO:0032587	ruffle membrane	cellular_component	3	40	44	7.5	90.9091	3.242	0.021	1			Fgr|Plekha1|Rasgrp2
GO:0048646	anatomical structure formation involved in morphogenesis	biological_process	14	469	550	2.98507	85.2727	2.8914	0.01	1		positive regulation of reproductive process	Aggf1|Capn3|Epha1|Foxi3|Lef1|Ovol2|Pax8|Pnpla6|Skil|Tbx4|Ttn|Ugt8a|Wt1|Zp3
GO:0042552	myelination	biological_process	3	49	54	6.12245	90.7407	2.77512	0.038	1			Cldn5|Gm98|Ugt8a
GO:0000902	cell morphogenesis	biological_process	6	151	177	3.97351	85.3107	2.65133	0.0325	1			Epha1|Hspa8|Hsph1|Lef1|Pax8|Wt1
GO:0006979	response to oxidative stress	biological_process	7	191	236	3.66492	80.9322	2.6242	0.0345	1			G6pdx|Gclm|Gpx2|Lrrk2|Nqo1|Plekha1|Stx3
GO:0002697	regulation of immune effector process	biological_process	5	117	183	4.2735	63.9344	2.60568	0.0295	1		regulation of inflammatory response to antigenic stimulus	Fgr|Il10|Myb|Spn|Zp3
GO:0045580	regulation of T cell differentiation	biological_process	3	53	78	5.66038	67.9487	2.60247	0.046	1			Myb|Nckap1l|Nfkbid
GO:0005088	Ras guanyl-nucleotide exchange factor activity	molecular_function	4	84	91	4.7619	92.3077	2.58371	0.0315	1			Arhgef18|Arhgef5|Rangrf|Ttn
GO:0003690	double-stranded DNA binding	molecular_function	5	124	153	4.03226	81.0458	2.45571	0.037	1			Foxd3|Foxi3|Foxr2|Trp73|Wt1
GO:0009887	organ morphogenesis	biological_process	10	335	436	2.98507	76.8349	2.43186	0.0365	1		positive regulation of myeloid leukocyte differentiation	Car2|Lef1|Ovol2|Pax8|Plekha1|Pnpla6|Smtnl1|Tbx4|Tnfsf11|Ttn
GO:0016458	gene silencing	biological_process	3	58	64	5.17241	90.625	2.40904	0.0495	1			4921515J06Rik|Dnmt3b|Srrt
GO:0045859	regulation of protein kinase activity	biological_process	11	399	468	2.75689	85.2564	2.27042	0.044	1			1700021C14Rik|Ccno|Edn2|Epha1|Fgr|Gadd45g|Lrrk2|Tnfsf11|Trp73|Ttn|Zp3
GO:0044093	positive regulation of molecular function	biological_process	18	762	938	2.3622	81.2367	2.23557	0.0475	1		positive regulation of acute inflammatory response|positive regulation of leukocyte migration	1700021C14Rik|Alox5ap|Edn2|Eno1|Epha1|Fgr|Gadd45g|Gclm|Il10|Lrrk2|Nckap1l|Nlrc4|Plcg2|Pmaip1|Ptger4|Tnfsf11|Trp73|Zp3
GO:0007389	pattern specification process	biological_process	9	309	399	2.91262	77.4436	2.22485	0.0435	1		DNA bending activity|neural crest cell migration	Foxd3|Foxi3|Foxr2|Hoxd13|Lef1|Ovol2|Pax8|Ttn|Wt1
GO:0005667	transcription factor complex	cellular_component	8	264	331	3.0303	79.7583	2.21586	0.0435	1		DNA bending activity	Foxd3|Foxi3|Foxr2|Gcm1|Lef1|Pax8|Tcfe3|Trp73

## Sheet: Fig1E_OnlyDay3_GO
Ontology-ID	Ontology Name	Ontology Type	Number Changed	Number Measured	Number in Ontology	Percent Changed	Percent Present	Z Score	PermuteP	AdjustedP	redundant with terms	inverse redundant	gene symbols
GO:0003002	regionalization	biological_process	36	195	258	18.4615	75.5814	12.3434	0	0.024369		facial nerve structural organization|neural nucleus development|response to transforming growth factor beta stimulus|retinoic acid 4-hydroxylase activity|retinoic acid catabolic process|rhombomere development|telencephalon development	Alx1|Barx1|Cdon|Ctnnb1|Cyp26a1|Cyp26b1|Cyp26c1|Edn1|Egr2|Epb4.1l5|Fezf2|Fgf8|Foxb1|Gas1|Gli3|Hoxa1|Hoxa2|Hoxa3|Hoxb1|Hoxb2|Hoxb3|Hoxb8|Irx2|Lhx2|Lrp5|Pax3|Pax7|Ror2|Sfrp1|Sfrp2|Smad4|Sp8|Sufu|Tbx20|Zbtb16|Zeb2
GO:0021546	rhombomere development	biological_process	6	8	8	75	100	11.6506	0	0.024369	multicellular organismal process|myelin sheath abaxonal region|nucleus|regionalization|regulation of gene expression|regulation of macromolecule biosynthetic process|sequence-specific DNA binding transcription factor activity|transcription, DNA-dependent|virion	facial nerve structural organization|neural nucleus development	Egr2|Hoxa1|Hoxa2|Hoxb1|Hoxb2|Hoxb3
GO:0021612	facial nerve structural organization	biological_process	4	4	4	100	100	11.1029	0	0.024369	multicellular organismal process|myelin sheath abaxonal region|nucleus|regionalization|regulation of gene expression|regulation of macromolecule biosynthetic process|rhombomere development|sequence-specific DNA binding transcription factor activity|transcription, DNA-dependent|virion	neural nucleus development	Egr2|Hoxa1|Hoxb1|Hoxb2
GO:0048598	embryonic morphogenesis	biological_process	38	275	357	13.8182	77.0308	10.2442	0	0.024369		appendage development|bone development|bone morphogenesis|cranial nerve morphogenesis|dorsal/ventral axis specification|neural nucleus development|palate development|response to transforming growth factor beta stimulus	Alx1|Cdon|Chd7|Cited2|Col2a1|Crabp2|Ctnnb1|Cyp26b1|Edn1|Epb4.1l5|Fgf3|Fgf8|Foxl2|Frzb|Fzd2|Gas1|Gli3|Hoxa1|Hoxa2|Hoxa3|Hoxb1|Hoxb2|Hoxb3|Hoxb8|Lrp5|Mecom|Neurog1|Ror2|Satb2|Sfrp1|Sfrp2|Shox2|Smad4|Sp8|Tead2|Vax2|Zbtb16|Zeb2
GO:0003700	sequence-specific DNA binding transcription factor activity	molecular_function	63	624	878	10.0962	71.0706	10.179	0	0.024369	regulation of gene expression|regulation of macromolecule biosynthetic process	DNA bending activity|facial nerve structural organization|neural nucleus development|rhombomere development	Alx1|Arid3a|Barx1|Cdkn2a|Ctnnb1|Dbx1|Dbx2|E2f3|E2f5|E2f6|Ebf1|Egr2|Etv6|Foxb1|Foxd4|Foxl2|Gatad1|Gbx1|Gli3|Glis2|Hmg20b|Hmga2|Hoxa1|Hoxa2|Hoxa3|Hoxb1|Hoxb2|Hoxb3|Hoxb8|Irx2|Irx3|Irx5|Irx6|Lhx2|Mafk|Mecom|Meis1|Mycl1|Nkx2-3|Nkx2-9|Nkx6-1|Nkx6-2|Nr2f6|Onecut3|Pax3|Pax5|Pax7|Phox2b|Rxra|Satb2|Shox2|Six6|Smad4|Sox18|Sox21|Tbx20|Tead2|Vax2|Zbtb16|Zeb2|Zfp191|Zfp219|Zscan29
GO:0034653	retinoic acid catabolic process	biological_process	3	3	3	100	100	9.61505	0	0.024369	cellular developmental process|iron ion binding|regionalization|retinoic acid 4-hydroxylase activity|retinoic acid binding	retinoic acid 4-hydroxylase activity	Cyp26a1|Cyp26b1|Cyp26c1
GO:0008401	retinoic acid 4-hydroxylase activity	molecular_function	3	3	3	100	100	9.61505	0	0.024369	cellular developmental process|iron ion binding|regionalization|retinoic acid binding|retinoic acid catabolic process	retinoic acid catabolic process	Cyp26a1|Cyp26b1|Cyp26c1
GO:0048869	cellular developmental process	biological_process	107	1475	1882	7.25424	78.3741	9.55688	0	0.024369		BMP signaling pathway|DNA bending activity|RNA polymerase II activating transcription factor binding|adherens junction organization|appendage development|axonal fasciculation|bone development|bone morphogenesis|cardiac chamber morphogenesis|cardiac septum development|cardiac septum morphogenesis|cartilage condensation|cellular response to interleukin-1|cellular response to vitamin|digestive tract…	Acta1|Alx1|Atoh8|Barx1|Bves|Ccnd1|Cdon|Chd7|Chrdl1|Cited2|Col2a1|Crhr2|Ctgf|Ctnnb1|Cxcr4|Cyp1a1|Cyp26a1|Cyp26b1|Cyp26c1|Cyr61|Dbx1|Dll4|Ecscr|Edn1|Egr2|Epb4.1l5|Epha4|Erbb2|Etv6|Fezf2|Fgf8|Foxb1|Foxd4|Foxl2|Frzb|Fst|Fzd2|Fzd4|Gas1|Gdf7|Gjc1|Gli3|Glis2|Glmn|Hmga2|Hoxa1|Hoxa2|Insl6|Irx5|Jag1|Jam3|Kctd11|Krt8|Lgr4|Lhx2|Lrp5|Lta4h|Lyn|Mapk12|Mcoln3|Mdk|Mecom|Nes|Neurod4|Neurog1|Nhlh1|Nkx2-3|Nkx2-9|Nk…
GO:0043565	sequence-specific DNA binding	molecular_function	52	500	765	10.4	65.3595	9.46681	0	0.024369		DNA bending activity|RNA polymerase II regulatory region DNA binding|neural nucleus development	Alx1|Barx1|Dbx1|Dbx2|E2f5|Etv6|Fezf2|Foxb1|Foxd4|Foxl2|Gatad1|Gbx1|Gli3|Hmga2|Hoxa1|Hoxa2|Hoxa3|Hoxb1|Hoxb2|Hoxb3|Hoxb8|Irx2|Irx3|Irx5|Irx6|Lhx2|Mafk|Meis1|Nkx2-3|Nkx2-9|Nkx6-1|Nkx6-2|Nr2f6|Obfc1|Onecut3|Orc4|Pax3|Pax7|Phox2b|Rxra|Satb2|Shox2|Six6|Smad4|Sox13|Sox18|Sox3|Taf11|Tbx20|Vax2|Zeb2|Zfp191
GO:0048731	system development	biological_process	51	488	581	10.4508	83.9931	9.4139	0	0.024369		appendage development|axonal fasciculation|bone development|telencephalon development	A930038C07Rik|Atoh8|Barx1|Chd7|Chrdl1|Cited2|Col2a1|Ctnnb1|Cxcr4|Cyp26a1|Cyp26c1|Edn1|Epha4|Erbb2|Fezf2|Fgf8|Foxb1|Foxd4|Foxl2|Frzb|Fzd10|Fzd2|Gal|Gas1|Gli3|Glis2|Gpr98|Hoxa1|Hoxa3|Kctd11|Lhx2|Lrp5|Mafk|Mecom|Nes|Neurod4|Neurog1|Ntrk1|Numb|Pax5|Pax7|Pde5a|Ptprf|Ripply3|Ror2|Sema3a|Sfrp1|Sox18|Thbs4|Zbtb16|Zeb2
GO:0010556	regulation of macromolecule biosynthetic process	biological_process	151	2557	3134	5.90536	81.589	8.83759	0	0.024369		DNA bending activity|DNA catabolic process, endonucleolytic|RNA polymerase II activating transcription factor binding|RNA polymerase II regulatory region DNA binding|Wnt receptor activity|Wnt-protein binding|appendage development|blood vessel morphogenesis|bone morphogenesis|cardiac chamber morphogenesis|cardiac septum development|cellular response to interleukin-1|chromatin binding|core promoter…	3110039M20Rik|Ahrr|Alx1|Ankrd49|Anp32a|Arid3a|Arid3b|Arid3c|Atoh8|Barx1|Baz1a|Bhlhe23|Cand2|Cbx2|Cd1d2|Cdkn2a|Cdon|Chd7|Cited2|Crhr2|Crtc2|Ctgf|Ctnnb1|Cyr61|Dbx1|Dbx2|Dpf2|Dusp5|E2f3|E2f5|E2f6|Ebf1|Edn1|Egr2|Erbb2|Etv6|Eya4|Fezf2|Fhod1|Flna|Foxb1|Foxd4|Foxl2|Frzb|Fst|Fzd10|Fzd2|Fzd4|Gatad1|Gbx1|Gdf7|Gli3|Glis2|Glmn|Grb10|Hmg20b|Hmga2|Hoxa1|Hoxa2|Hoxa3|Hoxb1|Hoxb2|Hoxb3|Hoxb8|Igf2bp2|Igf2bp3|Irs2|…
GO:0032501	multicellular organismal process	biological_process	114	1740	3771	6.55172	46.1416	8.69694	0	0.024369		BMP signaling pathway|RNA polymerase II activating transcription factor binding|RNA polymerase II regulatory region DNA binding|Wnt receptor activity|Wnt-protein binding|appendage development|axonal fasciculation|blood vessel morphogenesis|bone development|bone morphogenesis|cardiac chamber morphogenesis|cartilage condensation|cellular biogenic amine biosynthetic process|cranial nerve morphogenes…	Acta1|Actc1|Agtr1a|Alox5|Alx1|Arid3b|Atoh8|Bves|Ccnd1|Chd7|Chrdl1|Chrna7|Cited2|Col2a1|Crhr2|Cryba1|Ctgf|Ctnnb1|Cxcr4|Cyp1a1|Cyp26b1|Dbx1|Dll4|Ebf1|Ecscr|Edn1|Egr2|Epb4.1l5|Epha4|Erbb2|Ercc5|Eya4|Fezf2|Fgf8|Foxb1|Frzb|Fst|Fzd10|Fzd2|Fzd4|Gdf7|Gjc1|Gli3|Glis2|Glra1|Gnat3|Gpr98|Hmga2|Hoxa1|Hoxa2|Hoxa3|Hoxb1|Hoxb2|Hoxb3|Hoxb8|Hsd11b2|Igdcc3|Insl6|Irx3|Irx5|Jag1|Jam3|Kctd11|Kirrel|Krt8|Leprel1|Lipg|L…
GO:0010468	regulation of gene expression	biological_process	153	2658	3250	5.75621	81.7846	8.561	0	0.024369		BMP signaling pathway|DNA bending activity|DNA catabolic process, endonucleolytic|RNA polymerase II activating transcription factor binding|RNA polymerase II regulatory region DNA binding|Wnt receptor activity|Wnt-protein binding|appendage development|blood vessel morphogenesis|bone development|bone morphogenesis|cardiac chamber morphogenesis|cardiac septum development|cartilage condensation|cart…	3110039M20Rik|Ahrr|Alx1|Ankrd49|Anp32a|Arid3a|Arid3b|Arid3c|Atoh8|Barx1|Baz1a|Bhlhe23|Cand2|Cbx2|Ccdc88c|Cdkn2a|Cdon|Chd7|Cited2|Cnn2|Col2a1|Crhr2|Crtc2|Ctgf|Ctnnb1|Cyp26b1|Cyr61|Dbx1|Dbx2|Dpf2|Dusp5|E2f3|E2f5|E2f6|Ebf1|Edn1|Egr2|Epb4.1l5|Erbb2|Etv6|Eya4|Fezf2|Fgf8|Fhod1|Flna|Foxb1|Foxd4|Foxl2|Frzb|Fst|Fzd10|Fzd2|Fzd4|Gas1|Gatad1|Gbx1|Gdf7|Gli3|Glis2|Glmn|Hmg20b|Hmga2|Hoxa1|Hoxa2|Hoxa3|Hoxb1|Hoxb…
GO:0017147	Wnt-protein binding	molecular_function	8	24	25	33.3333	96	8.48301	0	0.024369	multicellular organismal process|regulation of gene expression|regulation of macromolecule biosynthetic process	Wnt receptor activity|non-canonical Wnt receptor signaling pathway	Frzb|Fzd10|Fzd2|Fzd4|Lrp5|Ror2|Sfrp1|Sfrp2
GO:0042813	Wnt receptor activity	molecular_function	7	19	20	36.8421	95	8.42356	0	0.024369	Wnt-protein binding|multicellular organismal process|regulation of gene expression|regulation of macromolecule biosynthetic process		Frzb|Fzd10|Fzd2|Fzd4|Lrp5|Sfrp1|Sfrp2
GO:0001972	retinoic acid binding	molecular_function	4	7	12	57.1429	58.3333	8.18957	0	0.024369		retinoic acid 4-hydroxylase activity|retinoic acid catabolic process	Crabp2|Cyp26a1|Cyp26b1|Cyp26c1
GO:0060284	regulation of cell development	biological_process	43	439	503	9.79499	87.2763	8.11296	0	0.024369		RNA polymerase II regulatory region DNA binding|adherens junction organization|axonal fasciculation|cardiac chamber morphogenesis|negative regulation of B cell activation|regulation of striated muscle cell differentiation|response to transforming growth factor beta stimulus|smoothened signaling pathway	A930038C07Rik|Bhlhe23|Boc|Cdkn2a|Cdon|Ctnnb1|Cxcr4|Dll4|Edn1|Epb4.1l5|Epha4|Fes|Fezf2|Frzb|Gdf7|Gli3|Hmga2|Hoxa2|Hoxb3|Irx3|Jag1|Lyn|Meis1|Neurog1|Nkx6-1|Nkx6-2|Ntrk1|Numb|Pde5a|Phox2b|Ppp2r5d|Ptk2|Ptprf|Sav1|Sema3a|Sfrp1|Sfrp2|Shox2|Smad4|Sox21|Sox3|Tbx20|Zfp703
GO:0048518	positive regulation of biological process	biological_process	138	2405	2967	5.73805	81.0583	7.99972	0	0.024369		BMP signaling pathway|DNA catabolic process, endonucleolytic|JNK cascade|RNA polymerase II activating transcription factor binding|T cell activation|adherens junction organization|alpha-catenin binding|appendage development|bone morphogenesis|cardiac chamber morphogenesis|cardiac septum development|cardiac septum morphogenesis|cell proliferation in forebrain|cellular response to interleukin-1|cel…	A930038C07Rik|Agtr1a|Ahrr|Alox5|Alx1|Ankrd49|Baiap2l1|Bcar1|Bhlhe23|Boc|Brcc3|Bves|Cblb|Ccnd1|Cd1d2|Cd247|Cdkn2a|Cdon|Cenpj|Chd7|Chrna7|Cited2|Cnn2|Crhr2|Ctgf|Ctnnb1|Cxcr4|Cyp1a1|Cyp26b1|Cyr61|Ddx19a|E2f3|Ebf1|Edn1|Egr2|Epb4.1l5|Erbb2|Fes|Fezf2|Fgf15|Fgf3|Fgf8|Fhod1|Flna|Foxd4|Foxl2|Frzb|Fst|Fzd2|Fzd4|Gal|Gas1|Gdf7|Gli3|Glis2|Glmn|Glra1|Grb10|H2-Aa|Hmga2|Hoxa1|Hoxa2|Hoxa3|Hoxb1|Irs2|Irx3|Jag1|Jub…
GO:0008045	motor axon guidance	biological_process	7	21	23	33.3333	91.3043	7.93429	0	0.024369	cellular developmental process|multicellular organismal process		Cxcr4|Egr2|Epha4|Erbb2|Fgf8|Hoxa1|Hoxa2
GO:0048646	anatomical structure formation involved in morphogenesis	biological_process	44	469	550	9.38166	85.2727	7.87308	0	0.024369		RNA polymerase II activating transcription factor binding|cardiac septum development|cartilage condensation|cranial nerve morphogenesis|embryonic heart tube development|lens morphogenesis in camera-type eye|mesenchyme development|neural tube development|response to transforming growth factor beta stimulus	Actc1|Alx1|Ccng1|Cdon|Cited2|Col2a1|Ctgf|Ctnnb1|Cyr61|Dll4|Dusp5|Ecscr|Egr2|Epb4.1l5|Fgf3|Fgf8|Foxb1|Gdf7|Gli3|Hoxa1|Hoxa3|Hoxb1|Hoxb3|Jam3|Lhx2|Meis1|Pax3|Poc1b|Podxl|Ptk2|Rock2|Ror2|Rxra|Sfrp1|Sfrp2|Shroom3|Smad4|Sox18|Sufu|Tbx20|Tead2|Thbs1|Traf6|Zeb2
GO:0048513	organ development	biological_process	61	780	979	7.82051	79.6731	7.69992	0	0.024369		appendage development|bone development|bone morphogenesis|cranial nerve morphogenesis|digestive tract development|dorsal/ventral axis specification|face development|fibroblast growth factor receptor signaling pathway|heart morphogenesis|lens morphogenesis in camera-type eye|mesenchyme development	Agtr1a|Barx1|Ccnd1|Ccng1|Chd7|Cited2|Cnn2|Col2a1|Cryba1|Ctgf|Ctnnb1|Cxcr4|Cyp1a1|Cyr61|Edn1|Erbb2|Fbxw8|Fgf15|Fgf3|Fgf8|Frzb|Fst|Fzd10|Fzd2|Gas1|Gjc1|Gli3|Hmga2|Hoxa3|Hoxb3|Insl6|Irs2|Irx2|Irx3|Lgr4|Lhx2|Llgl1|Lphn2|Lrp5|Lyn|Man2a1|Mdk|Meis1|Mknk2|Nes|Neurod4|Nkx2-3|Nkx2-9|Patz1|Pax3|Ripply3|Rxra|Sfrp1|Sfrp2|Smad4|Sox18|Sox3|Tagln|Tead2|Vax2|Zbtb16
GO:0045879	negative regulation of smoothened signaling pathway	biological_process	6	18	19	33.3333	94.7368	7.34495	0	0.024369			Gas1|Gli3|Glis2|Kif7|Sall3|Sufu
GO:2000026	regulation of multicellular organismal development	biological_process	63	853	1058	7.3857	80.6238	7.3235	0	0.024369		BMP signaling pathway|RNA polymerase II regulatory region DNA binding|adherens junction organization|axonal fasciculation|cardiac chamber morphogenesis|negative regulation of B cell activation|regulation of morphogenesis of a branching structure|regulation of striated muscle cell differentiation|regulation of transmembrane receptor protein serine/threonine kinase signaling pathway|response to tra…	A930038C07Rik|Agtr1a|Bhlhe23|Boc|Cblb|Ccnd1|Cdkn2a|Cdon|Chrna7|Crhr2|Ctnnb1|Cxcr4|Cyr61|Dll4|Edn1|Epb4.1l5|Epha4|Erbb2|Fes|Fezf2|Fgf3|Fgf8|Foxd4|Frzb|Fst|Fzd2|Gdf7|Gli3|H2-Aa|Hmga2|Hoxa2|Hoxb3|Irx3|Jag1|Lgr4|Lyn|Meis1|Neurog1|Nkx6-1|Nkx6-2|Ntrk1|Numb|Phox2b|Ppp2r5d|Ptk2|Ptprf|Rock2|Ror2|Rxra|Sav1|Sema3a|Sfrp1|Sfrp2|Shox2|Smad4|Sox21|Sox3|Tbx20|Thbs1|Thbs4|Traf6|Zbtb16|Zfp703
GO:0042127	regulation of cell proliferation	biological_process	60	816	1020	7.35294	80	7.09778	0	0.024369		cellular response to interleukin-1|fibroblast growth factor receptor signaling pathway|fibronectin binding|negative regulation of B cell activation|regulation of interleukin-12 production	Cblb|Ccnd1|Cdkn2a|Cdon|Chrna7|Cnn2|Ctgf|Ctnnb1|Cyr61|E2f3|Edn1|Erbb2|Fes|Fezf2|Fgf15|Fgf3|Fgf8|Frzb|Gal|Gas1|Gli3|Glmn|H2-Aa|Hmga2|Hoxa3|Irs2|Jag1|Jtb|Kctd11|Leprel1|Lrp5|Lyn|Mecom|Med25|Nes|Nkx2-3|Nkx2-9|Ntrk1|Pax3|Pde5a|Pggt1b|Phip|Phox2b|Ptk2|Ptprf|Ror2|Rxra|Sav1|Sfrp1|Sfrp2|Shox2|Smad4|Sox18|Thbs1|Thbs4|Tirap|Traf6|Trib1|Zbtb16|Zfp703
GO:0043506	regulation of JUN kinase activity	biological_process	11	56	66	19.6429	84.8485	7.08982	0	0.024369		cellular response to interleukin-1	Edn1|Epha4|Fzd10|Fzd4|Map3k11|Sfrp1|Sfrp2|Tirap|Traf2|Traf6|Zeb2
GO:0035107	appendage morphogenesis	biological_process	14	91	114	15.3846	79.8246	6.71357	0	0.024369		appendage development|bone development	Alx1|Chd7|Col2a1|Crabp2|Ctnnb1|Cyp26b1|Fgf8|Gli3|Lrp5|Mecom|Sall3|Shox2|Sp8|Zbtb16
GO:0021602	cranial nerve morphogenesis	biological_process	4	10	14	40	71.4286	6.68165	0	0.024369	anatomical structure formation involved in morphogenesis|embryonic morphogenesis|multicellular organismal process|myelin sheath abaxonal region|nucleus|organ development|regulation of gene expression|regulation of macromolecule biosynthetic process|virion		Cited2|Gli3|Hoxa3|Hoxb3
GO:0051216	cartilage development	biological_process	11	62	78	17.7419	79.4872	6.60189	0	0.024369	regulation of gene expression		Col2a1|Edn1|Foxd4|Hoxa3|Hoxb3|Pax7|Satb2|Sfrp2|Shox2|Thbs1|Zbtb16
GO:0006351	transcription, DNA-dependent	biological_process	88	1470	1723	5.98639	85.3163	6.59685	0	0.024369	myelin sheath abaxonal region|regulation of gene expression|regulation of macromolecule biosynthetic process|virion	DNA bending activity|appendage development|core promoter binding|face development|facial nerve structural organization|neural nucleus development|rhombomere development	Ahrr|Alx1|Anp32a|Arid3a|Arid3b|Arid3c|Atoh8|Barx1|Baz1a|Bhlhe23|Cand2|Cbx2|Cdkn2a|Chd7|Crtc2|Ctnnb1|Dpf2|E2f3|E2f5|E2f6|Ebf1|Egr2|Erbb2|Etv6|Eya4|Fezf2|Foxb1|Foxd4|Foxl2|Gbx1|Gli3|Glis2|Hmg20b|Hmga2|Hoxa1|Hoxa2|Hoxa3|Hoxb1|Hoxb2|Hoxb3|Hoxb8|Irx3|Itgb3bp|Klf14|Lhx2|Litaf|Mafk|Mecom|Med25|Meis1|Neurod4|Neurog1|Nhlh1|Nkx2-3|Nkx2-9|Nkx6-1|Nkx6-2|Nr2f6|Olig3|Onecut3|Pax3|Pax5|Pax7|Rasl11a|Rxra|Sall3|S…
GO:0048729	tissue morphogenesis	biological_process	25	250	307	10	81.4332	6.2682	0	0.024369		cardiac chamber morphogenesis|response to transforming growth factor beta stimulus	Actc1|Ctnnb1|Cxcr4|Edn1|Epb4.1l5|Fgf8|Foxd4|Foxl2|Frzb|Gdf7|Gli3|Hoxb2|Jag1|Lgr4|Lrp5|Mylk|Pax7|Rxra|Sema3a|Sfrp1|Sfrp2|Shox2|Smad4|Tbx20|Tead2
GO:0051093	negative regulation of developmental process	biological_process	33	390	489	8.46154	79.7546	6.10298	0	0.024369		negative regulation of B cell activation	Bhlhe23|Ccnd1|Cdkn2a|Crhr2|Ctnnb1|Epha4|Fgf3|Fgf8|Frzb|Fst|Gli3|Gpr98|Hmga2|Hoxa2|Irx3|Jag1|Lrp5|Lyn|Meis1|Nkx6-1|Nkx6-2|Phox2b|Ptk2|Rock2|Sav1|Sema3a|Sfrp1|Sfrp2|Sox21|Sox3|Thbs1|Thbs4|Zbtb16
GO:0071772	response to BMP stimulus	biological_process	3	7	9	42.8571	77.7778	6.02299	0	0.024369	cellular developmental process|multicellular organismal process|regulation of gene expression		Col2a1|Phox2b|Sfrp1
GO:0021846	cell proliferation in forebrain	biological_process	4	12	15	33.3333	80	5.99586	0.0005	0.024369	positive regulation of biological process|regulation of gene expression		Fgf8|Gli3|Hmga2|Zeb2
GO:0005884	actin filament	cellular_component	7	33	34	21.2121	97.0588	5.9553	0	0.024369		actin filament-based movement	Acta1|Actc1|Ankrd26|Flna|Myo9b|Palld|Wipf1
GO:0003006	developmental process involved in reproduction	biological_process	26	280	361	9.28571	77.5623	5.94897	0	0.024369		mesenchyme development	Cbx2|Ccnd1|Chd7|Cited2|Ctnnb1|Cxcr4|Fgf8|Foxl2|Frzb|Fst|Fzd10|Fzd2|Gdf7|Hmga2|Insl6|Jam3|Lgr4|Ntrk1|Patz1|Rln1|Ror2|Rxra|Sdc1|Sfrp1|Sfrp2|Sox3
GO:0048514	blood vessel morphogenesis	biological_process	9	52	60	17.3077	86.6667	5.86417	0	0.024369	multicellular organismal process|regulation of gene expression|regulation of macromolecule biosynthetic process	lens morphogenesis in camera-type eye	Chd7|Cited2|Ctnnb1|Edn1|Fzd4|Hoxa1|Lrp5|Meis1|Tbx20
GO:2000145	regulation of cell motility	biological_process	27	304	368	8.88158	82.6087	5.79582	0	0.024369		regulation of cell adhesion mediated by integrin	Bcar1|Cited2|Cnn2|Cxcr4|Cyr61|Dll4|Edn1|Epb4.1l5|Fes|Irs2|Jam3|Jub|Lyn|Mylk|Podxl|Ptk2|Rap2b|Ror2|Sema3a|Sfrp1|Sfrp2|Thbs1|Thbs4|Tirap|Trib1|Trip6|Zfp703
GO:0060411	cardiac septum morphogenesis	biological_process	6	27	34	22.2222	79.4118	5.68671	0	0.024369	cellular developmental process|positive regulation of biological process	cardiac septum development	Cited2|Cyr61|Fgf8|Fzd2|Sav1|Tbx20
GO:0035567	non-canonical Wnt receptor signaling pathway	biological_process	6	27	29	22.2222	93.1034	5.68671	0	0.024369	Wnt-protein binding|multicellular organismal process|regulation of gene expression|regulation of macromolecule biosynthetic process		Fzd10|Fzd2|Fzd4|Ror2|Sfrp1|Sfrp2
GO:0010941	regulation of cell death	biological_process	57	910	1104	6.26374	82.4275	5.57559	0	0.024369		DNA catabolic process, endonucleolytic|bone development|negative regulation of B cell activation|positive regulation of peptidase activity|protein K63-linked ubiquitination|regulation of G2/M transition of mitotic cell cycle	A930038C07Rik|Agtr1a|Arhgap10|Bcl2l13|Bhlhe23|Ccng1|Cdkn2a|Col2a1|Ctgf|Ctnnb1|Cxcr4|Cyr61|Ddx19a|Edn1|Erbb2|Ercc5|Fgf8|Foxb1|Foxl2|Frzb|Gal|Gas1|Gli3|Hmga2|Irs2|Jtb|Krt18|Lrp5|Lyn|Lzts2|Map3k11|Mdk|Mecom|Nes|Net1|Nsmaf|Ntrk1|Nuak2|Pde5a|Perp|Phip|Plagl2|Ptk2|Ptprf|Rnf7|Rps6ka3|Rxra|Sav1|Sfrp1|Sfrp2|Slc11a2|Smad4|Tead2|Thbs1|Traf2|Traf6|Zbtb16
GO:0070252	actin-mediated cell contraction	biological_process	3	8	9	37.5	88.8889	5.57048	0.0015	0.0597211			Actc1|Epb4.1l5|Myo9b
GO:0060324	face development	biological_process	3	8	8	37.5	100	5.57048	0.0015	0.0597211	multicellular organismal process|myelin sheath abaxonal region|nucleus|organ development|regulation of gene expression|regulation of macromolecule biosynthetic process|transcription, DNA-dependent|virion		Chd7|Hoxb3|Sox3
GO:0045294	alpha-catenin binding	molecular_function	3	8	8	37.5	100	5.57048	0.001	0.0436235	myelin sheath abaxonal region|nucleus|positive regulation of biological process|virion		Ctnnb1|Jub|Numb
GO:0045095	keratin filament	cellular_component	3	8	88	37.5	9.09091	5.57048	0.0015	0.0597211			Krt18|Krt7|Krt8
GO:0035050	embryonic heart tube development	biological_process	4	14	20	28.5714	70	5.45514	0.001	0.0436235	anatomical structure formation involved in morphogenesis|cellular developmental process|multicellular organismal process|positive regulation of biological process|regulation of gene expression		Ctnnb1|Fgf8|Sox18|Tbx20
GO:0060070	canonical Wnt receptor signaling pathway	biological_process	10	69	86	14.4928	80.2326	5.41584	0	0.024369			Ccnd1|Ctnnb1|Fgf8|Fzd10|Fzd2|Fzd4|Lgr4|Lrp5|Sdc1|Sfrp1
GO:0010165	response to X-ray	biological_process	5	22	25	22.7273	88	5.26819	0.001	0.0436235			Brcc3|Ccnd1|Lrp2|Sfrp1|Sfrp2
GO:0048870	cell motility	biological_process	30	390	503	7.69231	77.5348	5.22022	0	0.024369		fibronectin binding	A930038C07Rik|Agtr1a|Bcar1|Chrna7|Ctgf|Cxcr4|Cyr61|Fermt1|Fgf15|Fgf8|Foxb1|Foxd4|Gli3|Insl6|Jam3|Jub|Lrp5|Mdk|Neurod4|Nkx2-3|Pax3|Phox2b|Podxl|Ptk2|Satb2|Sox18|Tbx20|Thbs1|Thbs4|Zeb2
GO:0032094	response to food	biological_process	3	9	15	33.3333	60	5.19202	0.0025	0.0913049	multicellular organismal process		Chrna7|Cyp1a1|Hsd11b2
GO:0035239	tube morphogenesis	biological_process	16	157	190	10.1911	82.6316	5.08885	0	0.024369		appendage development|bone morphogenesis	Chd7|Cited2|Ctnnb1|Cxcr4|Edn1|Fgf3|Fgf8|Gdf7|Gli3|Lgr4|Lrp5|Sfrp2|Smad4|Sufu|Tbx20|Tead2
GO:0001568	blood vessel development	biological_process	10	77	90	12.987	85.5556	4.96355	0	0.024369			Agtr1a|Chd7|Cited2|Cyr61|Fbxw8|Fzd4|Gli3|Hoxa1|Ptk2|Sox18
GO:0033280	response to vitamin D	biological_process	4	17	24	23.5294	70.8333	4.81983	0.0015	0.0597211			Fzd2|Lrp2|Rxra|Sfrp1
GO:0048592	eye morphogenesis	biological_process	7	45	48	15.5556	93.75	4.77921	0	0.024369	regulation of gene expression		Bhlhe23|Cited2|Foxl2|Gas1|Gli3|Lrp5|Vax2
GO:0001725	stress fiber	cellular_component	7	46	51	15.2174	90.1961	4.70054	0	0.024369			Acta1|Cnn2|Fhod1|Mylk|Palld|Pdlim7|Tpm4
GO:0048857	neural nucleus development	biological_process	3	11	12	27.2727	91.6667	4.58801	0.0015	0.0597211	embryonic morphogenesis|facial nerve structural organization|multicellular organismal process|myelin sheath abaxonal region|nucleus|regionalization|regulation of gene expression|regulation of macromolecule biosynthetic process|rhombomere development|sequence-specific DNA binding|sequence-specific DNA binding transcription factor activity|transcription, DNA-dependent|virion		Hoxa1|Hoxb1|Hoxb2
GO:0034332	adherens junction organization	biological_process	3	11	11	27.2727	100	4.58801	0.005	0.151652	cellular developmental process|myelin sheath abaxonal region|nucleus|positive regulation of biological process|regulation of cell development|regulation of multicellular organismal development|virion		Ctnnb1|Numb|Zfp703
GO:0007413	axonal fasciculation	biological_process	3	11	11	27.2727	100	4.58801	0.0035	0.116672	cellular developmental process|multicellular organismal process|regulation of cell development|regulation of multicellular organismal development|system development		Epha4|Fezf2|Sema3a
GO:0003279	cardiac septum development	biological_process	3	11	15	27.2727	73.3333	4.58801	0.005	0.151652	anatomical structure formation involved in morphogenesis|cardiac septum morphogenesis|cellular developmental process|positive regulation of biological process|regulation of gene expression|regulation of macromolecule biosynthetic process		Cited2|Cyr61|Tbx20
GO:0003151	outflow tract morphogenesis	biological_process	5	27	32	18.5185	84.375	4.58277	0.0005	0.024369	cellular developmental process|multicellular organismal process|positive regulation of biological process|regulation of gene expression		Cited2|Fgf8|Fzd2|Sfrp2|Tbx20
GO:0060688	regulation of morphogenesis of a branching structure	biological_process	6	39	52	15.3846	75	4.387	0.001	0.0436235	positive regulation of biological process|regulation of multicellular organismal development		Agtr1a|Ctnnb1|Lgr4|Rxra|Sfrp1|Shox2
GO:0005102	receptor binding	molecular_function	46	798	1132	5.76441	70.4947	4.36735	0.0005	0.024369		fibroblast growth factor receptor signaling pathway|fibronectin binding	Agtr1a|Crhr2|Ctgf|Ctnnb1|Cyr61|Dll4|Edn1|Efna4|Epha4|Fes|Fgf15|Fgf3|Fgf8|Flna|Foxl2|Gal|Gdf7|Glmn|Gnai3|Gnat3|Grb10|Insl6|Irs2|Jag1|Jam3|Lyn|Mdk|Med25|Nes|Nsmaf|Ntrk1|Pdgfd|Ptk2|Ptpn14|Ptprf|Rln1|Ror2|Rxra|Sfrp1|Sfrp2|Taf11|Thbs1|Thbs4|Tirap|Traf2|Trip6
GO:0007254	JNK cascade	biological_process	5	29	31	17.2414	93.5484	4.35526	0.001	0.0436235	positive regulation of biological process		Map3k11|Ptk2|Ror2|Traf6|Trib1
GO:0021915	neural tube development	biological_process	5	30	31	16.6667	96.7742	4.24928	0.0025	0.0913049	anatomical structure formation involved in morphogenesis|cellular developmental process|multicellular organismal process|positive regulation of biological process|regulation of gene expression|regulation of macromolecule biosynthetic process		Gdf7|Gli3|Pax3|Sfrp1|Sfrp2
GO:0007498	mesoderm development	biological_process	5	30	37	16.6667	81.0811	4.24928	0.0005	0.024369	myelin sheath abaxonal region|positive regulation of biological process|regulation of gene expression|virion		Epb4.1l5|Irx3|Lhx2|Smad4|Tead2
GO:0002027	regulation of heart rate	biological_process	5	30	36	16.6667	83.3333	4.24928	0.0025	0.0913049	multicellular organismal process		Chrna7|Crhr2|Edn1|Irx5|Sema3a
GO:0060021	palate development	biological_process	7	53	64	13.2075	82.8125	4.20668	0	0.024369	cellular developmental process|embryonic morphogenesis|regulation of gene expression		Alx1|Chd7|Col2a1|Gas1|Gli3|Satb2|Smad4
GO:0005667	transcription factor complex	cellular_component	20	264	331	7.57576	79.7583	4.16597	0.0005	0.024369	myelin sheath abaxonal region|nucleus|virion		Alx1|Ctnnb1|E2f3|E2f5|E2f6|Ercc5|Foxb1|Foxd4|Foxl2|Glis2|Jub|Meis1|Onecut3|Pax3|Pax5|Pax7|Satb2|Smad4|Taf11|Tead2
GO:0035094	response to nicotine	biological_process	5	31	39	16.129	79.4872	4.14794	0.0025	0.0913049	multicellular organismal process		Chrna7|Edn1|Gnat3|Nkx6-1|Ntrk1
GO:0060341	regulation of cellular localization	biological_process	27	404	527	6.68317	76.6603	4.1365	0	0.024369		appendage development|negative regulation of B cell activation|protein K63-linked ubiquitination	Agtr1a|Cdkn2a|Chd7|Chrna7|Crhr2|Ctnnb1|Edn1|Fes|Flna|Gas1|Gli3|Glmn|Glra1|Hmga2|Irs2|Lrp5|Lyn|Nkx6-1|Pde3b|Sfrp1|Sfrp2|Smad4|Sufu|Traf2|Traf6|Trip6|Wipf1
GO:2000677	regulation of transcription regulatory region DNA binding	biological_process	3	13	14	23.0769	92.8571	4.12068	0.0105	0.264069	cellular developmental process|myelin sheath abaxonal region|nucleus|positive regulation of biological process|regulation of gene expression|regulation of macromolecule biosynthetic process|virion		Hmga2|Lhx2|Traf6
GO:0002089	lens morphogenesis in camera-type eye	biological_process	3	13	16	23.0769	81.25	4.12068	0.0055	0.161952	anatomical structure formation involved in morphogenesis|blood vessel morphogenesis|chromatin binding|multicellular organismal process|myelin sheath abaxonal region|nucleus|organ development|regulation of gene expression|regulation of macromolecule biosynthetic process|virion		Cited2|Ctnnb1|Meis1
GO:0001502	cartilage condensation	biological_process	3	13	18	23.0769	72.2222	4.12068	0.008	0.215786	anatomical structure formation involved in morphogenesis|cellular developmental process|multicellular organismal process|regulation of gene expression		Col2a1|Ctgf|Ror2
GO:0005924	cell-substrate adherens junction	cellular_component	11	114	123	9.64912	92.6829	3.99676	0.001	0.0436235			Bcar1|Ctnnb1|Epb4.1l5|Fermt1|Fes|Jub|Palld|Pdlim7|Ptk2|Sdc1|Trip6
GO:0019901	protein kinase binding	molecular_function	23	333	368	6.90691	90.4891	3.98263	0.0005	0.024369		protein K63-linked ubiquitination	Agtr1a|Bcar1|Cblb|Ccnd1|Cdkn2a|Cenpj|Cep250|Chrna7|Copb2|Ctnnb1|Flna|Irs2|Jtb|Llgl1|Map3k11|Pde3b|Ptk2|Rps6ka3|Sufu|Tirap|Traf2|Traf6|Trib1
GO:0045177	apical part of cell	cellular_component	8	71	84	11.2676	84.5238	3.93287	0.0045	0.140404			Ctnnb1|Fzd2|Jag1|Lrp2|Numb|Shroom3|Slc11a2|Tubg1
GO:0048384	retinoic acid receptor signaling pathway	biological_process	3	14	16	21.4286	87.5	3.92276	0.0095	0.24369	cellular developmental process		Cyp26a1|Cyp26b1|Rxra
GO:0030057	desmosome	cellular_component	3	14	22	21.4286	63.6364	3.92276	0.009	0.233835			Ctnnb1|Jam3|Perp
GO:0032663	regulation of interleukin-2 production	biological_process	4	23	37	17.3913	62.1622	3.91905	0.0035	0.116672	positive regulation of biological process|regulation of macromolecule biosynthetic process		Cd1d2|Glmn|Traf2|Traf6
GO:0031032	actomyosin structure organization	biological_process	5	34	41	14.7059	82.9268	3.86834	0.003	0.104955			Actc1|Cnn1|Cnn2|Epb4.1l5|Krt8
GO:0019904	protein domain specific binding	molecular_function	32	536	607	5.97015	88.3031	3.82314	0.001	0.0436235			Arhgap10|Baiap2l1|Bcar1|Ccdc88c|Ccng1|Cenpj|Cited2|Ebf1|Egr2|Epb4.1l5|Epha4|Etv6|Frzb|Fzd10|Fzd2|Fzd4|Hmga2|Homer3|Hoxa3|Hoxb1|Irs2|Litaf|Lphn2|Lrp2|Lyn|Ptk2|Ptpn12|Rap2b|Sfrp1|Sfrp2|Wbp5|Zbtb16
GO:0071347	cellular response to interleukin-1	biological_process	4	24	30	16.6667	80	3.79987	0.0055	0.161952	cellular developmental process|positive regulation of biological process|regulation of JUN kinase activity|regulation of cell proliferation|regulation of gene expression|regulation of macromolecule biosynthetic process		Edn1|Sfrp1|Tirap|Traf6
GO:0009880	embryonic pattern specification	biological_process	6	47	53	12.766	88.6792	3.7868	0.004	0.12967			Ctnnb1|Epb4.1l5|Peg12|Satb2|Smad4|Zbtb16
GO:0033209	tumor necrosis factor-mediated signaling pathway	biological_process	3	15	18	20	83.3333	3.74334	0.0135	0.313315			Krt18|Krt8|Traf2
GO:0042476	odontogenesis	biological_process	7	61	80	11.4754	76.25	3.73733	0.0035	0.116672	cellular developmental process		Ctnnb1|Fst|Gas1|Gli3|Nkx2-3|Sdc1|Traf6
GO:0048839	inner ear development	biological_process	6	49	60	12.2449	81.6667	3.65741	0.004	0.12967	multicellular organismal process		Col2a1|Gli3|Gpr98|Hoxa1|Jag1|Phox2b
GO:0030027	lamellipodium	cellular_component	9	93	99	9.67742	93.9394	3.62292	0.0025	0.0913049			Bcar1|Ctnnb1|Jub|Mylk|Myo9b|Palld|Podxl|Ptk2|Ptpn13
GO:0055037	recycling endosome	cellular_component	5	37	41	13.5135	90.2439	3.61963	0.0075	0.204643	virion		Agtr1a|Rab11fip1|Rap2b|Slc11a2|Vamp3
GO:0048565	digestive tract development	biological_process	5	37	51	13.5135	72.549	3.61963	0.0045	0.140404	cellular developmental process|myelin sheath abaxonal region|organ development|positive regulation of biological process|virion		Ctnnb1|Cyp1a1|Gli3|Nkx2-3|Rxra
GO:0045667	regulation of osteoblast differentiation	biological_process	8	78	91	10.2564	85.7143	3.61	0.001	0.0436235	cellular developmental process|positive regulation of biological process		Ctnnb1|Cyr61|Gli3|Lrp5|Pdlim7|Ptk2|Sfrp1|Sfrp2
GO:0031018	endocrine pancreas development	biological_process	4	26	40	15.3846	65	3.58033	0.0055	0.161952	myelin sheath abaxonal region|virion		Nkx6-1|Nkx6-2|Onecut3|Pde3b
GO:0060348	bone development	biological_process	3	16	19	18.75	84.2105	3.57954	0.0145	0.32949	appendage morphogenesis|cellular developmental process|embryonic morphogenesis|multicellular organismal process|organ development|regulation of cell death|regulation of gene expression|system development		Col2a1|Fgf8|Lrp5
GO:0048736	appendage development	biological_process	3	16	19	18.75	84.2105	3.57954	0.0155	0.344461	T cell activation|appendage morphogenesis|cellular developmental process|embryo development ending in birth or egg hatching|embryonic morphogenesis|multicellular organismal process|myelin sheath abaxonal region|nucleus|organ development|positive regulation of biological process|regulation of cellular localization|regulation of gene expression|regulation of macromolecule biosynthetic process|syste…		Chd7|Ctnnb1|Gli3
GO:0030204	chondroitin sulfate metabolic process	biological_process	3	16	18	18.75	88.8889	3.57954	0.014	0.322274			A930038C07Rik|Chst14|Chst7
GO:0009950	dorsal/ventral axis specification	biological_process	3	16	17	18.75	94.1176	3.57954	0.0145	0.32949	cellular developmental process|embryonic morphogenesis|multicellular organismal process|organ development|regulation of gene expression|regulation of macromolecule biosynthetic process		Ctnnb1|Sfrp1|Vax2
GO:0000737	DNA catabolic process, endonucleolytic	biological_process	3	16	19	18.75	84.2105	3.57954	0.0115	0.278324	positive regulation of biological process|regulation of cell death|regulation of gene expression|regulation of macromolecule biosynthetic process		Cdkn2a|Foxl2|Sfrp1
GO:0007162	negative regulation of cell adhesion	biological_process	7	65	75	10.7692	86.6667	3.53144	0.007	0.194377			Cdkn2a|Epb4.1l5|Fzd4|Pde3b|Podxl|Thbs1|Zfp703
GO:0090092	regulation of transmembrane receptor protein serine/threonine kinase signaling pathway	biological_process	10	112	129	8.92857	86.8217	3.52253	0.003	0.104955	positive regulation of biological process|regulation of gene expression|regulation of macromolecule biosynthetic process|regulation of multicellular organismal development		Cyr61|Foxd4|Fst|Gdf7|Sfrp1|Sfrp2|Smad4|Tbx20|Thbs1|Zfp703
GO:0021537	telencephalon development	biological_process	4	27	27	14.8148	100	3.47882	0.013	0.307776	cellular developmental process|positive regulation of biological process|regionalization|regulation of gene expression|system development		Fezf2|Fgf8|Gli3|Lhx2
GO:0003206	cardiac chamber morphogenesis	biological_process	3	17	23	17.6471	73.913	3.42907	0.0175	0.367526	cellular developmental process|multicellular organismal process|positive regulation of biological process|regulation of cell development|regulation of gene expression|regulation of macromolecule biosynthetic process|regulation of multicellular organismal development|tissue morphogenesis		Sfrp2|Shox2|Tbx20
GO:0030178	negative regulation of Wnt receptor signaling pathway	biological_process	8	83	93	9.63855	89.2473	3.40104	0.005	0.151652			Barx1|Ccnd1|Frzb|Gli3|Grb10|Ror2|Sfrp1|Sfrp2
GO:0072593	reactive oxygen species metabolic process	biological_process	5	40	64	12.5	62.5	3.39604	0.006	0.172717			Ctgf|Cyp1a1|Cyr61|Edn1|Gpx3
GO:0046456	icosanoid biosynthetic process	biological_process	4	28	39	14.2857	71.7949	3.38218	0.011	0.272761			Alox5|Edn1|Lta4h|Ptgis
GO:0005634	nucleus	cellular_component	174	4507	5232	3.86066	86.143	3.33868	0.0025	0.0913049	myelin sheath abaxonal region|virion	DNA bending activity|G2/M transition DNA damage checkpoint|RNA polymerase II activating transcription factor binding|RNA polymerase II regulatory region DNA binding|adherens junction organization|alpha-catenin binding|appendage development|chromatin binding|core promoter binding|cranial nerve morphogenesis|epidermis development|face development|facial nerve structural organization|lens morphogene…	0610009D07Rik|Ahrr|Alox5|Alx1|Anapc1|Anp32a|Arid3a|Arid3b|Arid3c|Atoh8|Atxn1l|Baiap2l1|Barx1|Baz1a|Bhlhe23|Brcc3|Cand2|Cblb|Cbx2|Ccnd1|Ccng1|Ccnjl|Cdc14a|Cdkn2a|Chd7|Cited2|Crabp2|Crtc2|Cryba1|Ctnnb1|Dbx1|Dbx2|Dck|Dclre1b|Ddx19a|Dpf2|E2f3|E2f5|E2f6|Ebf1|Egr2|Erbb2|Ercc5|Ergic2|Etv6|Eya4|Fbxo38|Fezf2|Fhod1|Fign|Flna|Foxb1|Foxd4|Foxl2|Fst|Gbx1|Gli3|Glis2|Hmg20b|Hmga2|Hoxa1|Hoxa2|Hoxa3|Hoxb1|Hoxb2|H…
GO:0004725	protein tyrosine phosphatase activity	molecular_function	8	85	101	9.41176	84.1584	3.32183	0.0045	0.140404		peptidyl-tyrosine dephosphorylation|protein tyrosine/serine/threonine phosphatase activity	Cdc14a|Dusp5|Eya4|Ptp4a2|Ptpn12|Ptpn13|Ptpn14|Ptprf
GO:0009725	response to hormone stimulus	biological_process	28	491	673	5.70265	72.9569	3.30742	0.001	0.0436235		mesenchyme development|positive regulation of blood pressure	Acta1|Agtr1a|Bcar1|Cblb|Ccnd1|Cited2|Crhr2|Ctgf|Ctnnb1|Edn1|Egr2|Erbb2|Fzd2|Gal|Gpx3|Grb10|Hsd11b2|Irs2|Lta4h|Lyn|Nkx6-1|Nr2f6|Pde5a|Phip|Ptk2|Rxra|Sdc1|Sfrp1
GO:0060485	mesenchyme development	biological_process	3	18	27	16.6667	66.6667	3.29009	0.016	0.350611	anatomical structure formation involved in morphogenesis|cellular developmental process|developmental process involved in reproduction|myelin sheath abaxonal region|nucleus|organ development|positive regulation of biological process|regulation of gene expression|regulation of macromolecule biosynthetic process|response to hormone stimulus|virion		Cited2|Ctnnb1|Rxra
GO:0060349	bone morphogenesis	biological_process	3	18	22	16.6667	81.8182	3.29009	0.0135	0.313315	cellular developmental process|embryonic morphogenesis|multicellular organismal process|organ development|positive regulation of biological process|regulation of gene expression|regulation of macromolecule biosynthetic process|tube morphogenesis		Cited2|Lrp5|Sfrp2
GO:0001968	fibronectin binding	molecular_function	3	18	21	16.6667	85.7143	3.29009	0.0175	0.367526	cell motility|heparin binding|positive regulation of biological process|receptor binding|regulation of cell proliferation		Ctgf|Thbs1|Thbs4
GO:0070372	regulation of ERK1 and ERK2 cascade	biological_process	8	87	115	9.1954	75.6522	3.24491	0.006	0.172717	positive regulation of biological process		Crhr2|Ctgf|Cyr61|Erbb2|Fgf15|Lyn|Ntrk1|Tirap
GO:0042493	response to drug	biological_process	18	278	358	6.47482	77.6536	3.21475	0.0015	0.0597211		negative regulation of B cell activation	Actc1|Ccnd1|Cdkn2a|Ctnnb1|Cyp1a1|Edn1|Erbb2|Gal|Gpx3|Hsd11b2|Lrp2|Lyn|Nes|Nkx6-1|Ntrk1|Sfrp1|Sfrp2|Thbs1
GO:0008201	heparin binding	molecular_function	8	88	115	9.09091	76.5217	3.20728	0.0045	0.140404	positive regulation of biological process	fibronectin binding	A930038C07Rik|Ctgf|Cyr61|Lipg|Mdk|Sfrp1|Thbs1|Thbs4
GO:0032319	regulation of Rho GTPase activity	biological_process	7	72	92	9.72222	78.2609	3.20722	0.01	0.253752			Arhgap10|Bves|Epha4|Erbb2|Fzd10|Myo9b|Net1
GO:0030900	forebrain development	biological_process	7	72	77	9.72222	93.5065	3.20722	0.008	0.215786	myelin sheath abaxonal region|virion		Ctnnb1|Fezf2|Gli3|Lrp2|Mecom|Numb|Sox3
GO:0071295	cellular response to vitamin	biological_process	4	30	40	13.3333	75	3.20187	0.014	0.322274	cellular developmental process|positive regulation of biological process		Cyp26b1|Fzd2|Lyn|Sfrp1
GO:0008543	fibroblast growth factor receptor signaling pathway	biological_process	4	30	37	13.3333	81.0811	3.20187	0.0155	0.344461	organ development|positive regulation of biological process|receptor binding|regulation of cell proliferation		Ctgf|Fgf15|Fgf3|Fgf8
GO:0071944	cell periphery	cellular_component	3	19	23	15.7895	82.6087	3.16109	0.0155	0.344461	myelin sheath abaxonal region|virion		Ctnnb1|Fut4|Krt8
GO:0071559	response to transforming growth factor beta stimulus	biological_process	3	19	28	15.7895	67.8571	3.16109	0.017	0.36241	anatomical structure formation involved in morphogenesis|cellular developmental process|embryonic morphogenesis|multicellular organismal process|positive regulation of biological process|regionalization|regulation of cell development|regulation of gene expression|regulation of multicellular organismal development|tissue morphogenesis		Epb4.1l5|Sfrp1|Smad4
GO:0050869	negative regulation of B cell activation	biological_process	3	19	25	15.7895	76	3.16109	0.023	0.446541	negative regulation of developmental process|negative regulation of kinase activity|positive regulation of biological process|regulation of cell death|regulation of cell development|regulation of cell proliferation|regulation of cellular localization|regulation of multicellular organismal development|response to drug		Cdkn2a|Lyn|Sfrp1
GO:2000241	regulation of reproductive process	biological_process	7	74	97	9.45946	76.2887	3.12182	0.012	0.28894	positive regulation of biological process		Ctnnb1|Glra1|Hmga2|Pde5a|Rxra|Sfrp1|Taf11
GO:0031941	filamentous actin	cellular_component	3	20	24	15	83.3333	3.04085	0.03	0.478038			Fermt1|Myo9b|Tpm4
GO:0015684	ferrous iron transport	biological_process	3	20	20	15	100	3.04085	0.022	0.433075	ferrous iron transmembrane transporter activity	ferrous iron transmembrane transporter activity	Drg2|Rasl11b|Slc11a2
GO:0015093	ferrous iron transmembrane transporter activity	molecular_function	3	20	20	15	100	3.04085	0.022	0.433075	ferrous iron transport	ferrous iron transport	Drg2|Rasl11b|Slc11a2
GO:0010039	response to iron ion	biological_process	3	20	22	15	90.9091	3.04085	0.023	0.446541	cellular developmental process|multicellular organismal process|myelin sheath abaxonal region|virion		Ccnd1|Cyp1a1|Slc11a2
GO:0001102	RNA polymerase II activating transcription factor binding	molecular_function	3	20	21	15	95.2381	3.04085	0.0245	0.456838	anatomical structure formation involved in morphogenesis|cellular developmental process|multicellular organismal process|myelin sheath abaxonal region|nucleus|positive regulation of biological process|regulation of gene expression|regulation of macromolecule biosynthetic process|virion		Cited2|Egr2|Tbx20
GO:0005938	cell cortex	cellular_component	8	93	109	8.60215	85.3211	3.02671	0.0075	0.204643			Ctgf|Ctnnb1|Flna|Myo9b|Nedd9|Rai14|Traf2|Traf6
GO:0040007	growth	biological_process	15	227	282	6.60793	80.4965	3.01551	0.0035	0.116672			A930038C07Rik|Acta1|Ccng1|Crhr2|Edn1|Epb4.1l5|Ercc5|Foxd4|Gas1|Gdf7|Gli3|Insl6|Pax7|Rln1|Smad4
GO:0005813	centrosome	cellular_component	19	315	336	6.03175	93.75	2.97082	0.0035	0.116672	myelin sheath abaxonal region|virion		1700054N08Rik|Ankrd26|Cdc14a|Cenpj|Cep250|Ctnnb1|Dclre1b|Dpf2|Gnai3|Ift74|Jtb|Map3k11|Poc1b|Podxl|Rab11fip1|Rock2|Smad4|Tubg1|Tubgcp4
GO:0019012	virion	cellular_component	264	7421	8805	3.55747	84.2817	2.95589	0.0045	0.140404		DNA bending activity|G2/M transition DNA damage checkpoint|RNA polymerase II activating transcription factor binding|RNA polymerase II regulatory region DNA binding|adherens junction organization|alpha-catenin binding|appendage development|cell periphery|centrosome|chromatin binding|core promoter binding|cranial nerve morphogenesis|cytoskeleton|digestive tract development|endocrine pancreas devel…	0610009D07Rik|1700054N08Rik|2810006K23Rik|6330578E17Rik|Acta1|Actc1|Ado|Agtr1a|Ahrr|Alox5|Alx1|Anapc1|Ankrd26|Anp32a|Ap3m1|Arid3a|Arid3b|Arid3c|Atoh8|Atxn1l|Baiap2l1|Barx1|Baz1a|Bcl2l13|Bhlhe23|Brcc3|Cand2|Cblb|Cbx2|Ccnd1|Ccng1|Ccnjl|Cd1d2|Cdc14a|Cdkn2a|Cenpj|Cep250|Chd7|Chst14|Chst7|Cisd2|Cited2|Cnn1|Copb2|Crabp2|Crhr2|Crtc2|Cryba1|Ctgf|Ctnnb1|Cxcr4|Cyp1a1|Cyp26a1|Dbx1|Dbx2|Dck|Dclre1b|Ddx19a|Dp…
GO:0017145	stem cell division	biological_process	3	21	25	14.2857	84	2.92833	0.0285	0.476518	myelin sheath abaxonal region|nucleus|positive regulation of biological process|regulation of multicellular organismal development|virion		Cdkn2a|Numb|Zbtb16
GO:0017022	myosin binding	molecular_function	3	21	27	14.2857	77.7778	2.92833	0.0205	0.411572	multicellular organismal process		Actc1|Cxcr4|Gpr98
GO:0003682	chromatin binding	molecular_function	15	233	260	6.43777	89.6154	2.90567	0.0085	0.223307	myelin sheath abaxonal region|nucleus|regulation of gene expression|regulation of macromolecule biosynthetic process|virion	lens morphogenesis in camera-type eye	Cbx2|Cited2|Ctnnb1|Egr2|Gli3|Hmga2|Jub|Meis1|Neurog1|Nkx6-1|Patz1|Pax3|Satb2|Smad4|Vax2
GO:0007224	smoothened signaling pathway	biological_process	4	34	39	11.7647	87.1795	2.88433	0.0245	0.456838	positive regulation of biological process|regulation of cell development|regulation of multicellular organismal development		Boc|Cdon|Gli3|Nkx6-1
GO:0035748	myelin sheath abaxonal region	cellular_component	262	7386	8750	3.54725	84.4114	2.86874	0.0055	0.161952	virion	DNA bending activity|G2/M transition DNA damage checkpoint|RNA polymerase II activating transcription factor binding|RNA polymerase II regulatory region DNA binding|adherens junction organization|alpha-catenin binding|appendage development|cell periphery|centrosome|chromatin binding|core promoter binding|cranial nerve morphogenesis|cytoskeleton|digestive tract development|endocrine pancreas devel…	0610009D07Rik|1700054N08Rik|2810006K23Rik|6330578E17Rik|Acta1|Actc1|Ado|Agtr1a|Ahrr|Alox5|Alx1|Anapc1|Ankrd26|Anp32a|Ap3m1|Arid3a|Arid3b|Arid3c|Atoh8|Atxn1l|Baiap2l1|Barx1|Baz1a|Bcl2l13|Bhlhe23|Brcc3|Cand2|Cblb|Cbx2|Ccnd1|Ccng1|Ccnjl|Cd1d2|Cdc14a|Cdkn2a|Cenpj|Cep250|Chd7|Chst14|Chst7|Cisd2|Cited2|Cnn1|Copb2|Crabp2|Crhr2|Crtc2|Cryba1|Ctgf|Ctnnb1|Cxcr4|Cyp1a1|Cyp26a1|Dbx1|Dbx2|Dck|Dclre1b|Ddx19a|Dp…
GO:0007186	G-protein coupled receptor protein signaling pathway	biological_process	22	391	2145	5.6266	18.2284	2.85338	0.0055	0.161952		G-protein coupled receptor activity	Agtr1a|Bcar1|Chrm4|Crhr2|Cxcr4|Edn1|Flna|Fzd10|Fzd2|Fzd4|Gal|Glra1|Gnai3|Gnat3|Gpr98|Homer3|Lgr4|Lpar4|Lpar6|Lphn2|Rln1|Vipr1
GO:0042552	myelination	biological_process	5	49	54	10.2041	90.7407	2.83731	0.018	0.373038			Egr2|Erbb2|Jam3|Nkx6-2|Zfp191
GO:0070534	protein K63-linked ubiquitination	biological_process	3	22	24	13.6364	91.6667	2.82267	0.0285	0.476518	positive regulation of biological process|protein kinase binding|regulation of cell death|regulation of cellular localization|regulation of gene expression|regulation of macromolecule biosynthetic process		Cdkn2a|Traf2|Traf6
GO:0033764	steroid dehydrogenase activity, acting on the CH-OH group of donors, NAD or NADP as acceptor	molecular_function	3	22	37	13.6364	59.4595	2.82267	0.029	0.476518	myelin sheath abaxonal region|virion		Hsd11b2|Nmral1|Uxs1
GO:0033628	regulation of cell adhesion mediated by integrin	biological_process	3	22	35	13.6364	62.8571	2.82267	0.0305	0.480052	myelin sheath abaxonal region|positive regulation of biological process|regulation of cell motility|virion		Lyn|Podxl|Ptk2
GO:0030048	actin filament-based movement	biological_process	3	22	23	13.6364	95.6522	2.82267	0.027	0.47524	actin filament		Actc1|Myo9b|Wipf1
GO:0050906	detection of stimulus involved in sensory perception	biological_process	4	35	77	11.4286	45.4545	2.81244	0.021	0.416874	detection of abiotic stimulus	detection of abiotic stimulus	Gnat3|Gpr98|Nr2f6|Ntrk1
GO:0003007	heart morphogenesis	biological_process	4	35	49	11.4286	71.4286	2.81244	0.0255	0.466257	cellular developmental process|organ development|regulation of gene expression		Chd7|Col2a1|Fgf8|Rxra
GO:0001726	ruffle	cellular_component	6	66	72	9.09091	91.6667	2.77542	0.016	0.350611			Bcar1|Myo9b|Palld|Pdlim7|Podxl|Rab34
GO:0016324	apical plasma membrane	cellular_component	11	158	226	6.96203	69.9115	2.76612	0.0085	0.223307			Chrna7|Erbb2|Gnat3|Kcna1|Lrp2|Numb|Podxl|Ptk2|Shroom3|Slc11a2|Vamp3
GO:0005856	cytoskeleton	cellular_component	38	791	889	4.80405	88.9764	2.75419	0.008	0.215786	myelin sheath abaxonal region|virion		Acta1|Actc1|Baiap2l1|Cdc14a|Cenpj|Cep250|Cnn1|Ctnnb1|Dclre1b|Epb4.1l5|Fam33a|Fermt1|Fes|Fhod1|Flna|Gnai3|Ivns1abp|Jtb|Jub|Llgl1|Lzts2|Map3k11|Nedd9|Palld|Pdlim7|Poc1b|Ptk2|Ptpn13|Ptpn14|Rai14|Rock2|Shroom3|Synpo2l|Tpm4|Trip6|Tubg1|Tubgcp4|Wipf1
GO:0045735	nutrient reservoir activity	molecular_function	22	399	1773	5.51378	22.5042	2.75227	0.0085	0.223307		G-protein coupled receptor activity	Agtr1a|Ahrr|Cblb|Chrm4|Crhr2|Cxcr4|Flna|Fzd10|Fzd2|Fzd4|Gnai3|Gnat3|Gpr98|Irs2|Lgr4|Litaf|Lpar4|Lpar6|Lphn2|Ptk2|Traf6|Vipr1
GO:0045777	positive regulation of blood pressure	biological_process	3	23	35	13.0435	65.7143	2.72313	0.039	0.5215	multicellular organismal process|myelin sheath abaxonal region|response to hormone stimulus|virion		Agtr1a|Crhr2|Hsd11b2
GO:0019229	regulation of vasoconstriction	biological_process	4	37	48	10.8108	77.0833	2.67626	0.0235	0.44885	multicellular organismal process|positive regulation of biological process		Agtr1a|Alox5|Edn1|Pde5a
GO:0001047	core promoter binding	molecular_function	4	37	43	10.8108	86.0465	2.67626	0.0295	0.476518	myelin sheath abaxonal region|nucleus|regulation of gene expression|regulation of macromolecule biosynthetic process|transcription, DNA-dependent|virion		E2f3|Hmga2|Hoxb3|Sox3
GO:0001948	glycoprotein binding	molecular_function	5	53	68	9.43396	77.9412	2.62936	0.0255	0.466257			Erbb2|Flna|Fst|Gpc4|Sdc1
GO:0030509	BMP signaling pathway	biological_process	4	38	47	10.5263	80.8511	2.61164	0.0335	0.48563	cellular developmental process|multicellular organismal process|positive regulation of biological process|regulation of gene expression|regulation of multicellular organismal development		Fgf8|Fst|Gdf7|Smad4
GO:0009897	external side of plasma membrane	cellular_component	9	125	229	7.2	54.5852	2.61062	0.016	0.350611			Cd1d2|Chrna7|Cxcr4|Fgf8|Glra1|Gpc4|H2-Aa|Thbs1|Tmem123
GO:0042110	T cell activation	biological_process	8	106	149	7.54717	71.1409	2.60803	0.022	0.433075	positive regulation of biological process	appendage development	Cblb|Chd7|Chrna7|Ctnnb1|Cxcr4|Gli3|Nkx2-3|Patz1
GO:0032886	regulation of microtubule-based process	biological_process	7	89	93	7.86517	95.6989	2.56079	0.017	0.36241	myelin sheath abaxonal region|virion		Cenpj|Cep250|Ctnnb1|Erbb2|Fam33a|Fes|Rock2
GO:0000271	polysaccharide biosynthetic process	biological_process	7	89	119	7.86517	74.7899	2.56079	0.021	0.416874			Chst14|Chst7|Mknk2|Nuak1|Nuak2|Rps6ka3|Uxs1
GO:0033673	negative regulation of kinase activity	biological_process	9	127	141	7.08661	90.0709	2.55806	0.0175	0.367526		negative regulation of B cell activation	Cdkn2a|Dusp5|Irs2|Jub|Lrp5|Lyn|Sfrp1|Sfrp2|Trib1
GO:0008301	DNA bending activity	molecular_function	4	39	52	10.2564	75	2.54915	0.034	0.487379	cellular developmental process|myelin sheath abaxonal region|nucleus|regulation of gene expression|regulation of macromolecule biosynthetic process|sequence-specific DNA binding|sequence-specific DNA binding transcription factor activity|structure-specific DNA binding|transcription, DNA-dependent|virion		Foxb1|Foxd4|Foxl2|Hmga2
GO:0010389	regulation of G2/M transition of mitotic cell cycle	biological_process	3	25	28	12	89.2857	2.53999	0.0455	0.567105	myelin sheath abaxonal region|nucleus|regulation of cell death|virion		Ccng1|Cdkn2a|Hmga2
GO:0051493	regulation of cytoskeleton organization	biological_process	13	211	243	6.16114	86.8313	2.53091	0.0165	0.354963			Baiap2l1|Cenpj|Cep250|Ctgf|Ctnnb1|Edn1|Fam33a|Fes|Fhod1|Fzd10|Jam3|Nes|Rock2
GO:0043566	structure-specific DNA binding	molecular_function	12	191	228	6.28272	83.7719	2.50321	0.0145	0.32949	myelin sheath abaxonal region|nucleus|virion	DNA bending activity	Ctnnb1|Ercc5|Foxb1|Foxd4|Foxl2|Hmg20b|Hmga2|Nkx2-9|Obfc1|Rxra|Vax2|Zbtb16
GO:0010952	positive regulation of peptidase activity	biological_process	7	91	111	7.69231	81.982	2.49478	0.0175	0.367526	regulation of cell death		Cdkn2a|Ctgf|Cyr61|Foxl2|Rnf7|Sfrp2|Slc11a2
GO:0004930	G-protein coupled receptor activity	molecular_function	13	213	1923	6.10329	11.0764	2.49431	0.0165	0.354963	G-protein coupled receptor protein signaling pathway|nutrient reservoir activity		Agtr1a|Chrm4|Crhr2|Cxcr4|Fzd10|Fzd2|Fzd4|Gpr98|Lgr4|Lpar4|Lpar6|Lphn2|Vipr1
GO:0008138	protein tyrosine/serine/threonine phosphatase activity	molecular_function	4	40	48	10	83.3333	2.48865	0.033	0.484846	protein tyrosine phosphatase activity		Cdc14a|Dusp5|Ptp4a2|Ptpn14
GO:0001012	RNA polymerase II regulatory region DNA binding	molecular_function	5	56	68	8.92857	82.3529	2.48587	0.0325	0.483023	multicellular organismal process|myelin sheath abaxonal region|nucleus|regulation of cell development|regulation of gene expression|regulation of macromolecule biosynthetic process|regulation of multicellular organismal development|sequence-specific DNA binding|virion		Fezf2|Hoxb3|Phox2b|Sox3|Tbx20
GO:0042401	cellular biogenic amine biosynthetic process	biological_process	3	26	36	11.5385	72.2222	2.45539	0.048	0.589428	multicellular organismal process		Chrna7|Crhr2|Tph1
GO:0019897	extrinsic to plasma membrane	cellular_component	6	74	87	8.10811	85.0575	2.45388	0.03	0.478038			Ctnnb1|Fes|Gnai3|Gnat3|Numb|Scube2
GO:0008144	drug binding	molecular_function	5	58	81	8.62069	71.6049	2.3954	0.039	0.5215			Chrna7|Dck|Pde3b|Pggt1b|Sfrp1
GO:0043235	receptor complex	cellular_component	8	114	143	7.01754	79.7203	2.38005	0.028	0.476518	positive regulation of biological process		Cd247|Chrna7|Erbb2|Lrp5|Lyn|Traf2|Traf6|Trip6
GO:0032655	regulation of interleukin-12 production	biological_process	3	27	39	11.1111	69.2308	2.37488	0.048	0.589428	positive regulation of biological process|regulation of cell proliferation|regulation of gene expression|regulation of macromolecule biosynthetic process		Thbs1|Tirap|Traf6
GO:0031572	G2/M transition DNA damage checkpoint	biological_process	3	27	28	11.1111	96.4286	2.37488	0.0425	0.546086	myelin sheath abaxonal region|nucleus|virion		Brcc3|Ccng1|Hmga2
GO:0046879	hormone secretion	biological_process	4	42	61	9.52381	68.8525	2.37316	0.043	0.549514			Edn1|Fzd4|Lrp2|Lyn
GO:0040008	regulation of growth	biological_process	20	383	464	5.22193	82.5431	2.36314	0.024	0.452288			Ankrd26|Cdkn2a|Chd7|Ctgf|Cyr61|Erbb2|Fgf8|Frzb|Hmga2|Kctd11|Nedd9|Phip|Ptk2|Sav1|Sema3a|Sfrp1|Sfrp2|Smad4|Socs6|Tirap
GO:0051153	regulation of striated muscle cell differentiation	biological_process	4	43	55	9.30233	78.1818	2.31798	0.047	0.58068	positive regulation of biological process|regulation of cell development|regulation of multicellular organismal development		Boc|Cdon|Edn1|Shox2
GO:0033189	response to vitamin A	biological_process	6	78	102	7.69231	76.4706	2.30866	0.035	0.492719			Cyp1a1|Cyp26b1|Lrp2|Lyn|Mest|Rxra
GO:0035335	peptidyl-tyrosine dephosphorylation	biological_process	4	44	49	9.09091	89.7959	2.26436	0.0465	0.575509	protein tyrosine phosphatase activity		Dusp5|Ptpn12|Ptpn13|Ptprf
GO:0032675	regulation of interleukin-6 production	biological_process	4	44	62	9.09091	70.9677	2.26436	0.0495	0.603132	positive regulation of biological process		Chrna7|Crhr2|Tirap|Traf6
GO:0009582	detection of abiotic stimulus	biological_process	4	44	69	9.09091	63.7681	2.26436	0.045	0.564357	detection of stimulus involved in sensory perception	detection of stimulus involved in sensory perception	Gnat3|Gpr98|Nr2f6|Ntrk1
GO:0008544	epidermis development	biological_process	6	80	112	7.5	71.4286	2.23938	0.0385	0.517261	myelin sheath abaxonal region|nucleus|virion		Cdkn2a|Ctnnb1|Sav1|Sox18|Sox21|Sufu
GO:0009792	embryo development ending in birth or egg hatching	biological_process	12	208	241	5.76923	86.3071	2.18627	0.042	0.542126	multicellular organismal process	appendage development	Chd7|Cited2|Ctnnb1|Cyp1a1|Edn1|Epb4.1l5|Fgf8|Gli3|Man2a1|Mecom|Smad4|Sox18
GO:0005506	iron ion binding	molecular_function	9	144	277	6.25	51.9856	2.14726	0.0385	0.517261		retinoic acid 4-hydroxylase activity|retinoic acid catabolic process	Alox5|Cyp1a1|Cyp26a1|Cyp26b1|Cyp26c1|Leprel1|Ptgis|Slc11a2|Tph1

## Sheet: Fig1E_OnlyDay16_GO
Ontology-ID	Ontology Name	Ontology Type	Number Changed	Number Measured	Number in Ontology	Percent Changed	Percent Present	Z Score	PermuteP	AdjustedP	redundant with terms	inverse redundant	gene symbols
GO:0007399	nervous system development	biological_process	64	282	307	22.695	91.8567	9.09576	0	0.0686117		SWI/SNF complex|nBAF complex|npBAF complex|nucleosome disassembly	Actl6b|Akt1|Ambra1|Arhgef7|Arx|Ascl1|Barhl2|Brsk1|Brsk2|Chn1|Cntn3|Dbn1|Dcx|Deaf1|Dok4|Dpf1|Dpf3|Dpysl3|Dscam|Dscaml1|E130309F12Rik|Elavl3|Epha8|Ephb1|Fbxo45|Fezf1|Gata3|Gdpd5|Gsk3a|Helt|Ina|Islr2|Kalrn|Lhx1|Mdga1|Mtap1b|Mtss1|Myt1|Neurod6|Neurog2|Nkx2-2|Nova1|Nrp2|Plxna4|Pou3f3|Robo1|Rufy3|Scn3b|Sema6c|Sema7a|Sh2b2|Shank1|Sim2|Smarca4|Smarcb1|Smarcc2|Smarcd3|Spast|Srrm4|Stmn1|Tbcb|Tcfap2b|Tsc1|Z…
GO:0007411	axon guidance	biological_process	37	122	132	30.3279	92.4242	9.05537	0	0.0686117		axon guidance receptor activity|cranial nerve morphogenesis|negative chemotaxis|negative regulation of chemotaxis|regulation of negative chemotaxis	Ank3|Apbb2|Arx|Cdh4|Cdk5r1|Chn1|Cntn2|Dcc|Dlx5|Dpysl5|Dvl1|Efna2|Epha8|Ephb1|Ephb2|Evl|Fezf1|Gata3|Isl1|Kif5c|Klf7|Lhx1|Lhx9|Neurog2|Ngfr|Nrp2|Plxna3|Plxna4|Reln|Robo1|Robo2|Robo3|Sema3f|Sema6c|Tbr1|Tubb3|Usp33
GO:0007156	homophilic cell adhesion	biological_process	27	81	106	33.3333	76.4151	8.36313	0	0.0686117			Cadm3|Cdh12|Cdh23|Cdh24|Cdh4|Cdh7|Cdh8|Celsr3|Dchs1|Dscaml1|Fat2|Fat3|Fat4|Pcdh17|Pcdh19|Pcdh20|Pcdhb10|Pcdhb15|Pcdhb16|Pcdhb17|Pcdhb19|Pcdhb3|Pcdhb4|Pcdhb7|Pcdhb9|Robo1|Robo2
GO:0008270	zinc ion binding	molecular_function	207	1565	1918	13.2268	81.5954	7.91903	0	0.0686117		histone methyltransferase activity (H3-K4 specific)|viral reproduction	2610008E11Rik|2700081O15Rik|6330408A02Rik|A430033K04Rik|Acap3|Adam1a|Adamts18|Agap1|Agap3|Amz2|Atf2|Atrx|BC025920|Bcl11a|Bcl11b|Cbfa2t3|Chd3|Cpm|Crebbp|Crip2|Cxxc4|D3Ertd254e|Deaf1|Dhx57|Dpf1|Dpf3|E430018J23Rik|Esrrg|Fezf1|Gata2|Gata3|Git1|Grin2b|Herc2|Hic1|Ikzf4|Isl1|Kdm1b|Kdm4b|Klf7|Leng9|Lhx1|Lhx5|Lhx9|Lmo1|Lmo3|March10|March11|March9|Med20|Mex3d|Mical3|Mll1|Mll3|Mll5|Mmp24|Myst3|Myt1|Nanos1|N…
GO:0005622	intracellular	cellular_component	224	1784	2338	12.5561	76.3045	7.41747	0	0.0686117		viral reproduction	1600029O15Rik|2610008E11Rik|2700081O15Rik|6330545A04Rik|A430033K04Rik|Abr|Agap1|Agap3|Ano8|Ap3d1|Arhgap21|Arhgap23|Arhgap32|Arhgap33|Arhgef7|Arid4b|Arl15|Arl4a|Atf2|Atf6b|BC025920|Bcl11a|Bcl11b|Casp3|Casp9|Cbfa2t3|Chn1|Clvs1|Cstf2t|Cyth2|D3Ertd254e|Dab2ip|Dbn1|Dcx|Dpf1|Dpf3|Dvl1|E430018J23Rik|Eomes|Fezf1|Fgd3|Fsd1l|Gm15800|Gmip|Grik2|Grlf1|Grm3|Hecw1|Herc1|Herc2|Hic1|Hist2h2be|Hist3h2a|Hist3h2ba|…
GO:0050794	regulation of cellular process	biological_process	574	5780	8709	9.9308	66.3681	6.70087	0	0.0686117		3',5'-cyclic-GMP phosphodiesterase activity|RNA polymerase II transcription coactivator activity|SWI/SNF complex|actin monomer binding|axon guidance receptor activity|camera-type eye development|cardiac right ventricle morphogenesis|cell fate commitment|cell fate determination|cell proliferation in forebrain|cerebellum development|cerebral cortex GABAergic interneuron differentiation|cranial nerv…	2610008E11Rik|6330545A04Rik|A430033K04Rik|Aacs|Abr|Acap3|Actl6b|Acvr2a|Add2|Afap1|Aff4|Agap1|Agap3|Akirin2|Akt1|Akt3|Ambra1|Ank3|Ankdd1b|Anks1|Ap3d1|Apbb2|Apc|Apc2|Arg2|Arhgap21|Arhgap23|Arhgap32|Arhgap33|Arhgef7|Arid4b|Arl15|Arl4a|Arpp19|Arx|Ascl1|Asxl3|Atf2|Atf6b|Atxn7l3|Avpr2|Bach2|Barhl1|Barhl2|Basp1|Bcl11a|Bcl11b|Bcl9|Bcor|Becn1|Bhlhe22|Brms1l|Brsk1|Brwd1|C77370|Cabin1|Cables2|Cacna2d2|Cacnb…
GO:0071565	nBAF complex	cellular_component	7	12	12	58.3333	100	6.39009	0	0.0686117	nervous system development|regulation of cellular process|transcription, DNA-dependent	SWI/SNF complex|npBAF complex|nucleosome disassembly	Actl6b|Dpf1|Dpf3|Smarca4|Smarcb1|Smarcc2|Smarcd3
GO:0006695	cholesterol biosynthetic process	biological_process	10	23	28	43.4783	82.1429	6.23398	0	0.0686117		isoprenoid biosynthetic process	Cyp51|Dhcr7|Fdft1|Fdps|Hmgcr|Hsd17b7|Mvd|Mvk|Nsdhl|Tm7sf2
GO:0001764	neuron migration	biological_process	22	84	93	26.1905	90.3226	6.10832	0.0005	0.0686117			Apbb2|Arx|Ascl1|Barhl1|Barhl2|Cdk5r1|Celsr3|Cntn2|Dcc|Dcx|Fezf1|Gata3|Lhx1|Mapt|Mark1|Mdga1|Neurog2|Pitx2|Reln|Robo3|Top2b|Tubb2b
GO:0021879	forebrain neuron differentiation	biological_process	6	11	12	54.5455	91.6667	5.6567	0.0005	0.0686117	DNA binding|nucleic acid binding transcription factor activity|regulation of cellular process	cerebral cortex GABAergic interneuron differentiation	Ascl1|Bcl11b|Dlx1|Dlx2|Lhx5|Pou3f4
GO:0017154	semaphorin receptor activity	molecular_function	5	8	8	62.5	100	5.6493	0.0005	0.0686117	multicellular organismal development|regulation of cellular process		Nrp2|Plxna1|Plxna2|Plxna3|Plxna4
GO:0006351	transcription, DNA-dependent	biological_process	172	1470	1723	11.7007	85.3163	5.3789	0	0.0686117		SWI/SNF complex|histone methyltransferase activity (H3-K4 specific)|kidney epithelium development|nBAF complex|npBAF complex|nucleosome disassembly|retina layer formation|viral reproduction	2210012G02Rik|Actl6b|Aff4|Akirin2|Arid4b|Arx|Ascl1|Asxl3|Atf2|Atf6b|Atxn7l3|Bach2|Barhl1|Barhl2|Bcl11a|Bcl11b|Bcor|Bhlhe22|Brms1l|Brwd1|Cbfa2t3|Cbx8|Cic|Crcp|Crebbp|Crtc1|Csrnp2|Csrnp3|Cux1|Cux2|Deaf1|Dlx5|Dmrtb1|Dpf1|Dpf3|Dvl1|Eif2c1|Elk1|Eomes|Esrrg|Fbxw7|Fezf1|Foxc2|Foxj3|Foxk1|Foxo6|Gata2|Gata3|Grlf1|Gtf2ird1|Gtf2ird2|Helt|Heyl|Hic1|Hipk2|Hmg20a|Ikzf4|Irf2bp1|Kdm1b|Kdm4b|Klf7|L3mbtl3|Lcor|Lhx…
GO:0003677	DNA binding	molecular_function	178	1541	1957	11.5509	78.743	5.29425	0	0.0686117		RNA polymerase II transcription coactivator activity|cardiac right ventricle morphogenesis|cell fate determination|cell proliferation in forebrain|cerebral cortex GABAergic interneuron differentiation|forebrain neuron differentiation|kidney epithelium development|nucleosome|renal system development|retina layer formation	2210012G02Rik|Arid4b|Arx|Ascl1|Atf2|Atf6b|Atrx|Bach2|Barhl1|Barhl2|Basp1|Bcl11b|Bcor|Bod1l|Chd3|Cic|Crebbp|Csrnp2|Csrnp3|Cux1|Cux2|Cxxc4|Deaf1|Dlx1|Dlx2|Dlx5|Dlx6|Dmrta2|Dmrtb1|Dnajb6|Elk1|Emx2|Eomes|Esrrg|Fezf1|Foxc2|Foxj3|Foxk1|Foxo6|Gata2|Gata3|Gcfc1|Grlf1|Gtf2ird1|Gtf2ird2|H2afy2|H3f3b|Helt|Heyl|Hic1|Hipk2|Hist2h2bb|Hist2h2be|Hist2h3c1|Hist3h2a|Hist3h2ba|Hmg20a|Hp1bp3|Ikzf4|Isl1|Kdm6b|Klf7|Lc…
GO:0007275	multicellular organismal development	biological_process	92	698	911	13.1805	76.6191	5.07022	0	0.0686117		negative chemotaxis|semaphorin receptor activity	Akirin2|Akt1|Ambra1|Arx|Barhl2|Celsr3|Col19a1|Ctnna2|Cux1|Dact1|Dbn1|Dcx|Deaf1|Dkk2|Dlx1|Dlx2|Dlx5|Dlx6|Dvl1|Elavl3|Enc1|Eomes|Epha8|Esrrg|Fat3|Fbxo45|Fezf1|Foxc2|Foxk1|Gnrh1|Gpr161|Gtf2ird1|Helt|Heyl|Hic1|Hspa1l|Ick|Ina|Isl1|Islr2|Jag2|Kdm1b|Kif26b|Lhx1|Mab21l1|Mab21l2|Mdga1|Myt1|Neurod6|Neurog2|Nkx2-2|Nrp2|Ostn|Otx1|Pitx2|Plxna1|Plxna2|Plxna3|Plxna4|Pogk|Pou3f3|Prkx|Radil|Reln|Robo1|Rufy3|Scmh1…
GO:0001071	nucleic acid binding transcription factor activity	molecular_function	84	626	880	13.4185	71.1364	5.01235	0	0.0686117	regulation of cellular process	RNA polymerase II transcription coactivator activity|cardiac right ventricle morphogenesis|cerebral cortex GABAergic interneuron differentiation|forebrain neuron differentiation|kidney epithelium development|renal system development|viral reproduction	Arx|Ascl1|Atf2|Atf6b|Bach2|Barhl1|Barhl2|Bcl11b|Cbfa2t3|Crebbp|Csrnp2|Csrnp3|Cux1|Cux2|Dlx1|Dlx2|Dlx5|Dlx6|Dmrta2|Dmrtb1|Elk1|Emx2|Eomes|Esrrg|Fbxw7|Foxc2|Foxj3|Foxk1|Foxo6|Gata2|Gata3|Gcfc1|Gtf2ird1|Helt|Heyl|Hic1|Isl1|Klf7|Lcor|Lhx1|Lhx5|Lhx9|Mnt|Myt1|Nfe2l3|Nkx2-2|Nr2c2|Otx1|Pitx2|Pou2f2|Pou3f3|Pou3f4|Pou6f2|Runx1t1|Sim2|Six3|Smad2|Sox12|Sox4|Sp4|Srebf2|Ss18l1|Tal1|Tbr1|Tcf7l2|Tcfap2b|Tcfap2d|…
GO:0007409	axonogenesis	biological_process	25	123	131	20.3252	93.8931	5.00459	0	0.0686117		cranial nerve morphogenesis	Apc|Bcl11b|Brsk1|Brsk2|Cntn2|Ctnna2|D0H4S114|Dcc|Dcx|Dlx5|Dvl1|Ephb1|Ephb2|Isl1|Kalrn|Klf7|Mapt|Mtap1b|Pip5k1c|Plxna4|Slitrk1|Slitrk5|Stmn1|Top2b|Uchl1
GO:0050923	regulation of negative chemotaxis	biological_process	3	4	4	75	100	4.91152	0.0015	0.159406	axon guidance|regulation of cellular process		Plxna4|Robo1|Robo2
GO:0021892	cerebral cortex GABAergic interneuron differentiation	biological_process	3	4	4	75	100	4.91152	0.002	0.203367	DNA binding|cell fate commitment|forebrain neuron differentiation|negative regulation of macromolecule biosynthetic process|nucleic acid binding transcription factor activity|regulation of cellular process		Ascl1|Dlx1|Dlx2
GO:0021515	cell differentiation in spinal cord	biological_process	9	28	34	32.1429	82.3529	4.6765	0.0005	0.0686117			Ascl1|Gata2|Isl1|Lhx1|Lhx5|Mdga1|Nkx2-2|Sox4|Tal1
GO:0050321	tau-protein kinase activity	molecular_function	5	11	11	45.4545	100	4.54997	0.0035	0.296222			Brsk1|Brsk2|Csnk1d|Gsk3a|Mark1
GO:0046113	nucleobase catabolic process	biological_process	4	8	9	50	88.8889	4.35168	0.0025	0.23875	hydrolase activity, acting on carbon-nitrogen (but not peptide) bonds, in cyclic amides	hydrolase activity, acting on carbon-nitrogen (but not peptide) bonds, in cyclic amides	Crmp1|Dpysl3|Dpysl4|Dpysl5
GO:0008046	axon guidance receptor activity	molecular_function	4	8	8	50	100	4.35168	0.0035	0.296222	axon guidance|regulation of cellular process		Ephb1|Ephb2|Robo1|Robo2
GO:0035850	epithelial cell differentiation involved in kidney development	biological_process	3	5	5	60	100	4.26054	0.006	0.430477	regulation of cellular process		Basp1|Foxc2|Mtss1
GO:0032609	interferon-gamma production	biological_process	3	5	7	60	71.4286	4.26054	0.0075	0.473237			Avpr2|Eomes|Il12rb2
GO:0003828	alpha-N-acetylneuraminate alpha-2,8-sialyltransferase activity	molecular_function	3	5	5	60	100	4.26054	0.005	0.386175	intrinsic to Golgi membrane		St8sia1|St8sia2|St8sia4
GO:0016514	SWI/SNF complex	cellular_component	5	13	13	38.4615	100	4.02112	0.003	0.266679	nBAF complex|nervous system development|regulation of cellular process|transcription, DNA-dependent	npBAF complex|nucleosome disassembly	Actl6b|Smarca4|Smarcb1|Smarcc2|Smarcd3
GO:0001105	RNA polymerase II transcription coactivator activity	molecular_function	5	13	19	38.4615	68.4211	4.02112	0.003	0.266679	DNA binding|nucleic acid binding transcription factor activity|regulation of cellular process		Isl1|Pitx2|Sox12|Sox4|Tcfap2b
GO:0016812	hydrolase activity, acting on carbon-nitrogen (but not peptide) bonds, in cyclic amides	molecular_function	4	9	10	44.4444	90	4.00409	0.003	0.266679	nucleobase catabolic process	nucleobase catabolic process	Crmp1|Dpysl3|Dpysl4|Dpysl5
GO:0006688	glycosphingolipid biosynthetic process	biological_process	4	9	10	44.4444	90	4.00409	0.0045	0.35732			A3galt2|St6galnac5|St8sia2|St8sia4
GO:0030695	GTPase regulator activity	molecular_function	52	388	435	13.4021	89.1954	3.89995	0.0005	0.0686117			Abr|Acap3|Agap1|Agap3|Arhgap21|Arhgap23|Arhgap32|Arhgap33|Arhgef7|Chml|Chn1|Cyth2|Dab2ip|Dock3|Dock4|Fgd3|Git1|Gmip|Grlf1|Itsn1|Kalrn|Map4k4|Mcf2l|Plekhg4|Prr5|Rab11fip4|Rabep1|Ralgapb|Ralgds|Ralgps1|Rapgef1|Rapgef5|Rapgef6|Rapgefl1|Rasgef1b|Rasgrp1|Rgs2|Rgs3|Rgs8|Rims2|Sh2d3c|Sipa1l2|Sipa1l3|Srgap1|Tagap|Tbc1d14|Tbc1d16|Tbc1d30|Tbc1d9|Trio|Tsc1|Tsc2
GO:0050919	negative chemotaxis	biological_process	5	14	15	35.7143	93.3333	3.79571	0.0045	0.35732	axon guidance|multicellular organismal development|regulation of cellular process		Nrp2|Plxna3|Plxna4|Robo1|Sema3f
GO:0001709	cell fate determination	biological_process	7	24	33	29.1667	72.7273	3.79356	0.005	0.386175	DNA binding|regulation of cellular process		Ascl1|Barhl2|Gata2|Gata3|Isl1|Nkx2-2|Smarca4
GO:0030427	site of polarized growth	cellular_component	17	92	97	18.4783	94.8454	3.67136	0.0005	0.0686117			Apc|Arhgef7|Basp1|Cdk5r1|Cxadr|Dpysl3|Dscam|Dvl1|Exoc8|Gdpd5|Gprin1|Mapt|Mtap1b|Rufy3|Tsc1|Tsc2|Tshz3
GO:0008038	neuron recognition	biological_process	6	20	21	30	95.2381	3.59938	0.002	0.203367	regulation of cellular process		Cdk5r1|Celsr3|Cntn2|Dscam|Dscaml1|Robo1
GO:0072073	kidney epithelium development	biological_process	5	15	18	33.3333	83.3333	3.59055	0.005	0.386175	DNA binding|negative regulation of macromolecule biosynthetic process|nucleic acid binding transcription factor activity|regulation of cellular process|transcription, DNA-dependent		Foxc2|Heyl|Lhx1|Pou3f3|Tcfap2b
GO:0071564	npBAF complex	cellular_component	4	11	11	36.3636	100	3.44324	0.012	0.621275	SWI/SNF complex|nBAF complex|nervous system development|nucleosome disassembly|regulation of cellular process|transcription, DNA-dependent	nucleosome disassembly	Smarca4|Smarcb1|Smarcc2|Smarcd3
GO:0005942	phosphatidylinositol 3-kinase complex	cellular_component	4	11	13	36.3636	84.6154	3.44324	0.0135	0.660239	regulation of cellular process	phosphatidylinositol 3-kinase activity|phosphatidylinositol 3-kinase regulator activity	Pik3ca|Pik3r1|Pik3r2|Pik3r3
GO:0045792	negative regulation of cell size	biological_process	3	7	9	42.8571	77.7778	3.3769	0.019	0.780657	regulation of cellular process		Akt1|Tsc1|Tsc2
GO:0042575	DNA polymerase complex	cellular_component	3	7	7	42.8571	100	3.3769	0.014	0.664013			C77370|Crcp|Rev3l
GO:0035014	phosphatidylinositol 3-kinase regulator activity	molecular_function	3	7	7	42.8571	100	3.3769	0.014	0.664013	phosphatidylinositol 3-kinase complex|regulation of cellular process		Pik3r1|Pik3r2|Pik3r3
GO:0016090	prenol metabolic process	biological_process	3	7	7	42.8571	100	3.3769	0.0175	0.742778			Dpm2|Fdft1|Fdps
GO:0003215	cardiac right ventricle morphogenesis	biological_process	3	7	9	42.8571	77.7778	3.3769	0.0185	0.769056	DNA binding|nucleic acid binding transcription factor activity|regulation of cellular process		Gata3|Isl1|Sox4
GO:0035591	signaling adaptor activity	molecular_function	6	22	29	27.2727	75.8621	3.3056	0.0025	0.23875			Dab2ip|Rapgef1|Sh2b2|Sh2d3c|Sh3rf1|Shb
GO:0034703	cation channel complex	cellular_component	16	92	117	17.3913	78.6325	3.28758	0.0025	0.23875			Cacna2d2|Cacnb3|Cntn2|Kcna3|Kcna4|Kcnb2|Kcnc1|Kcnmb2|Kcnq2|Kcnrg|Kcnv1|Kctd15|Kctd16|Scn11a|Scn8a|Sestd1
GO:0005216	ion channel activity	molecular_function	37	278	385	13.3094	72.2078	3.23083	0.002	0.203367			AI118078|Accn4|Ano4|Ano6|Ano8|Cacna2d2|Cacnb3|Cacng4|Clca1|Clcn4-2|Gabrb2|Gabrg2|Grik2|Grik3|Grin2b|Hcn4|Jph3|Kcna3|Kcna4|Kcnb2|Kcnc1|Kcnh4|Kcnh7|Kcnj12|Kcnk10|Kcnmb2|Kcnq2|Kcnrg|Kcnv1|Kctd15|Kctd16|Panx1|Scn11a|Scn3b|Scn8a|Trpc3|Trpm5
GO:0021846	cell proliferation in forebrain	biological_process	4	12	15	33.3333	80	3.21114	0.0105	0.581988	DNA binding|regulation of cellular process		Arx|Emx2|Lhx5|Ncor2
GO:0006337	nucleosome disassembly	biological_process	4	12	13	33.3333	92.3077	3.21114	0.0165	0.719787	SWI/SNF complex|nBAF complex|nervous system development|npBAF complex|regulation of cellular process|transcription, DNA-dependent	npBAF complex	Smarca4|Smarcb1|Smarcc2|Smarcd3
GO:0005874	microtubule	cellular_component	36	270	300	13.3333	90	3.19768	0.003	0.266679		protein polymerization	Apc|Apc2|Camsap1|Camsap3|Cep170|Clasp1|Csnk1d|Dcx|Dnm3|Dvl1|Dync1h1|Dync1i2|Dync1li1|Haus7|Kif21b|Kif26a|Kif26b|Kif5c|Klc4|Mapt|Mtap1b|Mtap6|Mtus2|Polb|Shroom2|Spast|Stmn1|Tbcb|Ttl|Ttll9|Tuba1a|Tuba1c|Tubb2b|Tubb3|Tubb5|Tubgcp5
GO:0021549	cerebellum development	biological_process	6	23	27	26.087	85.1852	3.17118	0.012	0.621275	regulation of cellular process		Gdf10|Lhx1|Lhx5|Myo16|Nr2c2|Ntm
GO:0048813	dendrite morphogenesis	biological_process	5	18	19	27.7778	94.7368	3.06828	0.013	0.649265	regulation of cellular process		Ctnna2|Dcx|Dscam|Dvl1|Klf7
GO:0021772	olfactory bulb development	biological_process	5	18	18	27.7778	100	3.06828	0.013	0.649265	regulation of cellular process		Arx|Dlx2|Efna2|Eomes|Fezf1
GO:0060993	kidney morphogenesis	biological_process	3	8	12	37.5	66.6667	3.05406	0.025	0.937268	regulation of cellular process		Prkx|Sox4|Tshz3
GO:0047555	3',5'-cyclic-GMP phosphodiesterase activity	molecular_function	3	8	13	37.5	61.5385	3.05406	0.0195	0.791991	regulation of cellular process		Pde10a|Pde1b|Pde9a
GO:0017146	N-methyl-D-aspartate selective glutamate receptor complex	cellular_component	3	8	10	37.5	80	3.05406	0.024	0.911871	dendritic spine|synapse		Dlgap3|Grin2b|Shank1
GO:0001706	endoderm formation	biological_process	3	8	14	37.5	57.1429	3.05406	0.021	0.833747	regulation of cellular process		Dusp4|Eomes|Lhx1
GO:0005003	ephrin receptor activity	molecular_function	4	13	14	30.7692	92.8571	3.00301	0.019	0.780657	regulation of cellular process		Epha3|Epha8|Ephb1|Ephb2
GO:0003002	regionalization	biological_process	27	195	258	13.8462	75.5814	2.97481	0.007	0.471133			Acvr2a|Apc|Crkl|Ctnnbip1|Dlx1|Dlx2|Emx2|Fezf1|Fkbp8|Foxc2|Hipk2|Isl1|Lhx1|Mapk8|Mll1|Mllt3|Otx1|Plxna2|Reln|Scmh1|Sf3b1|Six3|Smad2|Smarcd3|Wnt2b|Wnt8b|Wnt9a
GO:0008017	microtubule binding	molecular_function	15	91	97	16.4835	93.8144	2.95078	0.0065	0.445976			Apc|Apc2|Camsap1|Camsap3|Clasp1|Dcx|Kif26a|Mapt|Mast2|Mtap1b|Mtap6|Mtus2|Polb|Spast|Tubgcp5
GO:0003682	chromatin binding	molecular_function	31	233	260	13.3047	89.6154	2.95042	0.008	0.483214			Atf2|Atrx|Cbfa2t3|Crebbp|Cux1|Dhx30|Dlx1|Dlx2|Foxc2|Gata2|Hdgfrp3|Hist2h3c1|Isl1|Mll1|Mnt|Ncor2|Nkx2-2|Phf21a|Phf8|Pitx2|Rbmx|Sf3b1|Smad2|Smarca4|Srebf2|Tal1|Tcf7l2|Tcfap2b|Top2b|Tshz3|Wac
GO:0035162	embryonic hemopoiesis	biological_process	5	19	23	26.3158	82.6087	2.91849	0.0185	0.769056	regulation of cellular process		Gata3|Kitl|Mll1|Myst3|Tal1
GO:0008299	isoprenoid biosynthetic process	biological_process	5	19	28	26.3158	67.8571	2.91849	0.0115	0.606496	cholesterol biosynthetic process		Fdft1|Fdps|Hmgcr|Mvd|Mvk
GO:0010558	negative regulation of macromolecule biosynthetic process	biological_process	81	744	896	10.8871	83.0357	2.88574	0.0065	0.445976	regulation of cellular process	cerebral cortex GABAergic interneuron differentiation|kidney epithelium development|retina layer formation	Akirin2|Ascl1|Atf6b|Basp1|Bcor|Bhlhe22|Cbx8|Cdk5r1|Crebbp|Ctnnbip1|Cux1|Cux2|Dab2ip|Dlx1|Dlx2|Dnajb5|Dnajb6|Eif2c1|Eif2c4|Fbxw7|Fezf1|Foxc2|Foxj3|Foxk1|Foxo6|Gata2|Gata3|Ghrl|Grlf1|Helt|Heyl|Hic1|Hipk2|Hist2h3c1|Ikzf4|Irf2bp1|Isl1|Kdm6b|Lag3|Lancl2|Lcor|Lhx1|Lhx9|Lmo1|Maf1|Map3k10|Mgea5|Mvk|Myst3|Nanos1|Ncor2|Phf21a|Pitx2|Pkia|Pou3f3|Ramp3|Rbfox2|Rsl1|Scmh1|Sim2|Six3|Smad2|Smarca4|Smarcc2|Sox14|T…
GO:0008013	beta-catenin binding	molecular_function	10	54	58	18.5185	93.1034	2.81984	0.0115	0.606496			Apc|Apc2|Bcl9|Cdh24|Ctnnbip1|Cxadr|Grin2b|Shroom2|Tax1bp3|Tcf7l2
GO:0050922	negative regulation of chemotaxis	biological_process	4	14	16	28.5714	87.5	2.8146	0.0225	0.878494	axon guidance|regulation of cellular process		Plxna3|Robo1|Robo2|Sema3f
GO:0072001	renal system development	biological_process	3	9	13	33.3333	69.2308	2.78064	0.0295	1	DNA binding|nucleic acid binding transcription factor activity|regulation of cellular process		Emx2|Gata3|Lhx1
GO:0070849	response to epidermal growth factor stimulus	biological_process	3	9	13	33.3333	69.2308	2.78064	0.027	0.958839	regulation of cellular process		Akt1|Ascl1|Dab2ip
GO:0043583	ear development	biological_process	3	9	11	33.3333	81.8182	2.78064	0.033	1	regulation of cellular process		Dlx5|Gata3|Shroom2
GO:0035004	phosphatidylinositol 3-kinase activity	molecular_function	3	9	11	33.3333	81.8182	2.78064	0.0315	1	phosphatidylinositol 3-kinase complex|regulation of cellular process		Pik3ca|Pik3r1|Pik3r2
GO:0034483	heparan sulfate sulfotransferase activity	molecular_function	3	9	11	33.3333	81.8182	2.78064	0.0285	0.987301			Hs3st5|Ndst3|Ndst4
GO:0033268	node of Ranvier	cellular_component	3	9	10	33.3333	90	2.78064	0.0345	1	regulation of cellular process		Cntn2|Scn8a|Spock1
GO:0010842	retina layer formation	biological_process	3	9	9	33.3333	100	2.78064	0.0425	1	DNA binding|negative regulation of macromolecule biosynthetic process|regulation of cellular process|transcription corepressor activity|transcription, DNA-dependent		Hipk2|Lhx1|Tcfap2b
GO:0003785	actin monomer binding	molecular_function	3	9	13	33.3333	69.2308	2.78064	0.0325	1	regulation of cellular process		Mkl1|Mtss1|Tmsb10
GO:0045202	synapse	cellular_component	40	328	365	12.1951	89.863	2.76655	0.0115	0.606496		N-methyl-D-aspartate selective glutamate receptor complex	Ank3|Apc|Arhgap32|Brsk1|Cdh23|Cdk5r1|Cxadr|Dlgap2|Dlgap3|Dlgap4|Dvl1|Efna2|Fbxo45|Gabrb2|Gabrg2|Grik2|Grik3|Grin2b|Itsn1|Kctd16|Lin7c|Lrfn1|Lrfn2|Lrrc4b|Lrrc7|Lzts1|Nbea|Ntm|Otof|Phactr1|Rims2|Rims3|Sept3|Sez6|Shank1|Slc30a3|Slc32a1|Spock1|Syn3|Tmem90b
GO:0019902	phosphatase binding	molecular_function	15	96	108	15.625	88.8889	2.72161	0.016	0.717917			Anapc5|Arpp19|Cabin1|Cnst|Csrnp2|Dab2ip|Gm347|Klraq1|Mast2|Myo16|Phactr1|Pik3r1|Smad2|Strn4|Tsc2
GO:0001755	neural crest cell migration	biological_process	6	27	35	22.2222	77.1429	2.69884	0.025	0.937268	regulation of cellular process		Edn3|Isl1|Kitl|Nrp2|Pitx2|Sema3f
GO:0043197	dendritic spine	cellular_component	14	89	93	15.7303	95.6989	2.65644	0.0175	0.742778		N-methyl-D-aspartate selective glutamate receptor complex	Arhgap32|Cdk5r1|Crhr1|Dlgap3|Dnm3|Grin2b|Grm1|Grm3|Lrrc7|Lzts1|Sez6|Shank1|Strn4|Tmem90b
GO:0021510	spinal cord development	biological_process	5	21	22	23.8095	95.4545	2.64674	0.029	0.99246	regulation of cellular process		Lhx1|Robo1|Sox12|Sox4|Zic1
GO:0048485	sympathetic nervous system development	biological_process	4	15	20	26.6667	75	2.64267	0.033	1	regulation of cellular process		Gata3|Plxna4|Sox4|Tcfap2b
GO:0018107	peptidyl-threonine phosphorylation	biological_process	6	28	30	21.4286	93.3333	2.59422	0.0275	0.964479	peptidyl-serine phosphorylation		Akt3|Cdk5r1|Map3k10|Mapk8|Sbk1|Tnks
GO:0031228	intrinsic to Golgi membrane	cellular_component	7	35	39	20	89.7436	2.59065	0.028	0.972364		alpha-N-acetylneuraminate alpha-2,8-sialyltransferase activity	Cux1|St6gal1|St6gal2|St6galnac5|St8sia1|St8sia2|St8sia4
GO:0030424	axon	cellular_component	25	190	208	13.1579	91.3462	2.58545	0.0195	0.791991			Ank3|Cdk5r1|Cntn2|Ctnna2|Dcc|Dscam|Dvl1|Ghrl|Grik2|Grik3|Grm1|Grm3|Gsto1|Kirrel3|Mapt|Mtap1b|Nrp2|Ntm|Reln|Robo1|Robo3|Scn11a|Tmem57|Tubb3|Uchl1
GO:0070016	armadillo repeat domain binding	molecular_function	3	10	10	30	100	2.54425	0.0415	1			Ctnnbip1|Strn4|Tcf7l2
GO:0048070	regulation of developmental pigmentation	biological_process	3	10	12	30	83.3333	2.54425	0.0485	1			Edn3|Kitl|Vps33a
GO:0042800	histone methyltransferase activity (H3-K4 specific)	molecular_function	3	10	11	30	90.9091	2.54425	0.046	1	regulation of cellular process|transcription, DNA-dependent|zinc ion binding		Mll1|Mll3|Mll5
GO:0021602	cranial nerve morphogenesis	biological_process	3	10	14	30	71.4286	2.54425	0.0465	1	axon guidance|axonogenesis|regulation of cellular process		Ephb1|Ephb2|Plxna4
GO:0008158	hedgehog receptor activity	molecular_function	3	10	12	30	83.3333	2.54425	0.045	1			3110082D06Rik|Hmgcr|Ptchd2
GO:0043204	perikaryon	cellular_component	9	51	65	17.6471	78.4615	2.51134	0.023	0.888202	regulation of cellular process		Efna2|Grik2|Grik3|Mapk8|Mtap1b|Ngfr|Pde10a|Pde9a|Reln
GO:0050999	regulation of nitric-oxide synthase activity	biological_process	4	16	19	25	84.2105	2.48468	0.044	1	regulation of cellular process		Acvr2a|Akt1|Arg2|Cnr1
GO:0016577	histone demethylation	biological_process	4	16	16	25	100	2.48468	0.039	1	regulation of cellular process		Kdm1b|Kdm6b|Phf2|Phf8
GO:0045165	cell fate commitment	biological_process	14	93	118	15.0538	78.8136	2.47567	0.0225	0.878494	regulation of cellular process	cerebral cortex GABAergic interneuron differentiation	Ascl1|Barhl2|Casp3|Dlx1|Dlx2|Foxc2|Gata2|Isl1|Neurog2|Nkx2-2|Smad2|Sox12|Tal1|Tcf7l2
GO:0044297	cell body	cellular_component	36	305	349	11.8033	87.3926	2.41176	0.0255	0.948466			Apc|Ascl1|Cdk5r1|Cntn2|Crhr1|Crmp1|Cxadr|Dlgap3|Dlgap4|Dpysl3|Dpysl5|Dvl1|Ephb2|Grik2|Grm1|Gsto1|Kalrn|Kcnb2|Kcnj12|Lzts1|Mtap1b|Pde10a|Pde1b|Pebp1|Reln|Robo1|Scn8a|Shroom2|Smurf1|Spnb3|Star|Tmem90b|Tsc2|Tubb5|Uchl1|Usp33
GO:0051258	protein polymerization	biological_process	5	23	30	21.7391	76.6667	2.40549	0.039	1	microtubule|microtubule-based process		Tuba1a|Tuba1c|Tubb2b|Tubb3|Tubb5
GO:0003714	transcription corepressor activity	molecular_function	14	95	110	14.7368	86.3636	2.38861	0.033	1	regulation of cellular process	retina layer formation	Basp1|Bcl11a|Bcor|Heyl|Hipk2|Irf2bp1|Lhx1|Lhx9|Map3k10|Ncor2|Rbfox2|Smarca4|Tcfap2b|Zfpm2
GO:0042472	inner ear morphogenesis	biological_process	9	53	68	16.9811	77.9412	2.38208	0.0355	1			Abr|Cdh23|Dlx5|Dlx6|Gata2|Gata3|Otx1|Sobp|Zic1
GO:0001508	regulation of action potential	biological_process	7	38	45	18.4211	84.4444	2.34207	0.036	1			Cnr1|Gjd2|Grik2|Grin2b|Kcnmb2|Scn3b|Scn8a
GO:0018105	peptidyl-serine phosphorylation	biological_process	10	62	66	16.129	93.9394	2.3305	0.0255	0.948466		peptidyl-threonine phosphorylation	Akt1|Akt3|Brsk1|Brsk2|Cdk5r1|Map3k10|Mapk8|Prkx|Sbk1|Tnks
GO:0043010	camera-type eye development	biological_process	9	54	68	16.6667	79.4118	2.31958	0.03	1	regulation of cellular process		Bcl11b|Fkbp8|Foxc2|Grlf1|Mab21l1|Mab21l2|Pitx2|Shroom2|Six3
GO:0016579	protein deubiquitination	biological_process	9	54	57	16.6667	94.7368	2.31958	0.032	1			Atxn7l3|Uchl1|Usp12|Usp21|Usp33|Usp4|Usp42|Wdr48|Zranb1
GO:0050954	sensory perception of mechanical stimulus	biological_process	12	80	111	15	72.0721	2.27738	0.035	1			Barhl1|Casp3|Cdh23|Cntn5|Coch|Col11a2|Gabrb2|Gjb2|Otof|Pou3f4|Sobp|Tshz3
GO:0019887	protein kinase regulator activity	molecular_function	13	89	96	14.6067	92.7083	2.26628	0.0325	1			Apc|Cables2|Casp3|Cd24a|Cdk5r1|Ghrl|Kidins220|Pik3ca|Pkia|Prkar2a|Prkar2b|Sh3bp5|Trib2
GO:0030010	establishment of cell polarity	biological_process	7	39	52	17.9487	75	2.26439	0.037	1			Brsk1|Brsk2|Ephb1|Frmd4a|Frmd4b|Kif26b|Mtap1b
GO:0016032	viral reproduction	biological_process	7	39	44	17.9487	88.6364	2.26439	0.043	1	intracellular|nucleic acid binding transcription factor activity|regulation of cellular process|transcription, DNA-dependent|zinc ion binding		Zfp213|Zfp369|Zfp397|Zfp445|Zkscan1|Zscan2|Zscan20
GO:0000786	nucleosome	cellular_component	9	55	113	16.3636	48.6726	2.25842	0.0365	1	DNA binding		H2afy2|H3f3b|Hist2h2bb|Hist2h2be|Hist2h3c1|Hist3h2a|Hist3h2ba|Hp1bp3|Myst3
GO:0021885	forebrain cell migration	biological_process	6	32	36	18.75	88.8889	2.21713	0.039	1	regulation of cellular process		Arx|Cdk5r1|Cntn2|Emx2|Pou3f3|Reln
GO:0043242	negative regulation of protein complex disassembly	biological_process	7	40	44	17.5	90.9091	2.18905	0.046	1	regulation of cellular process		Add2|Apc|Clasp1|Evl|Mapt|Mtap1b|Shroom2
GO:0022008	neurogenesis	biological_process	7	40	49	17.5	81.6327	2.18905	0.043	1			Ascl1|Cep120|Dbn1|Ephb1|Neurog2|Prdm12|Tal1
GO:0042734	presynaptic membrane	cellular_component	8	48	55	16.6667	87.2727	2.18646	0.0415	1			Fbxo45|Grik2|Grin2b|Grm1|Grm3|Kctd16|Lrrc4b|Sept3
GO:0007017	microtubule-based process	biological_process	31	266	297	11.6541	89.5623	2.15904	0.0385	1		protein polymerization	Apc|Camsap3|Cep120|Chd3|Clasp1|Cntn2|Csnk1d|Dvl1|Dync1h1|Dync1li1|Haus7|Kif21b|Kif26a|Kif26b|Kif5c|Mapt|Mark1|Mtap1b|Neurl1a|Plk1s1|Plk2|Spast|Stmn1|Ttl|Tuba1a|Tuba1c|Tubb2b|Tubb3|Tubb5|Tubgcp5|Uchl1

## Sheet: Fig1E_OnlyDay30_GO
Ontology-ID	Ontology Name	Ontology Type	Number Changed	Number Measured	Number in Ontology	Percent Changed	Percent Present	Z Score	PermuteP	AdjustedP	redundant with terms	inverse redundant	gene symbols
GO:0044421	extracellular region part	cellular_component	217	670	1128	32.3881	59.3972	15.2647	0	0.0146923		Tie receptor signaling pathway|adhesion to other organism involved in symbiotic interaction|chemokine activity|ciliary neurotrophic factor-mediated signaling pathway|complement binding|eosinophil migration|extrinsic to external side of plasma membrane|zymogen activation	A2m|Abca1|Abi3bp|Acan|Adamts4|Adamts9|Adamtsl1|Adamtsl4|Adcyap1|Adm|Aebp1|Ager|Agt|Angpt1|Angpt2|Angpt4|Angptl2|Anxa5|Apod|Apoe|Apoh|Aqp1|Arsa|Arsg|BC048546|Bcan|Bgn|Bmp6|Btd|C1ql1|C1ql2|C1ql3|C1qtnf2|C1qtnf6|C1qtnf7|C1rl|C3|C8g|Calr|Cartpt|Ccdc80|Cck|Ccl11|Ccl17|Ccl2|Ccl7|Cd109|Cd14|Cd40|Cfh|Chad|Chi3l1|Chia|Clec3b|Clu|Cml1|Cml3|Cmtm5|Cnp|Cntf|Col12a1|Col16a1|Col4a5|Col4a6|Col6a1|Col6a2|Col9a3|C…
GO:0005576	extracellular region	cellular_component	245	828	1613	29.5894	51.3329	14.6031	0	0.0146923		Tie receptor signaling pathway|chemokine activity|eosinophil migration|peptide hormone receptor binding|tumor necrosis factor binding	1700066M21Rik|A2m|A430110N23Rik|A630095E13Rik|Acan|Adamts4|Adamtsl1|Adamtsl4|Adcyap1|Adm|Aebp1|Angpt1|Angpt2|Angpt4|Angptl2|Apod|Apoe|Apoh|Arsk|BC048546|Bcan|Bdnf|Bgn|Bmp6|Btd|C1ql1|C1ql2|C1ql3|C1qtnf2|C1qtnf6|C1qtnf7|C1ra|C1rl|C1s|C3|C8g|Car11|Cartpt|Ccdc126|Ccdc80|Cck|Ccl11|Ccl17|Ccl2|Ccl7|Cd109|Cd40|Cdnf|Chad|Chgb|Chi3l1|Chia|Chid1|Clu|Col12a1|Col16a1|Col6a1|Col6a2|Cp|Cpe|Cpxm1|Creg1|Crh|Crhbp…
GO:0031224	intrinsic to membrane	cellular_component	597	3259	6021	18.3185	54.1272	10.2445	0	0.0146923		ATP-gated ion channel activity|CDP-alcohol phosphatidyltransferase activity|MHC protein complex|TAP binding|alcohol transmembrane transporter activity|antigen processing and presentation of exogenous peptide antigen|antigen processing and presentation of peptide antigen via MHC class I|basal part of cell|cofactor transporter activity|guanylate cyclase activity|integrin complex|monoamine transmemb…	0610007C21Rik|1110031I02Rik|1700028P14Rik|1810030N24Rik|1810037I17Rik|2200002K05Rik|2900064A13Rik|4632428N05Rik|4833424O15Rik|5730437N04Rik|6330512M04Rik|A730017C20Rik|AF529169|AI317395|AI464131|Abca1|Abca8a|Abca9|Abcb4|Abcd3|Abhd12|Abhd3|Abhd6|Adam15|Adcy8|Adcyap1r1|Adora1|Adora2a|Adora2b|Adra1b|Agmo|Agpat3|Agpat9|Agtr2|Aldh3a2|Alg12|Ank|Antxr1|Aph1c|Aplp2|Aqp1|Aqp4|Arl6ip1|Asah2|Asgr1|Asph|Atp1…
GO:0042611	MHC protein complex	cellular_component	16	22	48	72.7273	45.8333	8.32935	0	0.0146923	immune response|intrinsic to membrane|membrane		Fcgrt|Gm11127|H2-Ab1|H2-Bl|H2-D1|H2-DMa|H2-DMb2|H2-K1|H2-Q2|H2-Q4|H2-T10|H2-T23|Hfe|Mill2|Mr1
GO:0006952	defense response	biological_process	83	284	599	29.2254	47.4124	8.19966	0	0.0146923		adhesion to other organism involved in symbiotic interaction|lipopolysaccharide binding|lipoteichoic acid binding|microglial cell activation involved in immune response|modulation by organism of defense response of other organism involved in symbiotic interaction|positive regulation of interleukin-8 production|positive regulation of tumor necrosis factor production	Adcyap1|Afap1l2|Agtr2|Axl|Bmp6|Bmpr1b|Bnip3|C1ra|C1rl|C1s|C3|C8g|Cck|Cckbr|Ccl11|Ccl17|Ccl2|Ccl7|Cd14|Cd36|Cd40|Cd55|Cela1|Chia|Chid1|Clec2d|Crh|Csf1|Cst3|Cxcl1|Drd1a|Ecm1|Gbp1|Gbp10|Gbp2|Gbp3|Gbp7|Gbp9|Ggt5|Gpam|H2-K1|Igfbp4|Il25|Il34|Il6ra|Irak1|Irak4|Itgav|Kcnj10|Klrg1|Lbp|Lcn2|Lsp1|Ly96|Lyz2|Mx2|Nfkbiz|Ngf|Nod1|Nod2|Npy2r|P2rx7|Parp4|Pdpn|Pla2g7|Pld1|Rnf135|Rsad2|S1pr3|Saa3|Serpina3n|Serpinb9…
GO:0016020	membrane	cellular_component	801	4987	6749	16.0618	73.8924	7.93017	0	0.0146923		ATP-gated ion channel activity|CDP-alcohol phosphatidyltransferase activity|MHC protein complex|TAP binding|adhesion to other organism involved in symbiotic interaction|alcohol transmembrane transporter activity|antigen processing and presentation of exogenous peptide antigen|antigen processing and presentation of peptide antigen via MHC class I|auditory receptor cell stereocilium organization|ba…	0610007C21Rik|1110031I02Rik|1700028P14Rik|1810030N24Rik|1810037I17Rik|2200002K05Rik|2900064A13Rik|4632428N05Rik|4833424O15Rik|5430435G22Rik|5730437N04Rik|6330512M04Rik|A430110N23Rik|A730017C20Rik|AA986860|AF529169|AI317395|AI464131|Abca1|Abca8a|Abca9|Abcb4|Abcd3|Abhd12|Abhd3|Abhd6|Acaa2|Acadl|Acadvl|Acox1|Acy3|Adam15|Adcyap1r1|Add3|Adora1|Adora2a|Adora2b|Adra1b|Adssl1|Afap1l2|Ager|Agk|Agmo|Agpat3…
GO:0004872	receptor activity	molecular_function	173	797	2798	21.7064	28.4846	7.5035	0	0.0146923		ATP-gated ion channel activity|acetylcholine binding|integrin complex|negative regulation of circadian rhythm|negative regulation of lipid storage|negative regulation of receptor biosynthetic process|neuropeptide binding|nicotinic acetylcholine-activated cation-selective channel activity|nicotinic acetylcholine-gated receptor-channel complex|positive regulation of glutamate secretion|positive reg…	4632428N05Rik|A430110N23Rik|AA986860|Abca1|Adcyap1r1|Adora1|Adora2a|Adora2b|Adra1b|Ager|Agtr2|Ahr|Antxr1|Anxa9|Asgr1|Avpr1a|Axl|Bmpr1b|Calcr|Cckbr|Cd27|Cd274|Cd302|Cd36|Cd40|Cd44|Cdhr1|Chrm1|Chrna6|Chrnb1|Chrnb3|Chrnb4|Clec2d|Crlf1|Ctsh|Drd1a|Drd2|Edar|Ednrb|Efemp1|Efemp2|Emr1|Enpp1|F2rl2|Fas|Fcgrt|Fgfr4|Gabrb1|Gabre|Gabrq|Ghsr|Glp1r|Glrb|Gosr1|Gpld1|Gpr101|Gpr123|Gpr126|Gpr146|Gpr15|Gpr158|Gpr16…
GO:0007186	G-protein coupled receptor protein signaling pathway	biological_process	100	391	2145	25.5754	18.2284	7.48336	0	0.0146923		negative regulation of circadian rhythm|neuropeptide binding|positive regulation of neurotransmitter transport|regulation of adenylate cyclase activity	Abca1|Adcyap1|Adcyap1r1|Adora1|Adora2a|Adora2b|Adra1b|Agk|Agt|Agtr2|Apoe|Arl2|Arl6|Avpr1a|Baiap3|Calcr|Cartpt|Cck|Cckbr|Chrm1|Dgkb|Dgkg|Dgkk|Drd1a|Drd2|Ednrb|Emr1|Entpd2|F2rl2|Gabre|Gabrq|Gast|Gcg|Gde1|Ghsr|Glp1r|Glrb|Gna13|Gnas|Gng11|Gng12|Gng13|Gng4|Gng8|Gpr101|Gpr123|Gpr126|Gpr146|Gpr15|Gpr158|Gpr165|Gpr17|Gpr179|Gpr3|Gpr35|Gpr37l1|Gpr50|Gpr55|Gprc5b|Grp|Grpr|Hcrtr1|Hpgd|Hrh1|Htr2c|Insl3|Lpar1…
GO:0006629	lipid metabolic process	biological_process	154	691	927	22.2865	74.5415	7.42393	0	0.0146923		CDP-alcohol phosphatidyltransferase activity|lipoprotein metabolic process|negative regulation of circadian rhythm|phenylpropanoid metabolic process|protein-lipid complex assembly|regulation of cholesterol storage|temperature homeostasis	2810405K02Rik|Abca1|Abhd4|Acaa2|Acadl|Acadvl|Acot1|Acot11|Acot2|Acot5|Acox1|Acox2|Acsbg1|Acsf2|Acsf3|Adh1|Adm|Adora1|Agk|Agmo|Agpat3|Agpat9|Aldh1a1|Aldh1a2|Aldh1a3|Aldh5a1|Alg12|Alox8|Apoe|Apoh|Asah2|Aspg|Bmpr1b|Cav1|Cbr4|Cd36|Cd81|Cdipt|Cercam|Chpt1|Cidea|Cln3|Cpt1c|Crh|Cyb5r3|Cyp1b1|Cyp2d22|Cyp2j6|Cyp46a1|Cyp4f13|Cyp4f14|Cyp4f16|Cyp4v3|Cyp7b1|Dbi|Dgat2|Dgkk|Dpm1|Drd1a|Drd2|Ebpl|Ech1|Elovl5|Elov…
GO:0009611	response to wounding	biological_process	75	269	416	27.881	64.6635	7.31438	0	0.0146923		lipopolysaccharide binding|microglial cell activation involved in immune response|modulation by organism of defense response of other organism involved in symbiotic interaction|positive regulation of interleukin-8 production	Adm|Afap1l2|Agtr2|Apoe|Aqp1|Axl|Bmp6|Bmpr1b|C3|Ccl11|Ccl2|Ccl7|Cd14|Cd40|Cd44|Cd81|Cela1|Chia|Clu|Crh|Csf1|Cst3|Ctsb|Cx3cl1|Cxcl1|Drd2|Ecm1|F2rl2|F3|Fgf2|Fmod|Gfap|Ggt5|Igfbp4|Il25|Il34|Itgav|Itgb4|Kcnj10|Lbp|Lgals1|Lox|Ly96|Map2k1|Met|Mmp2|Msx2|Mustn1|Nfkbiz|Ngf|Nod2|P2rx7|Parp4|Pcsk1|Pdgfb|Pdpn|Pla2g7|Pllp|Ppara|S1pr3|Saa3|Sdc2|Serpina3n|Serpinb9|Serpine2|Serpinf2|Slc1a3|Sparc|Tgfb3|Tlr3|Tlr5|T…
GO:0007623	circadian rhythm	biological_process	26	59	90	44.0678	65.5556	7.1026	0	0.0146923		negative regulation of circadian rhythm	Adora1|Bhlhe40|Bhlhe41|Cartpt|Cst3|Cyp7b1|Dbp|Ddc|Dpyd|Drd1a|Drd2|Naglu|Nms|Npas2|Npy2r|Nr1d1|Nr3c1|Per1|Per3|Pmch|Prok2|Ptgds|Rorb|Slc6a4|Th|Tph2
GO:0055114	oxidation-reduction process	biological_process	145	658	922	22.0365	71.3666	7.04047	0	0.0146923		electron carrier activity|molybdenum ion binding	1110031I02Rik|2810405K02Rik|4930529M08Rik|Acaa2|Acad12|Acadl|Acadvl|Acox1|Acox2|Adh1|Adhfe1|Agmo|Ahcyl2|Aifm3|Akr1c13|Akr1c14|Akr1e1|Aldh1a1|Aldh1a2|Aldh1a3|Aldh1l1|Aldh3a2|Aldh3b2|Aldh5a1|Aldh6a1|Alox8|Aox1|Aox3|Asph|BC026585|Bbox1|Bdnf|Blvra|C330018D20Rik|Cbr4|Ccs|Cd36|Cox6a2|Cox8b|Cp|Creg1|Crym|Cryz|Cyb5r3|Cybrd1|Cyp1b1|Cyp2d22|Cyp2j6|Cyp2j9|Cyp46a1|Cyp4b1|Cyp4f13|Cyp4f14|Cyp4f16|Cyp4v3|Cyp7b1…
GO:0048545	response to steroid hormone stimulus	biological_process	75	278	387	26.9784	71.8346	6.98645	0	0.0146923		response to methylmercury|sperm ejaculation	Abcb4|Acsbg1|Adcyap1r1|Adh1|Adm|Adra1b|Agtr2|Ahr|Aldh1a1|Aldh1a2|Angpt1|Aqp1|Arsa|Arsb|Avpr1a|Calcr|Calr|Cav1|Ccl2|Cdkn1a|Cited1|Cited4|Cryab|Cst3|Eno2|Ephx1|F3|Fas|Fech|Fos|Fosl2|Hmgcs2|Hnmt|Igf2|Il6ra|Kcnj10|Krt19|Lcat|Lox|Map2k1|Mapk15|Mfge8|Mmp14|Mmp2|Msx2|Ngf|Nr1d1|Nr1d2|Nr1h3|Nr3c1|Nr3c2|Ocln|Oxtr|Pam|Pcsk1|Pdgfb|Pla2g4a|Plat|Ppara|Ptgds|Ptprn|Rhoc|Rorb|Rorc|Slc18a2|Slc6a4|Sparc|Sstr3|Sult1…
GO:0032787	monocarboxylic acid metabolic process	biological_process	69	249	321	27.7108	77.5701	6.95166	0	0.0146923		regulation of cholesterol storage	2810405K02Rik|Acaa2|Acadl|Acadvl|Acot1|Acot11|Acot2|Acot5|Acox1|Acox2|Acsbg1|Acsf2|Acsf3|Acss1|Adh1|Agmo|Aldh1a1|Aldh1a2|Aldh1a3|Aldh5a1|Alox8|Aspa|Cbr4|Cd36|Cpt1c|Csgalnact1|Cyp2d22|Cyp2j6|Cyp4f13|Cyp4f14|Cyp4f16|Cyp4v3|Cyp7b1|Ech1|Elovl5|Elovl7|Fabp4|Fads6|Ggt5|Gpam|Hacl1|Hoga1|Hpgd|Ldha|Mgll|Mgst2|Nr1h3|P4ha2|Pcx|Pdk4|Pdpn|Pex7|Phyh|Pla2g4a|Ppara|Prkag1|Ptgds|Ptges|Ptgr2|Ptplad2|Rbp1|Rdh9|Scd4…
GO:0002474	antigen processing and presentation of peptide antigen via MHC class I	biological_process	11	15	20	73.3333	75	6.94583	0	0.0146923	intrinsic to membrane|membrane	TAP binding	H2-D1|H2-K1|H2-Q2|H2-Q4|H2-T23|Hfe|Mr1|Tap1|Tap2|Tapbp
GO:0048878	chemical homeostasis	biological_process	109	463	651	23.5421	71.1214	6.84265	0	0.0146923		astrocyte activation|macrophage chemotaxis|negative regulation of circadian rhythm|positive regulation of neurotransmitter transport|regulation of retinal cell programmed cell death|response to herbicide	Abca1|Adcyap1|Adm|Adora1|Adora2a|Adra1b|Ager|Agt|Agtr2|Aifm3|Aplp2|Apoe|Aqp1|Aqp4|Asph|Atp1a2|Atp1a4|Atp2a2|Atp4a|Atp7b|Avpr1a|Bdnf|Bnip3|Calcr|Cartpt|Cav1|Cckbr|Ccl2|Cd40|Cd55|Chrna6|Chrnb1|Chrnb4|Cln3|Cntf|Ctsh|Cx3cl1|Cxcl1|Dgat2|Drd1a|Drd2|Ednrb|Efhc1|Enpp1|Fabp4|Fech|Fgf2|Fgfr4|Fkbp1b|Fth1|Fxyd1|Glp1r|Glrb|Gna13|Gpam|Hfe|Htr2c|Idua|Igfbp5|Il6st|Itgav|Itgb3|Kcnj10|Lcat|Lcn2|Lgals1|Lpar1|Lpar3|…
GO:0016491	oxidoreductase activity	molecular_function	127	568	829	22.3592	68.5163	6.75293	0	0.0146923		electron carrier activity|molybdenum ion binding	1110031I02Rik|2810405K02Rik|4930529M08Rik|Acad12|Acadl|Acadvl|Acox1|Acox2|Adh1|Adhfe1|Agmo|Ahcyl2|Aifm3|Akr1c13|Akr1c14|Akr1e1|Aldh1a1|Aldh1a2|Aldh1a3|Aldh1l1|Aldh3a2|Aldh3b2|Aldh5a1|Aldh6a1|Alox8|Aox1|Aox3|Asph|BC026585|Bbox1|Blvra|Cbr4|Ccs|Cox6a2|Cox8b|Cp|Creg1|Crym|Cryz|Cyb5r3|Cybrd1|Cyp1b1|Cyp2d22|Cyp2j6|Cyp2j9|Cyp46a1|Cyp4b1|Cyp4f13|Cyp4f14|Cyp4f16|Cyp4v3|Cyp7b1|Ddo|Dhrs1|Dhrs11|Dhrs3|Dhrs7|…
GO:0071346	cellular response to interferon-gamma	biological_process	12	19	24	63.1579	79.1667	6.49941	0	0.0146923		adhesion to other organism involved in symbiotic interaction	Aqp4|Ccl2|Gbp1|Gbp10|Gbp2|Gbp3|Gbp7|Gbp8|Gbp9|H2-Ab1|Stat1|Tlr3
GO:0006955	immune response	biological_process	61	221	434	27.6018	50.9217	6.49405	0	0.0146923		MHC protein complex|chemokine activity|microglial cell activation involved in immune response|modulation by organism of defense response of other organism involved in symbiotic interaction	Axl|Bcl6|Bmp6|C1ra|C1rl|C1s|C3|C8g|Ccl11|Ccl17|Ccl2|Ccl7|Cd14|Cd55|Chid1|Csf1|Ctsh|Cx3cl1|Cxcl1|Cxcl14|Enpp1|Fas|Fcgrt|Foxj1|Fth1|Gm11127|H2-Ab1|H2-Bl|H2-D1|H2-DMa|H2-DMb2|H2-K1|H2-Q2|H2-Q4|H2-T10|H2-T23|Hfe|Il25|Il34|Irak1|Irak4|Itk|Klrg1|Lbp|Lcn2|Ly96|Mill2|Mr1|Mx2|Nod2|Oasl2|Rnf135|Serpinb9|Serping1|Tinagl1|Tlr3|Tlr5|Tlr6|Tnfsf13b|Unc93b1
GO:0009897	external side of plasma membrane	cellular_component	40	125	229	32	54.5852	6.3351	0	0.0146923			Anxa5|Aqp4|Calr|Cd27|Cd274|Cd36|Cd40|Cd44|Cd55|Cd59a|Cd83|Clec2d|Ctsb|Emr1|Fas|Glrb|H2-Ab1|H2-D1|H2-K1|Htr2c|Icosl|Il2rb|Il6st|Itga1|Itga2|Itga2b|Itgav|Itgb3|Kcnj5|Ly6c1|Mfge8|Musk|P2rx7|S1pr1|Scnn1a|Slc2a4|Thy1|Tnfrsf14|Trpv1|Vcam1
GO:0030816	positive regulation of cAMP metabolic process	biological_process	16	32	43	50	74.4186	6.22417	0	0.0146923			Abca1|Adcyap1|Adcyap1r1|Adm|Adora2a|Adora2b|Calcr|Crh|Drd1a|Gcg|Gnas|Insl3|Mc3r|Mrap|Mrap2|Pthlh
GO:0030246	carbohydrate binding	molecular_function	66	257	430	25.6809	59.7674	6.08855	0	0.0146923		pattern binding	1810014F10Rik|2900064A13Rik|Abi3bp|Acan|Aplp2|Apoe|Apoh|Asgr1|Bcan|Bgn|Bsg|Calr|Ccdc80|Ccl2|Ccl7|Cd302|Cd44|Cdipt|Cfh|Chia|Clec2d|Clec3b|Cntn1|Colq|Crispld2|Dpm1|Enpp1|Fbln7|Fbxo2|Fgf2|Fgfr4|Fuca1|Gaa|Galntl2|Ganc|Gbe1|Gpi1|Gpnmb|Gusb|Gys1|H6pd|Klrg1|Lamc2|Layn|Lgals1|Lgals2|Lgals4|Lgals9|Mag|Mamdc2|Man2b2|Nod2|Nomo1|Nptx2|Prelp|Ptx3|Pygb|Pygm|Serpine2|Smoc2|Susd5|Thbs2|Tinagl1|Tnxb|Ugt1a7c|Vegfb
GO:0051241	negative regulation of multicellular organismal process	biological_process	56	208	291	26.9231	71.4777	6.00418	0	0.0146923		negative regulation of circadian rhythm|sperm ejaculation	Abhd6|Adm|Adora1|Adora2b|Agt|Agtr2|Ahr|Anxa5|Apoe|Apoh|Atp1a1|Atp1a2|Atp2a2|Avpr1a|Axl|Bcl6|Calcr|Cartpt|Cd59a|Cd83|Cidea|Cntf|Cst3|Cx3cl1|Drd1a|Drd2|Ecm1|Enpp1|Fkbp1b|Gba|Ghsr|Gnas|Il33|Il6ra|Lbp|Lgmn|Mgll|Mmp2|Ndrg2|Nod2|Npy2r|Nr1h3|Oxtr|P2rx4|P2rx7|Pdgfb|Pmch|Pomc|Prnp|Pros1|Rbp4|Serpine2|Slc6a4|Tgfb3|Tnfrsf1a|Wnt11
GO:0000267	cell fraction	cellular_component	193	1008	1213	19.1468	83.0998	6.00021	0	0.0146923		alkaloid metabolic process|behavioral response to ethanol|digestion|dopamine binding|gamma-aminobutyric acid metabolic process|membrane raft organization|negative regulation of calcium ion transport via voltage-gated calcium channel activity	Abat|Abca1|Abcb4|Acsbg1|Acy3|Adcy8|Add3|Adh1|Adora2a|Adra1b|Aldh1a1|Aldh3a2|Aldh5a1|Aqp1|Arhgdig|Arhgef10|Arsa|Asah2|Aspg|Atg12|Atp1a1|Atp1a2|Atp2a2|Atp7b|Bcan|Blvra|Calr|Casp12|Cav1|Cav2|Cbs|Cckbr|Cd27|Cd36|Cdkl1|Chrnb3|Chrnb4|Clic5|Cln3|Clu|Cnp|Cpe|Cpeb1|Cpne6|Cryab|Cryz|Csgalnact1|Ctsb|Ctsd|Cx3cl1|Cyb5r3|Cyp1b1|Cyp2d22|Cyp2j6|Cyp46a1|Cyp4b1|Cyp4f14|Cyp7b1|Ddc|Dgat2|Dgkb|Dnaja4|Dpm1|Dpyd|Drd1a|…
GO:0032101	regulation of response to external stimulus	biological_process	56	209	300	26.7943	69.6667	5.96306	0	0.0146923		astrocyte activation|negative regulation of circadian rhythm|regulation of cholesterol storage|regulation of protein activation cascade	A2m|Adcyap1|Adora1|Adora2a|Adora2b|Ager|Agt|Angpt2|Apoe|Apoh|Bcl6|C3|Cartpt|Cav1|Cck|Ccl2|Ccl7|Cd36|Cd55|Cd59a|Cfh|Cln3|Cntf|Cx3cl1|Drd1a|Drd2|Fabp4|Gcg|Ghsr|Hopx|Il33|Itga2|Lbp|Lpar1|Mgll|Mpp1|Nod2|Npy|Nr1h3|Nt5e|Omg|Pdgfb|Pdpn|Pla2g4a|Pla2g7|Ppara|S1pr1|Scg2|Serpine2|Serpinf2|Serping1|Slc6a3|Slc7a2|Tgm2|Tnfrsf1a|Vegfb
GO:0044057	regulation of system process	biological_process	83	353	442	23.5127	79.8643	5.93442	0	0.0146923		macrophage chemotaxis|negative regulation of circadian rhythm|positive regulation of neurotransmitter transport|regulation of norepinephrine secretion|sperm ejaculation|troponin C binding|troponin I binding|troponin T binding|troponin complex	Abhd6|Adcyap1|Adm|Adora1|Adora2a|Adora2b|Adra1b|Agt|Agtr2|Ahr|Aqp1|Atp1a1|Atp1a2|Atp2a2|Avpr1a|Bcan|Bdnf|Bhlhe40|Calb1|Cartpt|Cav1|Cck|Cckbr|Ccl2|Chrnb4|Cpeb1|Crh|Cx3cl1|Dbi|Drd1a|Drd2|Ednrb|Fkbp1b|Gaa|Gfap|Ghsr|Glp1r|Glul|Gnas|Hey2|Hopx|Hrh1|Hspb6|Htr2c|Itga2|Kcnj10|Map2k1|Mgll|Mmp2|Musk|Myo6|Ngf|Nms|Npvf|Npy2r|Nr1h3|Ntf3|Ntrk2|Oprd1|Oxtr|P2rx4|Park2|Pdgfb|Plat|Pmch|Prok2|Psen2|Rasgrf1|Rhoc|S100…
GO:0042562	hormone binding	molecular_function	20	48	67	41.6667	71.6418	5.90867	0	0.0146923			Agtr2|Aldh1a3|Avpr1a|Calcr|Calr|Crhbp|Crym|Ctsh|Ednrb|Ghsr|Glp1r|Hcrtr1|Lepr|Mc3r|Mchr1|Npr2|Npr3|Nr3c2|Oxtr|Pcsk1
GO:0048154	S100 beta binding	molecular_function	5	5	5	100	100	5.7811	0	0.0146923			Ager|S100a1|S100a11|S100a6|S100b
GO:0005179	hormone activity	molecular_function	21	55	121	38.1818	45.4545	5.5569	0	0.0146923			Adcyap1|Adm|Agt|Cartpt|Cck|Crh|Gast|Gcg|Grp|Igf2|Insl3|Insl5|Nppa|Npy|Pdyn|Pmch|Pomc|Pthlh|Sspo|Vgf|Vip
GO:0010817	regulation of hormone levels	biological_process	37	125	187	29.6	66.8449	5.53417	0	0.0146923			Adh1|Adm|Agt|Aldh1a1|Aldh1a2|Aldh1a3|Aqp1|Bmpr1b|Cartpt|Cpe|Crh|Crhbp|Crym|Cyp1b1|Ddo|Fgf2|Fkbp1b|Ghsr|Glp1r|Hfe|Hsd11b1|Hsd17b2|Ly6e|Nr3c1|Pcsk1|Rbp1|Rbp4|Rdh12|Rdh9|Ren1|Retsat|Slc18a2|Snap25|Sult1a1|Trpv4|Ugt1a7c|Vgf
GO:0043277	apoptotic cell clearance	biological_process	8	12	13	66.6667	92.3077	5.5253	0	0.0146923			Axl|Ccl2|Cd36|Gas6|Itgav|Mertk|Nr1h3|Tgm2
GO:0032098	regulation of appetite	biological_process	8	12	14	66.6667	85.7143	5.5253	0	0.0146923			Cartpt|Cck|Gcg|Ghsr|Npy|Pomc|Ppara|Slc22a3
GO:0005975	carbohydrate metabolic process	biological_process	43	155	227	27.7419	68.2819	5.47793	0	0.0146923			AI464131|B4galt5|Chi3l1|Chia|Chid1|Chst5|Ctbs|Fbp2|Fggy|Fuca1|Fuca2|Gaa|Galc|Ganc|Gba|Gbe1|Gbgt1|Ggta1|Gnpda2|Gpd1|Gpi1|Gusb|H6pd|Hkdc1|Hyal1|Idua|Igf2|Khk|Ldha|Man2b2|Mdh1b|Naga|Neu3|Pdk2|Pdk4|Pgm2|Phkb|Phkg1|Ppp1r3c|Pygb|Pygm|Shpk|Ugt1a7c
GO:0045735	nutrient reservoir activity	molecular_function	88	399	1773	22.0551	22.5042	5.44208	0	0.0146923		negative regulation of circadian rhythm|neuropeptide binding|positive regulation of neurotransmitter transport	Adcyap1r1|Adora1|Adora2a|Adora2b|Adra1b|Agtr2|Ahr|Arl2|Arl6|Avpr1a|Calcr|Cckbr|Chrm1|Drd1a|Drd2|Ecm1|Ednrb|Emr1|F2rl2|Ghsr|Glp1r|Gna13|Gnas|Gng11|Gng12|Gng13|Gng4|Gng8|Gpr101|Gpr126|Gpr146|Gpr15|Gpr158|Gpr165|Gpr17|Gpr179|Gpr3|Gpr35|Gpr37l1|Gpr50|Gpr55|Gprc5b|Grpr|Hcrtr1|Hrh1|Htr2c|Irs4|Lgals1|Lgals9|Lpar1|Lpar3|Lsp1|Mc3r|Mchr1|Nek6|Npas2|Npy2r|Ntsr1|Ntsr2|Olfr1417|Olfr461|Olfr920|Opn3|Oprd1|Oxtr…
GO:0002682	regulation of immune system process	biological_process	95	441	636	21.542	69.3396	5.40471	0	0.0146923		complement binding|microglial cell activation involved in immune response|modulation by organism of defense response of other organism involved in symbiotic interaction|peptide antigen binding|regulation of protein activation cascade	2010001M09Rik|A2m|Adcyap1|Adora1|Adora2a|Adora2b|Ahr|Axl|Bcl6|C1ra|C1rl|C1s|C3|C8g|Cartpt|Cav1|Ccl2|Ccl7|Cd27|Cd274|Cd36|Cd40|Cd44|Cd55|Cd59a|Cd83|Cdkn1a|Cfh|Clec2d|Csf1|Ctsh|Cx3cl1|Ecm1|Fas|Flt3l|Foxj1|Gm885|Gnas|Gpam|Gpr55|H2-Ab1|H2-Bl|H2-D1|H2-DMa|H2-K1|H2-Q2|H2-T23|Icosl|Igf2|Il13ra1|Il15ra|Il33|Il6st|Irak1|Itga2|Itga2b|Itgb3|Itk|Itpkb|L3mbtl1|Lbp|Lrrc32|Mertk|Mill2|Mpp1|Nod1|Nod2|Nr1d1|Nr1h3…
GO:0003008	system process	biological_process	113	549	2032	20.5829	27.0177	5.37299	0	0.0146923		auditory receptor cell stereocilium organization|dopamine binding|negative regulation of circadian rhythm|positive regulation of glutamate secretion|regulation of norepinephrine secretion|sperm ejaculation|troponin C binding|troponin I binding|troponin T binding|troponin complex	Adcy8|Adcyap1|Adm|Adora1|Adora2a|Adora2b|Adra1b|Agt|Agtr2|Ahr|Angpt1|Aplp2|Apoe|Aqp1|Aqp4|Atp1a2|Avpr1a|Bdnf|Calb1|Cav1|Cbs|Chrnb1|Chrnb4|Cldn19|Clic5|Cln3|Cntnap1|Crh|Crym|Cyp7b1|Drd1a|Drd2|Ednrb|Fas|Fbxo32|Fkbp1b|Fos|Fxyd1|Gaa|Gch1|Glp1r|Glrb|Gm2a|Gnas|Gng13|Grpr|Gucy2e|Gucy2f|Hey2|Igf2|Itga1|Itga8|Kcnip3|Kcnj10|Lamb2|Lhfpl5|Magt1|Mfrp|Mtap1a|Musk|Mycbpap|Myo6|Myo7a|Ngf|Nppa|Npvf|Npy|Nr3c1|Nr3c…
GO:0004553	hydrolase activity, hydrolyzing O-glycosyl compounds	molecular_function	22	61	99	36.0656	61.6162	5.36116	0	0.0146923			AI464131|Chi3l1|Chia|Chid1|Ctbs|Fuca1|Fuca2|Gaa|Galc|Ganc|Gba|Gbe1|Gm2a|Gusb|Hyal1|Idua|Lyz2|Man1c1|Man2b2|Naga|Neu3|Phkb
GO:0046890	regulation of lipid biosynthetic process	biological_process	23	66	92	34.8485	71.7391	5.28301	0	0.0146923			Acadl|Acadvl|Adora2b|Agt|Apoe|Atp1a1|Avpr1a|Bmp6|Dbi|Fgfr4|Gpam|Hrh1|Igf2|Igfbp7|Insig2|Nr1h3|Nr3c1|Pdgfb|Pla2g4a|Sec14l2|Slc27a1|Sorbs1|Thrsp
GO:0060193	positive regulation of lipase activity	biological_process	19	50	68	38	73.5294	5.25909	0	0.0146923			Adcyap1r1|Agt|Apoh|Arhgap6|Drd1a|Drd2|Ednrb|Fgf2|Gna13|Gng13|Gpr55|Htr2c|Itk|Lmf1|Npr3|Nr1h3|Ntsr2|Tgm2|Trhr2
GO:0010871	negative regulation of receptor biosynthetic process	biological_process	4	4	6	100	66.6667	5.17059	0.0005	0.0146923	receptor activity		Itgav|Itgb3|Nr1d1|Ppara
GO:0008217	regulation of blood pressure	biological_process	27	85	121	31.7647	70.2479	5.152	0	0.0146923			Abat|Adora1|Agt|Agtr2|Ahr|Atp1a1|Atp1a2|Avpr1a|Cartpt|Crh|Drd2|Ednrb|Gch1|Glp1r|Gnas|Nppa|Npr3|Npy|Oxtr|P2rx4|Pmch|Pomc|Ppara|Ren1|Serpinf2|Sult1a1|Tac2
GO:0032675	regulation of interleukin-6 production	biological_process	17	44	62	38.6364	70.9677	5.05805	0	0.0146923		microglial cell activation involved in immune response|modulation by organism of defense response of other organism involved in symbiotic interaction	Adcyap1|Adora2b|Afap1l2|Cd36|Foxj1|Gba|Ghsr|H2-Q2|Il33|Il6ra|Lbp|Nod1|Nod2|P2rx7|Tlr3|Tlr6|Tnfrsf1a
GO:0004867	serine-type endopeptidase inhibitor activity	molecular_function	17	44	114	38.6364	38.5965	5.05805	0	0.0146923			A2m|Agt|Aplp2|BC048546|Cd109|Itih2|Itih3|Itih5|Serpina3m|Serpina3n|Serpinb6b|Serpinb8|Serpinb9|Serpine2|Serpinf2|Serping1|Wfdc1
GO:0070482	response to oxygen levels	biological_process	51	206	250	24.7573	82.4	5.04428	0	0.0146923		Tie receptor signaling pathway	Abat|Acot2|Adm|Adora1|Ager|Aldoc|Angpt1|Angpt2|Angpt4|Aqp1|Atp1b1|Bnip3|Casp12|Cav1|Cbs|Ccl2|Cdkn1a|Cryab|Cst3|Cx3cl1|Drd2|Fas|Fosl2|Higd1a|Itpr2|Lpar1|Mmp14|Mmp2|Mt3|Ndrg1|Nol3|Oxtr|Pam|Pdgfb|Pdpn|Pgf|Plat|Pld2|Plod1|Ppara|Psen2|Pygm|Rhoc|Sdc2|Slc6a4|Smad9|Sod3|Tgfb3|Th|Tnfrsf1a|Vcam1
GO:0005764	lysosome	cellular_component	51	206	242	24.7573	85.124	5.04428	0	0.0146923			5430435G22Rik|Aga|Arsa|Arsb|Arsg|Cd63|Chid1|Cln3|Crhbp|Cst3|Ctbs|Ctsb|Ctsd|Ctsf|Ctsh|Ctsk|Ctso|Epdr1|Fnbp1|Fuca1|Fyco1|Gaa|Galc|Galns|Gba|Gm2a|Gusb|H2-DMa|H2-DMb2|Hyal1|Idua|Itm2c|Lamp2|Lgmn|Lmbrd1|Mt1|Naaa|Naga|Nppa|Plbd2|Ppt1|Prdx6|Rnf13|Sgsh|Siae|Sidt2|Slc17a5|Slc48a1|Smpd1|Tmem63a|Unc93b1
GO:0010035	response to inorganic substance	biological_process	67	296	378	22.6351	78.3069	4.96963	0	0.0146923		response to herbicide	Abat|Aldh3a2|Aqp1|Atp7b|Avpr1a|Axl|Bnip3|Bsg|Calr|Casp12|Cav1|Ccs|Cdkn1a|Cp|Cryab|Cst3|Cybrd1|D730039F16Rik|Drd2|Entpd6|F3|Fabp4|Fas|Fech|Fos|Gatm|Gpam|Gsto2|Haao|Hmgcs2|Hsd17b2|Itgav|Kcnmb1|Khk|Lcat|Lcn2|Met|Mgp|Mmp2|Mt1|Mt3|Mttp|Nme5|Nr3c1|P2rx7|Pam|Pcsk1|Pdcd6|Pla2g4a|Pld2|Prdx6|Prnp|Ptprn|S100a13|S100a16|Sepp1|Slc18a2|Slc1a3|Slc6a3|Sod3|Sparc|Stim1|Th|Tnnc1|Tnnt2|Tph2|Xrcc4
GO:0071855	neuropeptide receptor binding	molecular_function	9	17	28	52.9412	60.7143	4.8948	0	0.0146923			Adcyap1|Cckbr|Crh|Gnas|Mrap|Mrap2|Npy|Pmch|Pomc
GO:0050662	coenzyme binding	molecular_function	47	189	263	24.8677	71.8631	4.87416	0	0.0146923			Acad12|Acadl|Acadvl|Acbd4|Acox1|Acox2|Adh1|Aifm3|Aldh1a3|Aldh5a1|Aox1|Aox3|Blvra|Cbr4|Creg1|Crym|Cryz|Cyb5r3|Dbi|Dbil5|Dhrs11|Dhrs3|Dpyd|Fmo2|Fmo5|Gch1|Gpd1|H6pd|Hacl1|Hpgd|Hsd11b1|Idh3b|Ivd|Ldha|Maoa|Me1|Mical2|Ogdh|Pnpo|Rdh12|Sardh|Sdr39u1|Soat1|Steap3|Steap4|Suox|Th
GO:0001871	pattern binding	molecular_function	34	123	170	27.6423	72.3529	4.84128	0	0.0146923	carbohydrate binding		Abi3bp|Acan|Aplp2|Apoe|Apoh|Bcan|Bgn|Ccdc80|Ccl2|Ccl7|Cd44|Cfh|Chia|Clec3b|Colq|Crispld2|Enpp1|Fbln7|Fgf2|Fgfr4|Gpnmb|Lamc2|Layn|Mamdc2|Nod2|Prelp|Ptx3|Serpine2|Smoc2|Susd5|Thbs2|Tinagl1|Tnxb|Vegfb
GO:0050731	positive regulation of peptidyl-tyrosine phosphorylation	biological_process	22	67	99	32.8358	67.6768	4.83234	0	0.0146923		ciliary neurotrophic factor receptor binding|ciliary neurotrophic factor-mediated signaling pathway	Agt|Angpt1|Angpt4|Cck|Cd36|Cd40|Cd44|Cd81|Cntf|Crlf1|Efna1|Igf2|Il6ra|Il6st|Itgb3|Musk|Nod2|Pdgfb|Ppap2b|Tnfrsf14|Tnfrsf1a|Vegfb
GO:0043270	positive regulation of ion transport	biological_process	22	67	89	32.8358	75.2809	4.83234	0	0.0146923			Adcyap1r1|Adora1|Agt|Cav1|Cntn1|Crh|Cxcl1|Dbi|Drd1a|Efcab4b|Gcg|Glp1r|Gnas|Lpar3|Mchr1|P2rx4|P2rx7|Pdgfb|Scn1b|Stim1|Thy1|Wfs1
GO:0042493	response to drug	biological_process	63	278	358	22.6619	77.6536	4.82642	0	0.0146923		dopamine binding|positive regulation of neurotransmitter transport|response to herbicide	Abat|Abcb4|Abcd3|Acan|Adcyap1r1|Add3|Adora2a|Aldh1a1|Aldh1a3|Aqp1|Atp1a1|Atp4a|Bdnf|Calr|Casp12|Cav1|Ccl2|Cdkn1a|Cox8b|Cst3|Cyp7b1|Ddc|Dpyd|Drd1a|Drd2|Eno2|Fas|Fech|Fos|Gnas|Hmgcs2|Htr2c|Igf2|Lcn2|Lgals1|Lox|Met|Mgst1|Mmp12|Mmp2|Myo6|Ngf|Nnmt|Oxtr|P2rx7|Pam|Pcsk1|Pdgfb|Pgf|Ren1|Rhoa|Rhoc|Slc18a2|Slc1a3|Slc6a3|Slc6a4|Smpd1|Srp54b|Stat1|Th|Timp4|Tlr3|Wfdc1
GO:0019842	vitamin binding	molecular_function	30	104	135	28.8462	77.037	4.81488	0.0005	0.0146923			1110031I02Rik|Abat|Alas1|Aldh1a2|C8g|Calb1|Cbs|Ddc|Hacl1|Hdc|Lmbrd1|Mosc2|Oat|Ogdh|P4ha2|P4ha3|Pam|Pcx|Pdxdc1|Pdxk|Phyh|Plod1|Plod3|Pygb|Pygm|Rbp1|Rbp4|Rlbp1|Slc19a1|Thnsl2
GO:0007631	feeding behavior	biological_process	21	63	84	33.3333	75	4.80282	0	0.0146923		positive regulation of neurotransmitter transport	Adora2a|Agt|Aplp2|Bdnf|Cartpt|Cck|Crh|Drd1a|Drd2|Fos|Ghsr|Glp1r|Htr2c|Lepr|Npy|Npy2r|Ntrk2|Oxtr|Pmch|Ren1|Th
GO:0005506	iron ion binding	molecular_function	38	144	277	26.3889	51.9856	4.79294	0	0.0146923			1110031I02Rik|Agmo|Alox8|Aox1|Aox3|Bbox1|Calr|Cbs|Cyb5d2|Cyp1b1|Cyp2d22|Cyp2j6|Cyp2j9|Cyp46a1|Cyp4b1|Cyp4f13|Cyp4f14|Cyp4f16|Cyp4v3|Cyp7b1|Fech|Fth1|Haao|Hebp1|Lcn2|Mfsd7c|Nt5e|P4ha2|P4ha3|Pgrmc2|Plod1|Plod3|Scd4|Steap3|Steap4|Suox|Th|Tph2
GO:0002237	response to molecule of bacterial origin	biological_process	40	155	232	25.8065	66.8103	4.7579	0	0.0146923		lipopolysaccharide binding|lipoteichoic acid binding	Abca1|Adm|Ccl2|Cd14|Cd36|Cited1|Ednrb|F3|Fas|Fos|Gbp10|Gbp2|Gch1|Gng12|Hmgcs2|Il6ra|Irak1|Irak2|Itgav|Lbp|Lcn2|Ly96|Mgst1|Mgst2|Ngf|Nod2|Nr1d1|Nr1h3|P2rx7|Pcsk1|Pla2g4a|Plscr2|Plscr4|Sparc|Stat1|Tap2|Th|Timp4|Tlr6|Tnfrsf1a
GO:0071702	organic substance transport	biological_process	61	269	387	22.6766	69.509	4.75336	0	0.0146923		alcohol transmembrane transporter activity|dopamine binding|lipid transporter activity|monoamine transmembrane transporter activity|monosaccharide transmembrane transporter activity|organic cation transmembrane transporter activity|organic cation transport	AI317395|Abca1|Adcyap1|Apoe|Apoh|Aqp1|Arl2|Atp11b|Cav1|Cckbr|Cd36|Cln3|Crym|Ddc|Drd1a|Drd2|G6pc3|Gltp|Gm2a|Kcnj10|Lbp|Lcat|Ly6e|Mttp|P2rx7|Park2|Pdpn|Pla2g4a|Rbp4|Rft1|Scp2|Sfxn5|Slc13a4|Slc17a5|Slc17a8|Slc18a2|Slc19a1|Slc1a3|Slc22a3|Slc22a4|Slc27a1|Slc2a10|Slc2a12|Slc2a4|Slc2a9|Slc35a2|Slc37a2|Slc38a3|Slc6a20a|Slc6a3|Slc6a4|Slc6a7|Slc6a8|Slc7a10|Slc7a2|Slc7a4|Slc7a8|Soat1|Sorbs1|Stard6|Th
GO:0006182	cGMP biosynthetic process	biological_process	7	12	18	58.3333	66.6667	4.66706	0	0.0146923		guanylate cyclase activity	Aqp1|Gucy2c|Gucy2e|Gucy2f|Htr2c|Nppa|Npr2
GO:0005783	endoplasmic reticulum	cellular_component	155	850	1028	18.2353	82.6848	4.66279	0	0.0146923		MHC class I peptide loading complex|TAP binding|glycoprotein catabolic process|regulation of amyloid precursor protein biosynthetic process	2010001M09Rik|Acsbg1|Adcyap1r1|Adora1|Aga|Agmo|Agpat3|Agpat9|Aifm3|Aldh3a2|Apod|Arl6ip1|Arsb|Arsg|Asph|Atp11b|Atp2a2|Bace2|Bcap29|Bet1|Calr|Calr3|Casp12|Cav1|Cdipt|Cercam|Cln3|Clu|Cml1|Cml3|Cst3|Cyb5r3|Cyp1b1|Cyp2j6|Cyp46a1|Cyp4b1|Cyp4f14|Cyp4v3|Cyp7b1|Ddn|Derl2|Dgat2|Dhrs1|Dnase1l1|Dpm1|Drd1a|Ebpl|Elovl5|Elovl7|Entpd5|Ephx1|Erap1|Erp29|Fam69c|Fbxo2|Fgfr4|Fkbp10|Fkbp2|Fmo2|Fmo5|G6pc3|Ghdc|Glrb|Gl…
GO:0005861	troponin complex	cellular_component	5	7	9	71.4286	77.7778	4.59377	0.001	0.0264682	regulation of system process|system process	troponin C binding|troponin I binding|troponin T binding	Tnnc1|Tnni2|Tnni3|Tnnt2|Tnnt3
GO:0051591	response to cAMP	biological_process	19	57	78	33.3333	73.0769	4.56742	0	0.0146923			Ahr|Aqp1|Bsg|Cited1|Cyp7b1|Fos|Hmgcs2|Igfbp5|Il6ra|Itpr2|Mmp19|Plat|Ptprn|Pygm|Ren1|Slc6a3|Sparc|Stat1|Vgf
GO:0005507	copper ion binding	molecular_function	14	37	54	37.8378	68.5185	4.49261	0	0.0146923			Atp7b|Ccs|Cp|Lox|Loxl2|Loxl3|Mt1|P2rx4|P2rx7|Pam|Prnp|S100a13|Sod3|Tyrp1
GO:0072677	eosinophil migration	biological_process	3	3	7	100	42.8571	4.4777	0.002	0.0457411	extracellular region|extracellular region part		Ccl11|Ccl7|Scg2
GO:0042824	MHC class I peptide loading complex	cellular_component	3	3	3	100	100	4.4777	0.0015	0.0364905	endoplasmic reticulum		Calr|Tap2|Tapbp
GO:0031232	extrinsic to external side of plasma membrane	cellular_component	3	3	4	100	75	4.4777	0.0025	0.0544453	extracellular region part		Apoe|Arsa|Serpine2
GO:0030172	troponin C binding	molecular_function	3	3	3	100	100	4.4777	0.0025	0.0544453	regulation of system process|system process|troponin complex		Tnni3|Tnnt2|Tnnt3
GO:0009820	alkaloid metabolic process	biological_process	3	3	6	100	50	4.4777	0.0005	0.0146923	alcohol metabolic process|benzene-containing compound metabolic process|cell fraction|morphogen activity		Cyp2d22|Ddc|Th
GO:0001936	regulation of endothelial cell proliferation	biological_process	19	58	69	32.7586	84.058	4.47714	0	0.0146923			Aldh1a2|Apoe|Apoh|Bmp6|Cav1|Cav2|Ccl11|Ccl2|Ecm1|F3|Fgf2|Itgb3|Lect1|Pdgfb|Pgf|Pold4|Scg2|Stat1|Vegfb
GO:0015665	alcohol transmembrane transporter activity	molecular_function	4	5	10	80	50	4.45185	0.0005	0.0146923	intrinsic to membrane|membrane|organic substance transport		Aqp1|Slc22a3|Slc37a2|Slc6a3
GO:0008504	monoamine transmembrane transporter activity	molecular_function	4	5	7	80	71.4286	4.45185	0.003	0.0625398	intrinsic to membrane|membrane|organic substance transport		Slc18a2|Slc22a3|Slc6a3|Slc6a4
GO:0005138	interleukin-6 receptor binding	molecular_function	4	5	6	80	83.3333	4.45185	0.001	0.0264682		ciliary neurotrophic factor-mediated signaling pathway	Cntf|Erap1|Il6ra|Il6st
GO:2000257	regulation of protein activation cascade	biological_process	6	10	12	60	83.3333	4.41681	0.0005	0.0146923	regulation of immune system process|regulation of response to external stimulus		A2m|C3|Cd55|Cd59a|Cfh|Serping1
GO:0035458	cellular response to interferon-beta	biological_process	6	10	20	60	50	4.41681	0.001	0.0264682			Gbp1|Gbp2|Gbp3|Ifi203|Ifit3|Tlr3
GO:0008556	potassium-transporting ATPase activity	molecular_function	6	10	12	60	83.3333	4.41681	0.0005	0.0146923	intrinsic to membrane|membrane	sodium	Atp1a1|Atp1a2|Atp1a4|Atp1b1|Atp1b2|Atp4a
GO:0001963	synaptic transmission, dopaminergic	biological_process	6	10	13	60	76.9231	4.41681	0.001	0.0264682	membrane		Adora2a|Drd1a|Drd2|Park2|Rasd2|Th
GO:0008009	chemokine activity	molecular_function	7	13	52	53.8462	25	4.37679	0	0.0146923	extracellular region|extracellular region part|immune response		Ccl11|Ccl17|Ccl2|Ccl7|Cx3cl1|Cxcl1|Cxcl14
GO:0002478	antigen processing and presentation of exogenous peptide antigen	biological_process	7	13	21	53.8462	61.9048	4.37679	0.0005	0.0146923	intrinsic to membrane|membrane		H2-Ab1|H2-DMa|H2-DMb2|H2-K1|Tap2|Tapbp|Unc93b1
GO:0009612	response to mechanical stimulus	biological_process	29	107	135	27.1028	79.2593	4.34642	0	0.0146923			Acan|Agt|Angpt2|Aqp1|Bnip3|Cav1|Ccl2|Cd36|Cd40|Ctsb|Drd2|F3|Fas|Fos|Itga2|Ltbr|Mgp|Mmp14|Mmp2|Ngf|P2rx7|Rhoc|Serpine2|Slc1a3|Stat1|Timp3|Tlr3|Tlr5|Tnfrsf1a
GO:0045121	membrane raft	cellular_component	42	176	209	23.8636	84.2105	4.30303	0	0.0146923		membrane raft organization|sodium	Abca1|Adcyap1r1|Angpt1|Atp1a1|Atp1a2|Atp1b1|Bsg|Cav1|Cav2|Cd14|Cd36|Cd55|Cln3|Ctsb|Drd1a|Ednrb|Fas|Ghsr|Gnas|Itga1|Mal|Oprd1|P2rx7|Park2|Pld2|Pllp|Plvap|Ppt1|Prnp|Psen2|Ptrf|Ret|Sdc4|Sdpr|Sgca|Slc27a1|Slc6a4|Snap25|Sorbs1|Stom|Thy1|Tnfrsf1a
GO:0050708	regulation of protein secretion	biological_process	19	60	105	31.6667	57.1429	4.30211	0	0.0146923			Adora2a|Arfip1|Cd14|Cd40|Chia|Cidea|Cx3cl1|Drd2|Exph5|Gpam|Il33|Lrrc32|Nod2|Nr1h3|P2rx7|Pcsk1|Rbp4|Sytl4|Tgfb3
GO:0014070	response to organic cyclic compound	biological_process	47	205	254	22.9268	80.7087	4.24733	0	0.0146923		dopamine binding|positive regulation of neurotransmitter transport	Abat|Acan|Adora2a|Adra1b|Ahr|Aldh1a1|Aldoc|Angpt2|Casp12|Ccl2|Cd83|Cda|Cdkn1a|Cdkn2b|Chrnb1|Chrnb4|Cst3|Ctsb|Drd1a|Drd2|Eno2|Ephx1|Fos|Hmgcs2|Hnmt|Htr2c|Igf2|Igfbp5|Lgals1|Met|Mmp14|Ngf|Ocln|Oxtr|P2rx7|Pcsk1|Pdgfb|Pld2|Sdc2|Slc18a2|Slc6a3|Smad9|Smpd1|Tac2|Taf9b|Th|Timp3
GO:0050840	extracellular matrix binding	molecular_function	13	35	39	37.1429	89.7436	4.24686	0.0005	0.0146923			Bgn|Ecm1|Eln|Fbln2|Itga2|Itga2b|Itga7|Lgals1|Nid1|Plekha2|Sparc|Tgfbi|Tinagl1
GO:0005509	calcium ion binding	molecular_function	90	463	626	19.4384	73.9617	4.17478	0	0.0146923		RAGE receptor binding	Acan|Ankrd5|Anxa10|Anxa4|Anxa5|Anxa9|Arsa|Atp2a2|Bcan|C1ra|C1s|Calb1|Calml4|Calr|Calr3|Cdh26|Cdhr1|Cdhr3|Cetn4|Clec3b|Creld1|Dgkb|Dgkg|Efcab2|Efcab4b|Efemp1|Efemp2|Efhb|Efhc1|Ehd2|Emr1|Epdr1|Fbln2|Fbln5|Fbln7|Fkbp10|Gas6|Gch1|Hpcal4|Kcnip3|Man1c1|Matn2|Matn4|Mctp1|Mgp|Mmp12|Mmp14|Mmp19|Necab1|Necab3|Nid1|Nucb1|Padi2|Pamr1|Pdcd6|Pkd2l1|Pla2g4a|Plcd3|Plcd4|Pros1|Prrg1|Prrg2|Pvalb|Ret|Rhbdl1|S100a1|…
GO:0051825	adhesion to other organism involved in symbiotic interaction	biological_process	5	8	9	62.5	88.8889	4.16043	0.002	0.0457411	cellular response to interferon-gamma|defense response|extracellular region part|membrane|vesicle		Gbp1|Gbp2|Gbp3|Gbp7|Gbp9
GO:0007625	grooming behavior	biological_process	5	8	12	62.5	66.6667	4.16043	0.0025	0.0544453			Avpr1a|Ddo|Drd1a|Drd2|Ppt1
GO:0006833	water transport	biological_process	5	8	16	62.5	50	4.16043	0.0015	0.0364905	intrinsic to membrane|membrane	water transmembrane transporter activity	Aqp1|Aqp4|Pdpn|Slc14a1|Upk3a
GO:0006066	alcohol metabolic process	biological_process	69	336	450	20.5357	74.6667	4.14502	0.0005	0.0146923		alkaloid metabolic process|protein-lipid complex assembly	1810014F10Rik|Abca1|Adh1|Aldh5a1|Aldoc|Apoe|Chpt1|Chst5|Cryab|Crym|Csgalnact1|Cyb5r3|Cyp2d22|Cyp46a1|Cyp7b1|Ddc|Dgat2|Dpm1|Drd2|Ebpl|Eno2|Eno4|Enpp6|Entpd5|Fbp2|Fech|Fn3k|Fuca1|Fuca2|G6pc3|Ganc|Gba|Gch1|Gde1|Gnpda2|Gpd1|Gpi1|H6pd|Hdc|Hkdc1|Hmgcs2|Igf2|Igfbp5|Insig2|Khk|Lcat|Ldha|Lepr|Ly6e|Man1c1|Man2b2|Maoa|Mttp|Ogdh|Park2|Pcx|Pdk2|Pdk4|Pgm2|Ppara|Ppip5k1|Rbp4|Sgpp1|Slc27a1|Slc37a2|Slc6a3|Soat1|S…
GO:0032231	regulation of actin filament bundle assembly	biological_process	12	32	39	37.5	82.0513	4.12045	0.0005	0.0146923			Arap1|Arhgap6|Arhgef10|Kank4|Park2|Rhoa|S1pr1|Sdc4|Serpinf2|Sorbs3|Synpo|Wnt11
GO:0070371	ERK1 and ERK2 cascade	biological_process	7	14	19	50	73.6842	4.11429	0.0015	0.0364905			Agt|Cckbr|Ccl11|Ctsh|Htr2c|Itgav|Oxtr
GO:0042157	lipoprotein metabolic process	biological_process	7	14	36	50	38.8889	4.11429	0	0.0146923	lipid metabolic process		Abca1|Apoe|Lcat|Mttp|Pla2g7|Ppara|Ppt1
GO:0004089	carbonate dehydratase activity	molecular_function	7	14	16	50	87.5	4.11429	0.0015	0.0364905			Car11|Car12|Car14|Car5b|Car7|Car8|Car9
GO:0031982	vesicle	cellular_component	118	646	787	18.2663	82.0839	4.0582	0	0.0146923		adhesion to other organism involved in symbiotic interaction|membrane raft organization	1700027A23Rik|Abca1|Acsbg1|Adam15|Akap3|Als2cl|Aqp1|Arap1|Arsa|Atp7b|Avpr1a|Bdnf|Bgn|Bmp6|Bsg|Cadps2|Calcr|Calr|Cav1|Cav2|Chgb|Cln3|Clu|Cnp|Cpe|Crhbp|Crispld2|Cst3|Ctsb|Ctsd|Ctsh|Dapk2|Dbi|Ddc|Doc2b|Drd2|Dync1i1|Dysf|Erp29|Fnbp1|Fyco1|Galntl2|Gbp1|Gbp2|Gbp3|Gbp7|Gbp9|Gcg|Gch1|Gchfr|Gkn1|Glp1r|Gna13|Gnas|Gpnmb|Hfe|Iqub|Itga1|Itgb3|Kcnk9|Lgi3|Lpar1|Lyz2|Mmp14|Mt3|Mttp|Myo6|Myo7a|Myrip|Necap2|Nod2|N…
GO:0019935	cyclic-nucleotide-mediated signaling	biological_process	24	87	118	27.5862	73.7288	4.05084	0	0.0146923		negative regulation of circadian rhythm	Adcy8|Adcyap1r1|Adm|Adora1|Adora2a|Adora2b|Agtr2|Apoe|Calcr|Cd36|Drd1a|Drd2|Ednrb|Gcg|Glp1r|Gna13|Gnas|Insl3|Mc3r|Npr3|Oprd1|Pthlh|S1pr1|S1pr3
GO:0016298	lipase activity	molecular_function	20	68	91	29.4118	74.7253	4.02733	0	0.0146923			Abhd12|Abhd6|Adora1|Aspg|Gpld1|Htr2c|Lcat|Mgll|Napepld|Pla2g16|Pla2g4a|Pla2g7|Plcd3|Plcd4|Pld1|Pld2|Pld3|Prdx6|Smpd1|Smpdl3a
GO:0042537	benzene-containing compound metabolic process	biological_process	14	41	65	34.1463	63.0769	4.02644	0	0.0146923		alkaloid metabolic process	Crym|Cyp1b1|Cyp2d22|Cyp4b1|Ddc|Drd2|Gch1|Hdc|Ly6e|Maoa|Park2|Slc6a3|Sult1a1|Th
GO:0010740	positive regulation of intracellular protein kinase cascade	biological_process	58	275	357	21.0909	77.0308	4.01801	0	0.0146923		RAGE receptor binding|ciliary neurotrophic factor receptor binding|ciliary neurotrophic factor-mediated signaling pathway|microglial cell activation involved in immune response|modulation by organism of defense response of other organism involved in symbiotic interaction	AI464131|Agt|Angpt1|C3|Cd27|Cd36|Cd40|Cd44|Cntf|Crlf1|Drd2|Ecm1|F3|Fgf2|Fgfr4|Gas6|Gcg|Gpr55|Igf2|Igfbp4|Igfbp5|Ikbke|Il6ra|Il6st|Itgav|Itgb3|Lepr|Lgals1|Lgals9|Lpar1|Lpar3|Ltbr|Nek6|Nod1|Nod2|Ntrk2|P2rx7|Park2|Pdgfb|Rasd2|Rhoa|Rhoc|S100a13|S100a4|S100b|Serpinf2|Shisa5|Slc44a2|Sorbs3|Tgm2|Tlr3|Tlr6|Tmem101|Tnfrsf1a|Traf5|Vegfb|Wnt11|Wnt16
GO:0015293	symporter activity	molecular_function	23	83	123	27.7108	67.4797	3.98991	0	0.0146923	intrinsic to membrane|membrane		AI317395|Slc10a4|Slc16a11|Slc16a12|Slc16a3|Slc16a9|Slc17a5|Slc17a8|Slc1a3|Slc22a18|Slc22a4|Slc24a4|Slc25a18|Slc2a4|Slc35a2|Slc38a3|Slc4a4|Slc6a12|Slc6a20a|Slc6a3|Slc6a4|Slc6a7|Slc6a8
GO:0035587	purinergic receptor signaling pathway	biological_process	8	18	35	44.4444	51.4286	3.96493	0.003	0.0625398	intrinsic to membrane|membrane|receptor activity	ATP-gated ion channel activity	Adora1|Adora2a|Adora2b|Gpr15|Gpr17|P2rx4|P2rx6|P2rx7
GO:0035634	response to stilbenoid	biological_process	4	6	14	66.6667	42.8571	3.90615	0.005	0.0909524			Cd36|Gsta1|Ifit3|Saa3
GO:0032060	bleb assembly	biological_process	4	6	6	66.6667	100	3.90615	0.0045	0.0849172			Lpar1|Lpar3|P2rx7|Prdx6
GO:0031638	zymogen activation	biological_process	4	6	10	66.6667	60	3.90615	0.005	0.0909524	extracellular region part		Apoh|Ctsh|Mmp14|Plat
GO:0014049	positive regulation of glutamate secretion	biological_process	4	6	8	66.6667	75	3.90615	0.0025	0.0544453	membrane|receptor activity|system process		Adora2a|Avpr1a|Nr3c1|P2rx7
GO:0005372	water transmembrane transporter activity	molecular_function	4	6	12	66.6667	50	3.90615	0.005	0.0909524	intrinsic to membrane|membrane|water transport		Aqp1|Aqp4|Pdpn|Slc14a1
GO:0043204	perikaryon	cellular_component	16	51	65	31.3725	78.4615	3.90256	0.0005	0.0146923			Btd|Cck|Cpe|Crh|Crhbp|Ddn|Drd2|Eno2|Glul|Itga1|Itga8|Map2k1|Pam|Resp18|Synpo|Th
GO:0009986	cell surface	cellular_component	58	280	364	20.7143	76.9231	3.86595	0	0.0146923		smooth muscle cell migration	Aamp|Abca1|Adcyap1r1|Adora2b|Anxa9|Apoh|Bgn|Calr|Cav1|Cav2|Cd14|Cd27|Cd36|Cd40|Cd44|Cryab|Ctsb|Cx3cl1|Enpp1|Entpd6|F3|Fas|Flt3l|Ghsr|Gpr126|H2-Ab1|H2-Bl|Htr2c|Il2rb|Il6ra|Irak2|Itga2|Itga2b|Itga7|Itgav|Itgb3|Itgb4|Layn|Lgals1|Lpar1|Msln|Nod2|Nt5e|Ntrk2|Ocln|Pdgfb|Pdlim2|Plat|Psen2|Sdc4|Slc1a3|Tgfb3|Thy1|Tlr3|Tnfrsf12a|Tnfrsf1a|Trhr|Vcam1
GO:0016289	CoA hydrolase activity	molecular_function	6	12	23	50	52.1739	3.80883	0.0015	0.0364905	morphogen activity		Acot1|Acot11|Acot2|Acot5|Nudt7|Ppt1
GO:0045765	regulation of angiogenesis	biological_process	25	96	132	26.0417	72.7273	3.80532	0.001	0.0264682			Adm|Adora2b|Angpt2|Angpt4|Apoh|Aqp1|C3|Ccl11|Ccl2|Cd36|Cd59a|Cx3cl1|Ecm1|Efna1|Erap1|F3|Fgf2|Lect1|Rnh1|Srpx2|Stat1|Thbs2|Tie1|Tnfrsf1a|Vegfb
GO:0019838	growth factor binding	molecular_function	25	96	115	26.0417	83.4783	3.80532	0	0.0146923			A2m|Cd36|Col6a1|Esm1|Fgf2|Fgfr4|Htra1|Htra3|Ifnar2|Igfbp4|Igfbp5|Igfbp7|Il10rb|Il11ra1|Il2rb|Il6ra|Il6st|Itgav|Kazald1|Ntf3|Ntrk2|Osmr|Pdgfb|S100a13|Tgfb3
GO:0042135	neurotransmitter catabolic process	biological_process	5	9	10	55.5556	90	3.79364	0.003	0.0625398			Abat|Aldh5a1|Colq|Maoa|Prima1
GO:0010743	regulation of macrophage derived foam cell differentiation	biological_process	5	9	17	55.5556	52.9412	3.79364	0.004	0.0784133			Cd36|Csf1|Itgav|Itgb3|Ppara
GO:0005172	vascular endothelial growth factor receptor binding	molecular_function	5	9	9	55.5556	100	3.79364	0.0015	0.0364905		Tie receptor signaling pathway	Angpt1|Angpt2|Angpt4|Itgb3|Vegfb
GO:0019218	regulation of steroid metabolic process	biological_process	15	48	63	31.25	76.1905	3.76036	0.0015	0.0364905			Acadl|Acadvl|Adora2b|Agt|Apoe|Atp1a1|Bmp6|Fgfr4|Hrh1|Igf2|Igfbp7|Insig2|Lmf1|Nr3c1|Sec14l2
GO:0045834	positive regulation of lipid metabolic process	biological_process	19	67	106	28.3582	63.2075	3.74059	0.0015	0.0364905			Adora2b|Agt|Apoe|Avpr1a|Bmp6|C1qtnf2|Cd81|Dbi|Fgf2|Ghsr|Gpam|Igf2|Nod2|Nr1h3|Pdgfb|Pla2g4a|Ppara|Sec14l2|Sorbs1
GO:0042923	neuropeptide binding	molecular_function	9	23	45	39.1304	51.1111	3.72473	0.002	0.0457411	G-protein coupled receptor protein signaling pathway|intrinsic to membrane|nutrient reservoir activity|receptor activity		Adcyap1r1|Cckbr|Grpr|Mc3r|Npy2r|Ntsr1|Ntsr2|Pgr15l|Sstr3
GO:0045833	negative regulation of lipid metabolic process	biological_process	11	31	48	35.4839	64.5833	3.72146	0.0015	0.0364905			Acadl|Acadvl|Adora1|Apoe|Atp1a1|Cidea|Dbi|Hrh1|Insig2|Pdgfb|Slc27a1
GO:0071985	multivesicular body sorting pathway	biological_process	3	4	4	75	100	3.6845	0.01	0.144667			Exph5|Rab27b|Sytl4
GO:0070891	lipoteichoic acid binding	molecular_function	3	4	4	75	100	3.6845	0.0095	0.139722	defense response|positive regulation of tumor necrosis factor production|response to molecule of bacterial origin		Cd14|Cd36|Lbp
GO:0052255	modulation by organism of defense response of other organism involved in symbiotic interaction	biological_process	3	4	8	75	50	3.6845	0.0095	0.139722	defense response|immune response|membrane|microglial cell activation involved in immune response|positive regulation of intracellular protein kinase cascade|regulation of immune system process|regulation of interleukin-6 production|response to wounding	microglial cell activation involved in immune response	Nod2|Tlr3|Tlr6
GO:0050748	negative regulation of lipoprotein metabolic process	biological_process	3	4	5	75	80	3.6845	0.009	0.137223	intrinsic to membrane|membrane		Hhatl|Itgav|Itgb3
GO:0048149	behavioral response to ethanol	biological_process	3	4	5	75	80	3.6845	0.0075	0.11951	cell fraction		Adh1|Drd2|Eps8
GO:0048143	astrocyte activation	biological_process	3	4	4	75	100	3.6845	0.007	0.114115	chemical homeostasis|negative regulation of neuron apoptosis|regulation of response to external stimulus		Adora2a|Agt|Cntf
GO:0048014	Tie receptor signaling pathway	biological_process	3	4	4	75	100	3.6845	0.0085	0.131013	extracellular region|extracellular region part|response to oxygen levels|vascular endothelial growth factor receptor binding		Angpt1|Angpt2|Angpt4
GO:0046977	TAP binding	molecular_function	3	4	4	75	100	3.6845	0.01	0.144667	antigen processing and presentation of peptide antigen via MHC class I|endoplasmic reticulum|intrinsic to membrane|membrane		Tap1|Tap2|Tapbp
GO:0043120	tumor necrosis factor binding	molecular_function	3	4	6	75	66.6667	3.6845	0.009	0.137223	extracellular region		A2m|Fas|Tnfrsf1a
GO:0031579	membrane raft organization	biological_process	3	4	7	75	57.1429	3.6845	0.0105	0.149755	cell fraction|membrane raft|vesicle		Cav1|Cav2|Ppt1
GO:0031014	troponin T binding	molecular_function	3	4	5	75	80	3.6845	0.0065	0.108466	regulation of system process|system process|troponin complex		Tnnc1|Tnni2|Tnni3
GO:0031013	troponin I binding	molecular_function	3	4	6	75	66.6667	3.6845	0.01	0.144667	regulation of system process|system process|troponin complex		Tnnc1|Tnnt2|Tnnt3
GO:0030151	molybdenum ion binding	molecular_function	3	4	7	75	57.1429	3.6845	0.008	0.124941	morphogen activity|oxidation-reduction process|oxidoreductase activity		Aox3|Mosc2|Suox
GO:0009448	gamma-aminobutyric acid metabolic process	biological_process	3	4	4	75	100	3.6845	0.008	0.124941	cell fraction		Abat|Aldh5a1|Slc1a3
GO:0004067	asparaginase activity	molecular_function	3	4	4	75	100	3.6845	0.007	0.114115	morphogen activity		Aga|Aspg|Asrgl1
GO:0002282	microglial cell activation involved in immune response	biological_process	3	4	9	75	44.4444	3.6845	0.0095	0.139722	defense response|immune response|membrane|modulation by organism of defense response of other organism involved in symbiotic interaction|positive regulation of intracellular protein kinase cascade|regulation of immune system process|regulation of interleukin-6 production|response to wounding	modulation by organism of defense response of other organism involved in symbiotic interaction	Nod2|Tlr3|Tlr6
GO:0005496	steroid binding	molecular_function	13	40	69	32.5	57.971	3.66703	0.001	0.0264682			Calb1|Gstm1|Hsd11b1|Hsdl2|Nr3c1|Nr3c2|Paqr5|Paqr7|Pgrmc2|Scp2|Soat1|Stard6|Syp
GO:0043279	response to alkaloid	biological_process	22	83	102	26.506	81.3725	3.66276	0.0005	0.0146923		dopamine binding|positive regulation of neurotransmitter transport	Abat|Adora2a|Adra1b|Casp12|Chrnb1|Chrnb4|Ddc|Drd1a|Drd2|Hnmt|Htr2c|Igf2|Ngf|Oxtr|Pcsk1|Sdc2|Slc18a2|Slc6a3|Smpd1|Tac2|Th|Tnfrsf1a
GO:0005771	multivesicular body	cellular_component	7	16	23	43.75	69.5652	3.65532	0.0015	0.0364905			Crhbp|Cst3|H2-Ab1|H2-DMa|H2-DMb2|Slc2a4|Steap3
GO:0046903	secretion	biological_process	54	264	341	20.4545	77.4194	3.62512	0	0.0146923			Abca1|Adcyap1|Adm|Agt|Aqp1|Atp7b|Axl|Bdnf|Cadps2|Car9|Cartpt|Cav1|Cckbr|Cd27|Doc2b|Drd2|Erp29|Exoc4|Fkbp1b|Ghsr|Glp1r|Glrb|Gm885|Gpam|Lgi3|Lmf1|Ly6e|Mertk|Met|Myo6|Npy2r|Nr3c2|Ntrk2|P2rx7|Pcsk4|Pla2g4a|Plcd4|Pmch|Ppt1|Rab3d|S100a13|Serpine2|Slc18a2|Slc6a3|Snap25|Snapin|Steap3|Sytl4|Sytl5|Tmed10|Tnfsf13b|Trpv1|Trpv4|Vgf
GO:0051954	positive regulation of amine transport	biological_process	8	20	23	40	86.9565	3.58861	0.0035	0.0701688		positive regulation of neurotransmitter transport	Adora2a|Adora2b|Cartpt|Drd2|Htr2c|Npy2r|Oxtr|P2rx7
GO:0004091	carboxylesterase activity	molecular_function	8	20	52	40	38.4615	3.58861	0.003	0.0625398	morphogen activity		Abhd3|Acot1|Acot11|Acot2|Acot5|Mgll|Nceh1|Siae
GO:0050873	brown fat cell differentiation	biological_process	9	24	30	37.5	80	3.56741	0.0025	0.0544453			Aldh6a1|Bnip3|Fabp4|Lama4|Mrap|Nudt7|Pex11a|Selenbp1|Slc2a4
GO:0008484	sulfuric ester hydrolase activity	molecular_function	6	13	16	46.1538	81.25	3.5522	0.0035	0.0701688	morphogen activity		Arsa|Arsb|Arsg|Arsk|Galns|Sgsh
GO:0042995	cell projection	cellular_component	153	908	1061	16.8502	85.5796	3.54783	0	0.0146923		ATP-gated ion channel activity|dopamine binding|intracellular immature spore|negative regulation of circadian rhythm	Adam15|Adcyap1r1|Adora1|Adora2a|Ager|Akap3|Aldoc|Angpt1|Angpt2|Antxr1|Anxa5|Apod|Apoe|Aqp1|Arl6|Atp1a2|Bcan|Bmpr1b|Bnip3|Calb1|Calcr|Car9|Casp4|Cav1|Cc2d2a|Cck|Cd302|Chrm1|Clic5|Cln3|Clu|Cnn3|Cntf|Cntnap1|Cntnap4|Cpe|Cpne6|Crhbp|Cst3|Ctnna3|Cx3cl1|D630037F22Rik|Ddc|Ddn|Dnahc11|Dnahc7b|Dnaic1|Dnaic2|Dpep1|Drd1a|Drd2|Efhc1|Enkur|Exoc4|Fap|Fbxo2|Gamt|Gchfr|Gfap|Ghsr|Glul|Gm101|Gnas|Hdc|Ift80|Il6st|I…
GO:0050865	regulation of cell activation	biological_process	44	208	298	21.1538	69.7987	3.51324	0.0005	0.0146923			Adora2a|Adora2b|Ahr|Apoe|Axl|Bcl6|Cav1|Ccl2|Cd27|Cd274|Cd40|Cd83|Cdkn1a|Fas|Flt3l|Foxj1|Gm885|Gpam|H2-Ab1|H2-DMa|Icosl|Igf2|Il13ra1|Il15ra|Il33|Il6st|Itpkb|Lbp|Lrrc32|Mertk|Nod2|Nr1h3|Pdgfb|Pdpn|Pld2|Prnp|Ptpn22|Serpine2|Slc7a2|Thy1|Tnfrsf14|Tnfsf13b|Vcam1|Zbtb7b
GO:0017110	nucleoside-diphosphatase activity	molecular_function	5	10	11	50	90.9091	3.47672	0.0045	0.0849172	morphogen activity		Entpd2|Entpd3|Entpd5|Entpd6|Nudt9
GO:0014061	regulation of norepinephrine secretion	biological_process	5	10	15	50	66.6667	3.47672	0.0045	0.0849172	regulation of system process|system process		Adora2a|Adora2b|Agt|Crh|Oxtr
GO:0007263	nitric oxide mediated signal transduction	biological_process	5	10	11	50	90.9091	3.47672	0.007	0.114115			Apoe|Cd36|Mt1|Npy2r|Rasd1
GO:0001504	neurotransmitter uptake	biological_process	5	10	11	50	90.9091	3.47672	0.009	0.137223	membrane		Atp1a2|Kcnj10|Park2|Slc22a3|Slc6a4
GO:0065005	protein-lipid complex assembly	biological_process	4	7	10	57.1429	70	3.47028	0.007	0.114115	alcohol metabolic process|lipid metabolic process		Abca1|Apoe|Fech|Soat1
GO:0035455	response to interferon-alpha	biological_process	4	7	8	57.1429	87.5	3.47028	0.0095	0.139722			I830012O16Rik|Ifit2|Ifit3|Ifnar2
GO:0035240	dopamine binding	molecular_function	4	7	10	57.1429	70	3.47028	0.011	0.15563	cell fraction|cell projection|membrane|organic substance transport|response to alkaloid|response to drug|response to organic cyclic compound|system process		Drd1a|Drd2|Slc6a3|Th
GO:0014002	astrocyte development	biological_process	4	7	8	57.1429	87.5	3.47028	0.01	0.144667			Drd1a|Gfap|Lamb2|Vim
GO:0009698	phenylpropanoid metabolic process	biological_process	4	7	14	57.1429	50	3.47028	0.0075	0.11951	lipid metabolic process		Cyp2d22|Sult1a1|Tnfrsf1a|Ugt1a7c
GO:0005523	tropomyosin binding	molecular_function	4	7	11	57.1429	63.6364	3.47028	0.0065	0.108466			S100a6|Tmod1|Tnnt2|Tnnt3
GO:0009991	response to extracellular stimulus	biological_process	57	288	367	19.7917	78.4741	3.45183	0.001	0.0264682		response to herbicide	Abca1|Adh1|Adm|Adora2b|Aldh1a1|Aldh1a2|Angpt1|Aqp1|Arsa|Arsb|Asgr1|Avpr1a|Axl|Cartpt|Cav1|Cbs|Ccl2|Cdkn1a|Cdkn2b|Cln3|Cst3|Ctsh|Dap|Dpyd|Fos|Gas6|Gatm|Ghsr|Gpam|Hfe|Higd1a|Hmgcs2|Hsd17b2|Igf2|Il6st|Lcn2|Ldha|Ltk|Mgp|Mill2|P2rx7|Pcsk1|Pla2g4a|Rbp1|Rbp4|Ret|Slc18a2|Slc6a4|Sparc|Sstr3|Stat1|Suox|Th|Tie1|Timp3|Tph2|Vcam1
GO:0045785	positive regulation of cell adhesion	biological_process	24	97	120	24.7423	80.8333	3.4436	0.001	0.0264682			Abi3bp|Angpt1|Arl2|Ccdc80|Cd36|Cd63|Csf1|Cx3cl1|Fbln2|Itga2|Itgav|Itgb3|Lgals1|Nid1|Npy2r|Pld2|Plekha2|Ret|Rhoc|Sdc4|Smoc2|Tbx18|Tgm2|Tnxb
GO:0010466	negative regulation of peptidase activity	biological_process	26	108	200	24.0741	54	3.42788	0.001	0.0264682			A2m|Adora2a|Agt|BC048546|Cd109|Cd27|Cd44|Cryab|Cst3|Ecm1|Gpi1|Itih2|Itih3|Itih5|Lxn|Nol3|Pi15|Serpina3m|Serpina3n|Serpinb6b|Serpinb8|Serpinb9|Serpine2|Serpinf2|Serping1|Wfdc1
GO:0050766	positive regulation of phagocytosis	biological_process	8	21	33	38.0952	63.6364	3.41778	0.0035	0.0701688			C3|Calr|Cd36|Itga2|Mfge8|Nod2|Pros1|Ptx3
GO:0006805	xenobiotic metabolic process	biological_process	8	21	34	38.0952	61.7647	3.41778	0.004	0.0784133			Ahr|Akr1c13|Cryz|Fmo2|Gsta1|Gsto2|Nceh1|Sult1a1
GO:0051181	cofactor transport	biological_process	6	14	16	42.8571	87.5	3.31967	0.0045	0.0849172			Mfsd7b|Mfsd7c|P2rx7|Pdpn|Ppt1|Slc19a1
GO:0010876	lipid localization	biological_process	6	14	19	42.8571	73.6842	3.31967	0.0065	0.108466			Cav1|Cd36|Dgat2|Enpp1|Gm2a|Soat1
GO:0030168	platelet activation	biological_process	7	18	27	38.8889	66.6667	3.26404	0.0065	0.108466			Axl|Cx3cl1|Entpd2|Fhad1|Gna13|Itgb3|Mertk
GO:0005788	endoplasmic reticulum lumen	cellular_component	19	74	84	25.6757	88.0952	3.24455	0.0015	0.0364905			Bdnf|Calr|Cercam|Entpd5|Erap1|Erp29|Fkbp10|Glt25d2|H6pd|Lyz2|Ngf|Ntf3|Pcsk1|Pcsk4|Rdh5|Resp18|Sep15|Sil1|Sumf1
GO:0048306	calcium-dependent protein binding	molecular_function	11	35	41	31.4286	85.3659	3.24098	0.0055	0.0970499			Cln3|Kcnip3|Mgp|Pdcd6|S100a11|S100a4|S100a6|S100b|Tnnc1|Tnni3|Tnnt3
GO:0005342	organic acid transmembrane transporter activity	molecular_function	18	69	101	26.087	68.3168	3.23424	0.0045	0.0849172	intrinsic to membrane|membrane		Pdpn|Sfxn5|Slc10a4|Slc13a4|Slc16a3|Slc17a5|Slc17a8|Slc1a3|Slc22a4|Slc38a3|Slc6a12|Slc6a20a|Slc6a7|Slc6a8|Slc7a10|Slc7a2|Slc7a4|Slc7a8
GO:0071496	cellular response to external stimulus	biological_process	32	146	182	21.9178	80.2198	3.21267	0.001	0.0264682			Abca1|Adora2b|Agt|Aldh1a2|Aqp1|Asgr1|Avpr1a|Axl|Bnip3|Cartpt|Cav1|Cd40|Cda|Cdkn1a|Cdkn2b|Cln3|Dap|Fas|Fos|Gas6|Hfe|Higd1a|Lcn2|Ldha|Ltbr|Ltk|P2rx7|Ret|Slc6a4|Tlr3|Tlr5|Tnfrsf1a
GO:0051428	peptide hormone receptor binding	molecular_function	5	11	17	45.4545	64.7059	3.19836	0.007	0.114115	extracellular region		Adcyap1|Crh|Gnas|Nppa|Pthlh
GO:0019835	cytolysis	biological_process	5	11	22	45.4545	50	3.19836	0.0085	0.131013			C8g|Fgl2|Lyz2|Mmd2|P2rx7
GO:0016324	apical plasma membrane	cellular_component	34	158	226	21.519	69.9115	3.19371	0.0025	0.0544453			AI317395|Abcb4|Acy3|Anxa4|Aqp1|Atp1b1|Atp1b2|Atp4a|Cav1|Cd44|Cd55|Cd81|Ctsb|F2rl2|Il6ra|Kcne4|Kcnj10|Lhfpl5|Mal|Mal2|Myo7a|Myrip|Oxtr|Pdpn|Psen2|Rab27b|Scnn1a|Slc22a18|Slc22a4|Slc6a20a|Slco2b1|Sytl4|Tcirg1|Upk3a
GO:0008083	growth factor activity	molecular_function	22	91	145	24.1758	62.7586	3.1736	0.0015	0.0364905		regulation of retinal cell programmed cell death	Bdnf|Bmp6|Cdnf|Cntf|Csf1|Cxcl1|Efemp1|Fgf11|Fgf2|Gkn1|Gpi1|Igf2|Il34|Mia1|Ngf|Ntf3|Ogn|Osgin1|Pdgfb|Pgf|Tgfb3|Vegfb
GO:0033555	multicellular organismal response to stress	biological_process	13	45	58	28.8889	77.5862	3.16913	0.0065	0.108466			Adcyap1|Adcyap1r1|Bdnf|Cck|Drd1a|Ednrb|Gch1|Hmgcs2|Kcnip3|Lgals1|Npy2r|Ret|Trpv1
GO:0045761	regulation of adenylate cyclase activity	biological_process	17	65	87	26.1538	74.7126	3.15472	0.005	0.0909524	G-protein coupled receptor protein signaling pathway	negative regulation of circadian rhythm	Adcyap1|Adora1|Adora2a|Adora2b|Calcr|Drd1a|Drd2|Glp1r|Gna13|Gnas|Insl3|Npr3|Oprd1|Pthlh|S1pr1|S1pr3|Vipr2
GO:0070206	protein trimerization	biological_process	9	27	35	33.3333	77.1429	3.14019	0.006	0.102917			C1qtnf2|C1qtnf6|Col6a1|Col6a2|Hsf4|Lcn2|Mgst1|Trim21|Trim34a
GO:0050817	coagulation	biological_process	11	36	62	30.5556	58.0645	3.13121	0.0055	0.0970499			Anxa5|Apoh|C3|Efemp2|F2rl2|F3|Gas6|Papss2|Pros1|Serpine2|Serping1
GO:0070120	ciliary neurotrophic factor-mediated signaling pathway	biological_process	3	5	5	60	100	3.12261	0.022	0.241045	extracellular region part|interleukin-6 receptor binding|positive regulation of intracellular protein kinase cascade|positive regulation of peptidyl-tyrosine phosphorylation		Cntf|Il6ra|Il6st
GO:0050786	RAGE receptor binding	molecular_function	3	5	5	60	100	3.12261	0.016	0.198895	calcium ion binding|positive regulation of intracellular protein kinase cascade		S100a13|S100a4|S100b
GO:0048155	S100 alpha binding	molecular_function	3	5	5	60	100	3.12261	0.0225	0.245004			Ager|Atp2a2|S100a1
GO:0046785	microtubule polymerization	biological_process	3	5	5	60	100	3.12261	0.023	0.249487	membrane		Cav1|Tppp|Trpv4
GO:0046684	response to pyrethroid	biological_process	3	5	5	60	100	3.12261	0.02	0.227601			Ddc|Scn1b|Th
GO:0045098	type III intermediate filament	cellular_component	3	5	5	60	100	3.12261	0.0145	0.189236			Prph|Upp2|Vim
GO:0042984	regulation of amyloid precursor protein biosynthetic process	biological_process	3	5	5	60	100	3.12261	0.0175	0.209792	endoplasmic reticulum|membrane|morphogen activity		Bace2|Necab3|Soat1
GO:0042754	negative regulation of circadian rhythm	biological_process	3	5	5	60	100	3.12261	0.017	0.205894	G-protein coupled receptor protein signaling pathway|cell projection|chemical homeostasis|circadian rhythm|cyclic-nucleotide-mediated signaling|intrinsic to membrane|lipid metabolic process|membrane|negative regulation of cell migration|negative regulation of multicellular organismal process|nutrient reservoir activity|receptor activity|regulation of adenylate cyclase activity|regulation of respo…		Adora1|Drd1a|Drd2
GO:0042713	sperm ejaculation	biological_process	3	5	6	60	83.3333	3.12261	0.02	0.227601	intrinsic to membrane|negative regulation of multicellular organismal process|regulation of system process|response to steroid hormone stimulus|system process		Avpr1a|Oxtr|Slc6a4
GO:0032780	negative regulation of ATPase activity	biological_process	3	5	5	60	100	3.12261	0.021	0.23538			Cnn3|Tnni3|Tnnt2
GO:0021853	cerebral cortex GABAergic interneuron migration	biological_process	3	5	5	60	100	3.12261	0.0205	0.231612			Drd1a|Drd2|Lhx6
GO:0014909	smooth muscle cell migration	biological_process	3	5	5	60	100	3.12261	0.02	0.227601	cell surface		Aamp|Itgb3|Plat
GO:0010715	regulation of extracellular matrix disassembly	biological_process	3	5	5	60	100	3.12261	0.017	0.205894	membrane		Cst3|Fap|Fgfr4
GO:0005127	ciliary neurotrophic factor receptor binding	molecular_function	3	5	6	60	83.3333	3.12261	0.0185	0.216456	positive regulation of intracellular protein kinase cascade|positive regulation of peptidyl-tyrosine phosphorylation		Cntf|Crlf1|Il6st
GO:0043568	positive regulation of insulin-like growth factor receptor signaling pathway	biological_process	4	8	9	50	88.8889	3.10946	0.018	0.213254			AI464131|Ghsr|Igfbp4|Igfbp5
GO:0010574	regulation of vascular endothelial growth factor production	biological_process	4	8	17	50	47.0588	3.10946	0.016	0.198895			Adora2b|C3|Ccl2|Ndrg2
GO:0006577	betaine metabolic process	biological_process	4	8	10	50	80	3.10946	0.015	0.191345			Acadl|Bbox1|Cpt1c|Slc22a4
GO:0005212	structural constituent of eye lens	molecular_function	4	8	22	50	36.3636	3.10946	0.0135	0.179839			Cryab|Cryba2|Hspb6|Vim
GO:0004383	guanylate cyclase activity	molecular_function	4	8	11	50	72.7273	3.10946	0.011	0.15563	cGMP biosynthetic process|intrinsic to membrane|membrane|morphogen activity		Gucy2c|Gucy2e|Gucy2f|Npr2
GO:0003341	cilium movement	biological_process	4	8	8	50	100	3.10946	0.013	0.175326			Dpcd|Hydin|Rsph4a|Rsph9
GO:0001659	temperature homeostasis	biological_process	6	15	27	40	55.5556	3.10728	0.013	0.175326	lipid metabolic process|membrane	negative regulation of circadian rhythm	Acadl|Acadvl|Adora1|Drd1a|Drd2|Trpv1
GO:0008305	integrin complex	cellular_component	8	23	29	34.7826	79.3103	3.10458	0.007	0.114115	intrinsic to membrane|membrane|receptor activity		Itga1|Itga2|Itga2b|Itga7|Itga8|Itgav|Itgb3|Itgb4
GO:0006081	cellular aldehyde metabolic process	biological_process	8	23	29	34.7826	79.3103	3.10458	0.008	0.124941			Adh1|Aldh1a2|Aldh1a3|Aldh3a2|Aldh3b2|Gpi1|Hoga1|Rbp4
GO:0004364	glutathione transferase activity	molecular_function	8	23	30	34.7826	76.6667	3.10458	0.012	0.165149	morphogen activity		Gsta1|Gstk1|Gstm1|Gstm6|Gsto2|Gstt1|Mgst1|Mgst2
GO:0032760	positive regulation of tumor necrosis factor production	biological_process	7	19	33	36.8421	57.5758	3.08829	0.009	0.137223	defense response	lipoteichoic acid binding	Cd14|Cd36|Lbp|Nod1|Nod2|Tlr3|Tnfrsf1a
GO:0030286	dynein complex	cellular_component	10	32	41	31.25	78.0488	3.06859	0.0045	0.0849172			Dnahc11|Dnahc6|Dnahc7b|Dnahc9|Dnaic1|Dnaic2|Dnali1|Dync1i1|Dynlrb2|Dynlt3
GO:0030336	negative regulation of cell migration	biological_process	20	83	98	24.0964	84.6939	3.00846	0.006	0.102917		negative regulation of circadian rhythm	Abhd6|Acan|Adora1|Angpt2|Angpt4|Apoe|Apoh|Ccl2|Cd63|Drd1a|Drd2|Fgf2|Igfbp5|Il33|Pdgfb|Podn|Rras|Thy1|Tie1|Wnt11
GO:0044243	multicellular organismal catabolic process	biological_process	5	12	20	41.6667	60	2.95059	0.017	0.205894	membrane		Adam15|Mmp14|Mmp19|Mmp2|P2rx7
GO:0009055	electron carrier activity	molecular_function	23	101	199	22.7723	50.7538	2.92393	0.004	0.0784133	oxidation-reduction process|oxidoreductase activity		Aox1|Aox3|Cyp1b1|Cyp2d22|Cyp2j6|Cyp2j9|Cyp46a1|Cyp4b1|Cyp4f13|Cyp4f14|Cyp4f16|Cyp4v3|Cyp7b1|Dpyd|Gsto2|Maoa|Mical2|Retsat|Sh3bgrl3|Smox|Steap3|Steap4|Suox
GO:0006906	vesicle fusion	biological_process	7	20	21	35	95.2381	2.92364	0.0135	0.179839	membrane		Bet1|Cav2|Dysf|Myo7a|P2rx7|Snapin|Vamp8
GO:0005811	lipid particle	cellular_component	7	20	21	35	95.2381	2.92364	0.01	0.144667			Cav1|Cav2|Cidea|Dgat2|Plin4|Plin5|Stard13
GO:0043679	axon terminus	cellular_component	11	38	43	28.9474	88.3721	2.92224	0.01	0.144667			Aqp1|Chrm1|Crhbp|Drd2|Glul|Itga2|Ntrk2|Oprd1|Pcsk1|Slc18a2|Sncg
GO:0008144	drug binding	molecular_function	15	58	81	25.8621	71.6049	2.9131	0.0085	0.131013			Adh1|Chrm1|Cyp2d22|Cyp4b1|Drd1a|Drd2|Gsta1|Htr2c|P2rx4|Ppara|Pygb|Pygm|Slc18a2|Slc6a3|Srp54b
GO:0002793	positive regulation of peptide secretion	biological_process	12	43	55	27.907	78.1818	2.90605	0.008	0.124941			Adcyap1|Adora1|Cckbr|Crh|Doc2b|Drd2|Gcg|Glp1r|Glul|Npy2r|Rbp4|Snap25
GO:0002020	protease binding	molecular_function	12	43	60	27.907	71.6667	2.90605	0.007	0.114115			Adamts4|Adamtsl4|Casp12|Cst3|Ecm1|F3|Fap|Lcn2|Mbp|Serpinb9|Serpinf2|Tnfrsf1a
GO:0048520	positive regulation of behavior	biological_process	14	53	84	26.4151	63.0952	2.90409	0.0065	0.108466			Ager|Ccl2|Ccl7|Cx3cl1|Itga2|Lbp|Lpar1|Npy2r|Pdgfb|Pla2g7|Pmch|S1pr1|Scg2|Vegfb
GO:0043524	negative regulation of neuron apoptosis	biological_process	21	91	96	23.0769	94.7917	2.86107	0.0035	0.0701688		astrocyte activation	Adora2a|Agt|Agtr2|Axl|Bdnf|Cited1|Cln3|Cntf|Crlf1|Gpi1|Lgmn|Ngf|Nrbp2|Ntf3|Ntrk2|Ppt1|Rhoa|Tgfb3|Vegfb|Wfs1|Xrcc4
GO:0031589	cell-substrate adhesion	biological_process	19	80	99	23.75	80.8081	2.86095	0.01	0.144667			Agt|Angpt1|Antxr1|Axl|Efna1|Epdr1|Gas6|Itga2b|Itgav|Itgb3|Itgb4|Mertk|Mia1|Nid1|Rhoa|Sorbs3|Tnfrsf12a|Tnxb|Ttyh1
GO:0005504	fatty acid binding	molecular_function	10	34	47	29.4118	72.3404	2.84434	0.011	0.15563			Acadl|Acadvl|Acbd4|Acox1|Acox2|Cyp4f14|Dbi|Dbil5|Ptgds|Soat1
GO:0009409	response to cold	biological_process	8	25	32	32	78.125	2.82315	0.0115	0.159824			Acot11|Adm|Agt|Casp12|Fos|Pmch|Slc27a1|Vgf
GO:0010243	response to organic nitrogen	biological_process	27	126	153	21.4286	82.3529	2.81848	0.006	0.102917			Adora2a|Adra1b|Aldoc|Casp12|Ccl2|Cdkn1a|Col16a1|Col4a6|Col6a1|Ctsb|Drd1a|Drd2|Hmgcs2|Hnmt|Hrh1|Mgst1|Mgst2|Mmp2|Nnmt|Oxtr|Pla2g4a|Rhoc|Slc18a2|Slc1a3|Th|Timp3|Tnfrsf1a
GO:0090192	regulation of glomerulus development	biological_process	4	9	11	44.4444	81.8182	2.80274	0.026	0.275269	membrane		Agtr2|Itgb3|Pdgfb|Ret
GO:0051927	negative regulation of calcium ion transport via voltage-gated calcium channel activity	biological_process	4	9	9	44.4444	100	2.80274	0.0245	0.261741	cell fraction|membrane		Drd2|Oprd1|Rhoa|Rhoc
GO:0042605	peptide antigen binding	molecular_function	4	9	10	44.4444	90	2.80274	0.0195	0.223894	intrinsic to membrane|membrane|regulation of immune system process		H2-Ab1|H2-K1|Tap1|Tap2
GO:0010888	negative regulation of lipid storage	biological_process	4	9	17	44.4444	52.9412	2.80274	0.021	0.23538	receptor activity		Itgav|Itgb3|Nr1h3|Ppara
GO:0001530	lipopolysaccharide binding	molecular_function	4	9	14	44.4444	64.2857	2.80274	0.0235	0.253549	defense response|response to molecule of bacterial origin|response to wounding		Cd14|Lbp|Ly96|P2rx7
GO:0043434	response to peptide hormone stimulus	biological_process	41	211	281	19.4313	75.089	2.7897	0.006	0.102917			Adm|Atp2a2|Bsg|Cckbr|Cited1|Ctsb|Drd1a|Enpp1|Fas|Gatm|Ghsr|Gpam|Hmgcs2|Il6ra|Insig2|Khk|Met|Ngf|Nppa|Nr1h3|Nr3c1|Oxtr|Pcsk1|Pdgfb|Plat|Pld1|Pld2|Ppara|Ptprn|Rbp4|Serpina3m|Serpina3n|Slc27a1|Slc2a4|Sorbs1|Sparc|Stat1|Th|Timp4|Trpv1|Vgf
GO:0033619	membrane protein proteolysis	biological_process	7	21	21	33.3333	100	2.7688	0.023	0.249487			Bace2|Ctsh|Erap1|P2rx7|Psen2|Psenen|Ret
GO:0002028	regulation of sodium ion transport	biological_process	9	30	35	30	85.7143	2.76726	0.0145	0.189236			Atp1a1|Cntn1|Cxcl1|Drd2|Gnas|P2rx4|P2rx7|Scn1b|Serpine2
GO:0035383	thioester metabolic process	biological_process	6	17	28	35.2941	60.7143	2.73124	0.014	0.184586	morphogen activity		Acot1|Acot2|Acot5|Dgat2|Gpam|Scp2
GO:0009988	cell-cell recognition	biological_process	5	13	28	38.4615	46.4286	2.7276	0.0195	0.223894			Arsa|Pcsk4|Spa17|St6galnac6|Zpbp
GO:0009268	response to pH	biological_process	5	13	22	38.4615	59.0909	2.7276	0.0215	0.239465			Acan|Arsa|Arsb|Pam|Trpv1
GO:0060229	lipase activator activity	molecular_function	3	6	11	50	54.5455	2.69268	0.0325	0.320108			Apoh|Arhgap6|Gm2a
GO:0048246	macrophage chemotaxis	biological_process	3	6	8	50	75	2.69268	0.032	0.316285	chemical homeostasis|regulation of system process		Ccl2|Cx3cl1|Ednrb
GO:0046668	regulation of retinal cell programmed cell death	biological_process	3	6	7	50	85.7143	2.69268	0.0285	0.2936	chemical homeostasis|growth factor activity		Bdnf|Cntf|Fgf2
GO:0046415	urate metabolic process	biological_process	3	6	11	50	54.5455	2.69268	0.037	0.350979			Lrrc16a|Slc16a9|Slc2a9
GO:0046146	tetrahydrobiopterin metabolic process	biological_process	3	6	8	50	75	2.69268	0.0295	0.29932	morphogen activity|protein homooligomerization		Gch1|Pcbd1|Pcbd2
GO:0045178	basal part of cell	cellular_component	3	6	7	50	85.7143	2.69268	0.035	0.336982	intrinsic to membrane|membrane		Hfe|Itga1|Itga2
GO:0035381	ATP-gated ion channel activity	molecular_function	3	6	7	50	85.7143	2.69268	0.0305	0.307042	cell projection|intrinsic to membrane|membrane|neuronal cell body|polyphosphate kinase complex|purinergic receptor signaling pathway|receptor activity		P2rx4|P2rx6|P2rx7
GO:0015101	organic cation transmembrane transporter activity	molecular_function	3	6	12	50	50	2.69268	0.032	0.316285	intrinsic to membrane|membrane|organic cation transport|organic substance transport		Slc22a3|Slc22a4|Slc7a8
GO:0010885	regulation of cholesterol storage	biological_process	3	6	10	50	60	2.69268	0.035	0.336982	lipid metabolic process|monocarboxylic acid metabolic process|receptor activity|regulation of response to external stimulus		Cd36|Nr1h3|Ppara
GO:0009635	response to herbicide	biological_process	3	6	10	50	60	2.69268	0.0385	0.362049	chemical homeostasis|response to drug|response to extracellular stimulus|response to inorganic substance		Lcn2|Slc18a2|Th
GO:0007586	digestion	biological_process	3	6	17	50	35.2941	2.69268	0.028	0.291208	cell fraction|membrane		Aqp1|Cckbr|Cyp7b1
GO:0005890	sodium	cellular_component	3	6	6	50	100	2.69268	0.0245	0.261741	intrinsic to membrane|membrane|membrane raft|potassium-transporting ATPase activity		Atp1a1|Atp1a2|Atp1b1
GO:0002440	production of molecular mediator of immune response	biological_process	3	6	12	50	50	2.69268	0.0355	0.340405			Fas|Gas6|Nod2
GO:0001848	complement binding	molecular_function	3	6	11	50	54.5455	2.69268	0.032	0.316285	extracellular region part|regulation of immune system process		C8g|Cfh|Serping1
GO:0001503	ossification	biological_process	20	89	106	22.4719	83.9623	2.6591	0.015	0.191345			Acan|Bmp6|Cbs|Csf1|Ctsk|Ecm1|Gnas|Igf2|Kazald1|Mgp|Mmp14|Mmp2|Msx2|Npr2|Pex7|Pthlh|Rhoa|Rsad2|Sparc|Tgfb3
GO:0015833	peptide transport	biological_process	12	46	65	26.087	70.7692	2.63861	0.015	0.191345			Abca1|Cartpt|Fkbp1b|Ghsr|Glp1r|Slc18a2|Snap25|Tap1|Tap2|Trpv1|Trpv4|Vgf
GO:0005930	axoneme	cellular_component	10	36	43	27.7778	83.7209	2.63529	0.0155	0.195256			Arl6|Dnahc9|Dnaic1|Dnaic2|Efhc1|Ift80|Lrrc50|Rsph4a|Rsph9|Spag16
GO:0006518	peptide metabolic process	biological_process	15	62	66	24.1935	93.9394	2.62102	0.015	0.191345			Aldh5a1|Cpe|Ctsh|Ggt5|Gsta1|Gstk1|Gstm1|Gstt1|Mgst1|Mgst2|Pam|Pcsk1|Sec11c|Spcs1|Tapbp
GO:0005178	integrin binding	molecular_function	14	57	69	24.5614	82.6087	2.59537	0.0205	0.231612			Calr|Col16a1|Gfap|Gpnmb|Itga1|Itga2|Itga7|Itgb3|Lamb2|Mfge8|Mmp14|Ppap2b|Thy1|Vcam1
GO:0043209	myelin sheath	cellular_component	6	18	21	33.3333	85.7143	2.56314	0.029	0.296375			Exoc4|Itpr2|Mag|Mbp|Omg|Tspan2
GO:0032722	positive regulation of chemokine production	biological_process	6	18	29	33.3333	62.069	2.56314	0.02	0.227601			Adora2b|Chia|Il33|Il6ra|Lbp|Tlr3
GO:0019098	reproductive behavior	biological_process	6	18	25	33.3333	72	2.56314	0.027	0.28331			Aplp2|Avpr1a|Drd1a|Oxtr|Serpine2|Th
GO:0048661	positive regulation of smooth muscle cell proliferation	biological_process	12	47	56	25.5319	83.9286	2.55396	0.015	0.191345			Ager|Cx3cl1|Il6ra|Irak1|Irak4|Itga2|Itgb3|Pdgfb|S1pr1|Serpinf2|Stat1|Tgm2
GO:0070741	response to interleukin-6	biological_process	4	10	16	40	62.5	2.53664	0.034	0.330279			Cited1|Il6ra|Il6st|Met
GO:0051597	response to methylmercury	biological_process	4	10	12	40	83.3333	2.53664	0.0335	0.326995	morphogen activity|response to steroid hormone stimulus		Arsa|Arsb|Fech|Pla2g4a
GO:0051184	cofactor transporter activity	molecular_function	4	10	12	40	83.3333	2.53664	0.034	0.330279	intrinsic to membrane		Mfsd7b|Mfsd7c|Pdpn|Slc6a8
GO:0048020	CCR chemokine receptor binding	molecular_function	4	10	21	40	47.619	2.53664	0.033	0.323679			Ccl17|Ccl2|Ccl7|Stat1
GO:0045745	positive regulation of G-protein coupled receptor protein signaling pathway	biological_process	4	10	16	40	62.5	2.53664	0.0355	0.340405			Cav2|Drd2|Itgb3|Pde6g
GO:0045742	positive regulation of epidermal growth factor receptor signaling pathway	biological_process	4	10	18	40	55.5556	2.53664	0.0315	0.313536			Adora1|Afap1l2|Agt|Pde6g
GO:0031702	type 1 angiotensin receptor binding	molecular_function	4	10	10	40	100	2.53664	0.027	0.28331			Agt|Arap1|Ednrb|Gna13
GO:0009629	response to gravity	biological_process	4	10	13	40	76.9231	2.53664	0.035	0.336982			Acan|Fos|Hrh1|Sparc
GO:0004889	nicotinic acetylcholine-activated cation-selective channel activity	molecular_function	4	10	16	40	62.5	2.53664	0.028	0.291208	intrinsic to membrane|membrane|nicotinic acetylcholine-gated receptor-channel complex|receptor activity	nicotinic acetylcholine-gated receptor-channel complex	Chrna6|Chrnb1|Chrnb3|Chrnb4
GO:0001786	phosphatidylserine binding	molecular_function	4	10	11	40	90.9091	2.53664	0.0365	0.347635			Anxa9|Cpne6|Mfge8|Sdpr
GO:0060317	cardiac epithelial to mesenchymal transition	biological_process	5	14	15	35.7143	93.3333	2.52504	0.0335	0.326995			Adam15|Efna1|Hey2|Msx2|Wnt16
GO:0044447	axoneme part	cellular_component	5	14	21	35.7143	66.6667	2.52504	0.0285	0.2936			Arl6|Dnahc11|Dnaic2|Rsph4a|Spata18
GO:0042166	acetylcholine binding	molecular_function	5	14	18	35.7143	77.7778	2.52504	0.0315	0.313536	receptor activity		Anxa9|Chrm1|Chrnb1|Chrnb3|Chrnb4
GO:0015695	organic cation transport	biological_process	5	14	21	35.7143	66.6667	2.52504	0.031	0.310748	intrinsic to membrane|membrane|organic substance transport	organic cation transmembrane transporter activity	Aqp1|Slc22a3|Slc22a4|Slc6a8|Slc7a8
GO:0005544	calcium-dependent phospholipid binding	molecular_function	7	23	27	30.4348	85.1852	2.48442	0.0225	0.245004			Anxa10|Anxa4|Anxa5|Anxa9|Doc2b|Dysf|Pla2g4a
GO:0051260	protein homooligomerization	biological_process	29	146	164	19.863	89.0244	2.47102	0.021	0.23538		tetrahydrobiopterin metabolic process	Acadl|Aldh1a1|Aldh5a1|Aldoc|Angpt1|Anxa5|Aqp4|C1qtnf2|C1qtnf7|Cav1|Cbr4|Cda|Cryab|Cryz|Fas|Gch1|Glul|Hsf4|Kcnj10|Lcn2|Mgst1|P2rx4|P2rx6|Pcbd1|Pcbd2|Prnp|Slc6a4|Stom|Tgm2
GO:0007040	lysosome organization	biological_process	8	28	28	28.5714	100	2.44838	0.0275	0.287702			Abca1|Cln3|Gaa|Gba|Idua|Myo7a|Naglu|Ppt1
GO:0001974	blood vessel remodeling	biological_process	8	28	34	28.5714	82.3529	2.44838	0.0245	0.261741			Adra1b|Ahr|Angpt2|Axl|Bgn|Cbs|Eln|Tgm2
GO:0016830	carbon-carbon lyase activity	molecular_function	10	38	47	26.3158	80.8511	2.43951	0.023	0.249487			Adc|Aldoc|Clybl|Ddc|Glul|Hacl1|Hdc|Hoga1|Pdxdc1|Pisd
GO:0042803	protein homodimerization activity	molecular_function	74	439	538	16.8565	81.5985	2.42853	0.0235	0.253549			Abat|Adh1|Aldh1a3|Apoe|Asgr1|Bcas1|Bhlhe40|Bnip3|Cav2|Cbs|Cda|Cited1|Cryab|Cryba2|Crym|Csf1|Dgat2|Dpyd|Eno2|Enpp1|Flt3l|Gamt|Gch1|Gpd1|Gstm1|Gucy2f|Hspb6|Il6ra|Irak1|Irak2|Kcnk9|Lcn2|Lgals1|Mgll|Mgst1|Myo7a|Naga|Nod1|Npr3|Nr3c1|Nr3c2|Ntrk2|Omg|Pdcd6|Pdgfb|Pdk2|Pdxk|Pgf|Plekhb1|Plvap|Pygb|S100a1|S100a11|S100a13|S100a16|S100a6|S100b|Serpinf2|Slc27a1|Slc6a4|Stat1|Sult1a1|Sumf1|Syt10|Tap1|Tap2|Tbx18|…
GO:0042461	photoreceptor cell development	biological_process	6	19	30	31.5789	63.3333	2.40607	0.027	0.28331			Mfrp|Naglu|Ntrk2|Rorb|Th|Thy1
GO:0014911	positive regulation of smooth muscle cell migration	biological_process	6	19	22	31.5789	86.3636	2.40607	0.032	0.316285			F3|Il6st|Itga2|Itgb3|Lpar1|Pdgfb
GO:0016015	morphogen activity	molecular_function	486	3418	4294	14.2188	79.5994	2.39601	0.0255	0.270583		CDP-alcohol phosphatidyltransferase activity|CoA hydrolase activity|alkaloid metabolic process|asparaginase activity|carboxylesterase activity|glutathione transferase activity|guanylate cyclase activity|molybdenum ion binding|nucleoside catabolic process|nucleoside-diphosphatase activity|regulation of amyloid precursor protein biosynthetic process|response to methylmercury|sulfuric ester hydrolas…	1110020G09Rik|1110031I02Rik|1810014F10Rik|2810405K02Rik|4833424O15Rik|4930529M08Rik|6430573F11Rik|A2ld1|AI464131|Abat|Abcb4|Abhd12|Abhd3|Abhd4|Abhd6|Acaa2|Acad12|Acadl|Acadvl|Acat3|Acot1|Acot11|Acot2|Acot5|Acox1|Acox2|Acsbg1|Acsf2|Acsf3|Acss1|Acss3|Acy3|Acyp1|Acyp2|Adam15|Adamts4|Adamts9|Adamtsl1|Adamtsl4|Adarb2|Adcy8|Adh1|Adhfe1|Adssl1|Aga|Agbl2|Agk|Agmo|Agpat3|Agpat9|Ahcyl2|Aifm3|Ak7|Ak8|Akr1c1…
GO:0004175	endopeptidase activity	molecular_function	44	243	439	18.107	55.3531	2.37842	0.021	0.23538			9130014G24Rik|Adam15|Adamts4|Adamts9|Adamtsl1|Adamtsl4|Aph1c|Bace2|C1ra|C1rl|C1s|Casp12|Casp4|Cela1|Ctsb|Ctsd|Ctsf|Ctsh|Ctsk|Ctso|Fap|Gzmk|Htra1|Htra3|Lgmn|Mmp12|Mmp14|Mmp19|Mmp2|Mmp23|Nrip3|Pamr1|Pcsk1|Pcsk4|Plat|Prss35|Psen2|Psmb8|Ren1|Rhbdd2|Rhbdl1|Tinagl1|Tll1|Usp20
GO:0043025	neuronal cell body	cellular_component	50	282	323	17.7305	87.3065	2.37598	0.0285	0.2936	polyphosphate kinase complex	ATP-gated ion channel activity|polyphosphate kinase complex	Adora1|Adora2a|Ager|Apod|Apoe|Bmpr1b|Calb1|Calcr|Casp4|Cck|Ccl2|Cnn3|Cntf|Crh|Cst3|Ddc|Drd1a|Efhc1|Eno2|Exoc4|Hdc|Il6st|Mbp|Met|Myo6|Nrsn1|Nrsn2|Ntrk2|P2rx4|P2rx6|P2rx7|Pcsk1|Pde1a|Plxdc1|Ppt1|Prph|Psen2|Rheb|S100b|Sdc2|Serpine2|Slc18a2|Slc1a3|Slc6a3|Snap25|Sncg|Tgfb3|Th|Trpv1|Vgf
GO:0009358	polyphosphate kinase complex	cellular_component	50	282	323	17.7305	87.3065	2.37598	0.0285	0.2936	neuronal cell body	ATP-gated ion channel activity|neuronal cell body	Adora1|Adora2a|Ager|Apod|Apoe|Bmpr1b|Calb1|Calcr|Casp4|Cck|Ccl2|Cnn3|Cntf|Crh|Cst3|Ddc|Drd1a|Efhc1|Eno2|Exoc4|Hdc|Il6st|Mbp|Met|Myo6|Nrsn1|Nrsn2|Ntrk2|P2rx4|P2rx6|P2rx7|Pcsk1|Pde1a|Plxdc1|Ppt1|Prph|Psen2|Rheb|S100b|Sdc2|Serpine2|Slc18a2|Slc1a3|Slc6a3|Snap25|Sncg|Tgfb3|Th|Trpv1|Vgf
GO:0060088	auditory receptor cell stereocilium organization	biological_process	3	7	8	42.8571	87.5	2.34678	0.048	0.40894	membrane|system process		Clic5|Lhfpl5|Myo7a
GO:0051590	positive regulation of neurotransmitter transport	biological_process	3	7	9	42.8571	77.7778	2.34678	0.0485	0.411464	G-protein coupled receptor protein signaling pathway|chemical homeostasis|feeding behavior|intrinsic to membrane|membrane|nutrient reservoir activity|positive regulation of amine transport|receptor activity|regulation of system process|response to alkaloid|response to drug|response to organic cyclic compound		Adora2a|Drd2|Htr2c
GO:0048484	enteric nervous system development	biological_process	3	7	14	42.8571	50	2.34678	0.0485	0.411464	membrane		Ednrb|Ntf3|Ret
GO:0017169	CDP-alcohol phosphatidyltransferase activity	molecular_function	3	7	7	42.8571	100	2.34678	0.0485	0.411464	intrinsic to membrane|lipid metabolic process|membrane|morphogen activity		Cdipt|Chpt1|Ptdss2
GO:0006516	glycoprotein catabolic process	biological_process	5	15	15	33.3333	100	2.33957	0.0415	0.378426	endoplasmic reticulum		Aga|Cln3|Fbxo2|Psen2|Tmed10
GO:0031099	regeneration	biological_process	20	95	118	21.0526	80.5085	2.33538	0.0225	0.245004			Adam15|Adh1|Adm|Aldoc|Angpt1|Angpt2|Apoe|Apoh|Ccl2|Cdkn1a|Fas|Gatm|Gfap|Mmp2|Mustn1|Ninj1|Nnmt|Omg|Pgcp|Timp3
GO:0005518	collagen binding	molecular_function	9	34	41	26.4706	82.9268	2.33408	0.0265	0.279933			Abi3bp|Antxr1|Itga1|Mtap1a|Nid1|Pdgfb|Podn|Tll1|Tnxb
GO:0035725	sodium ion transmembrane transport	biological_process	8	29	42	27.5862	69.0476	2.33397	0.0255	0.270583	intrinsic to membrane|membrane		Atp1a1|Atp1a4|Scn1b|Scn7a|Scnn1a|Slc1a3|Slc24a4|Slc4a4
GO:0007565	female pregnancy	biological_process	8	29	54	27.5862	53.7037	2.33397	0.028	0.291208			A2m|Adm|Fos|Hfe|Hpgd|Oxtr|Pgf|Tgfb3
GO:0001816	cytokine production	biological_process	8	29	47	27.5862	61.7021	2.33397	0.0285	0.2936			Cd59a|Fabp4|Gas6|Irak4|Itk|Nod2|S1pr3|Wnt11
GO:0042698	ovulation cycle	biological_process	4	11	12	36.3636	91.6667	2.302	0.0455	0.399687			Axl|Bmpr1b|Fas|Timp4
GO:0016755	transferase activity, transferring amino-acyl groups	molecular_function	4	11	18	36.3636	61.1111	2.302	0.039	0.36505	morphogen activity		A2ld1|Ggt5|Qpct|Tgm2
GO:0015145	monosaccharide transmembrane transporter activity	molecular_function	4	11	15	36.3636	73.3333	2.302	0.045	0.397022	intrinsic to membrane|membrane|organic substance transport		Slc17a5|Slc2a10|Slc2a4|Slc2a9
GO:0009164	nucleoside catabolic process	biological_process	4	11	12	36.3636	91.6667	2.302	0.049	0.411996	morphogen activity		Cda|Dpyd|Fhit|Nudt7
GO:0008430	selenium binding	molecular_function	4	11	14	36.3636	78.5714	2.302	0.043	0.386126			2810407C02Rik|Selenbp1|Sep15|Sepp1
GO:0005892	nicotinic acetylcholine-gated receptor-channel complex	cellular_component	4	11	16	36.3636	68.75	2.302	0.039	0.36505	intrinsic to membrane|membrane|nicotinic acetylcholine-activated cation-selective channel activity|receptor activity	nicotinic acetylcholine-activated cation-selective channel activity	Chrna6|Chrnb1|Chrnb3|Chrnb4
GO:0034284	response to monosaccharide stimulus	biological_process	17	79	106	21.519	74.5283	2.25198	0.038	0.3583			Acan|Angpt2|Col6a2|Ctsb|Fkbp1b|Glp1r|Glul|Gpam|Hmgcs2|Khk|Lgals1|Met|Pcsk1|Ptprn|Rhoc|Th|Vcam1
GO:0009310	amine catabolic process	biological_process	14	62	82	22.5806	75.6098	2.24278	0.034	0.330279			A2ld1|Acadl|Aga|Aldh5a1|Aldh6a1|Asrgl1|Cbs|Hdc|Ivd|Maoa|Sardh|Slc6a3|Smox|Thnsl2
GO:0005319	lipid transporter activity	molecular_function	9	35	49	25.7143	71.4286	2.23511	0.033	0.323679	organic substance transport		Abca1|Apoe|Atp11b|Gltp|Gm2a|Mttp|Rft1|Slc27a1|Stard6
GO:0016323	basolateral plasma membrane	cellular_component	22	109	150	20.1835	72.6667	2.23209	0.0385	0.362049			Adora1|Aqp1|Aqp4|Atp1a1|Atp1b1|Atp7b|Car11|Car9|Cav1|Cd44|Cldn19|Kcnj10|Mlc1|Mttp|Nod1|Pdgfb|Pdzd11|Slc14a1|Slc19a1|Slc1a3|Slc4a4|Slc7a8
GO:0043498	cell surface binding	molecular_function	8	30	52	26.6667	57.6923	2.22412	0.0415	0.378426			Anxa5|Apoh|Cd36|Cfh|F3|Lbp|Pdgfb|Serpinf2
GO:0010977	negative regulation of neuron projection development	biological_process	8	30	31	26.6667	96.7742	2.22412	0.04	0.371215			Gfap|Inpp5j|Itm2c|Lgals1|Lpar1|Pmp22|Trpv4|Vim
GO:0034329	cell junction assembly	biological_process	13	57	61	22.807	93.4426	2.20096	0.0375	0.354532			Arhgap6|Arl2|Cldn19|Cntnap1|Itgav|Itgb3|Itgb4|Rhoa|Rhoc|Sorbs1|Thy1|Trpv4|Wnt11
GO:0042763	intracellular immature spore	cellular_component	54	315	388	17.1429	81.1856	2.2007	0.027	0.28331	cell projection		Adcyap1r1|Angpt1|Aqp1|Atp1a2|Calb1|Calcr|Casp4|Cc2d2a|Cln3|Clu|D630037F22Rik|Dnahc11|Dnahc7b|Dnaic1|Dnaic2|Efhc1|Enkur|Exoc4|Gamt|Ghsr|Gm101|Ift80|Itga1|Kcnj10|Lrrc50|Lyz2|Met|Myo6|Myo7a|Myoc|Nphp3|Nrsn1|Oxtr|Park2|Pcsk1|Pdpn|Ppt1|Rsph4a|Rsph9|S100a4|Slc18a2|Slc1a3|Snap25|Spag16|Tekt4|Th|Tph2|Trpv1|Trpv4|Ttll6|Ttll7|Vcam1|Vgf|Wdr19
GO:0031234	extrinsic to internal side of plasma membrane	cellular_component	11	46	52	23.913	88.4615	2.19973	0.0285	0.2936	membrane		Cav2|Gcom1|Gna13|Gnas|Gng11|Gng12|Gng13|Gng4|Gng8|Rgs11|S100a6
GO:0042579	microbody	cellular_component	20	98	116	20.4082	84.4828	2.18197	0.0425	0.383586			Abcd3|Acot5|Acox1|Acox2|Acsbg1|Ddo|Ech1|Fndc5|Hacl1|Hsdl2|Mgst1|Mosc2|Mpv17l|Nudt7|Pex11a|Pex7|Phyh|Pxmp4|Scp2|Serhl
GO:0007272	ensheathment of neurons	biological_process	12	52	57	23.0769	91.2281	2.15979	0.0405	0.373891			Arhgef10|Aspa|Cldn11|Kcnj10|Lgi4|Lpar1|Mal|Mbp|Ntf3|Omg|Pllp|Pmp22
GO:0014066	regulation of phosphatidylinositol 3-kinase cascade	biological_process	9	36	43	25	83.7209	2.13937	0.035	0.336982			Agt|Angpt1|Cntf|Entpd5|Ntrk2|Pdgfb|Pld2|Serpine2|Wnt16
GO:0017022	myosin binding	molecular_function	6	21	27	28.5714	77.7778	2.11983	0.0455	0.399687			Axl|Myrip|Pdlim2|Rhoa|Slc6a4|Snap25
GO:0006730	one-carbon metabolic process	biological_process	7	26	30	26.9231	86.6667	2.10914	0.0495	0.414229			Ahcyl2|Aldh1l1|Car12|Car5b|Car7|Car8|Car9
GO:0001525	angiogenesis	biological_process	30	162	190	18.5185	85.2632	2.09292	0.044	0.392116			Adam15|Angpt1|Angpt2|Ccl2|Cx3cl1|Cxcl17|Cyp1b1|Ecm1|Efna1|Esm1|Fgf2|Gna13|Gpi1|Itgav|Lepr|Mfge8|Mmp14|Mmp19|Mmp2|Pgf|Plcd3|Prok2|S1pr1|Scg2|Srpx2|Tgfbi|Thy1|Tnfaip2|Tnfrsf12a|Vegfb
GO:0032757	positive regulation of interleukin-8 production	biological_process	4	12	17	33.3333	70.5882	2.09236	0.0495	0.414229	defense response|response to wounding		Afap1l2|Lbp|Tlr3|Tlr5
GO:0017137	Rab GTPase binding	molecular_function	10	42	48	23.8095	87.5	2.08165	0.043	0.386126			1700027A23Rik|Als2cl|Appl2|Exph5|Myrip|Ndrg1|Rab3gap1|Slc6a4|Sytl4|Sytl5

## Sheet: Fig3C_PRC_Maintained_GO
Ontology-ID	Ontology Name	Ontology Type	Number Changed	Number Measured	Number in Ontology	Percent Changed	Percent Present	Z Score	PermuteP	AdjustedP	redundant with terms	inverse redundant	gene symbols
GO:0001071	nucleic acid binding transcription factor activity	molecular_function	262	732	880	35.7923	83.1818	28.0354	0	0.00567482	myelin sheath abaxonal region|nucleus|virion	C2H2 zinc finger domain binding|DNA bending activity|HMG box domain binding|RNA polymerase II transcription coactivator activity|cranial nerve structural organization|regulation of transcription from RNA polymerase III promoter|regulation of transcription regulatory region DNA binding|steroid hormone receptor activity	Aatf|Aff1|Alx1|Alx3|Alx4|Ar|Arx|Ascl2|Atf3|Barhl1|Barhl2|Barx1|Barx2|Batf3|Bsx|Cbfa2t3|Cdkn2a|Cdx2|Cebpa|Cux1|Dbx1|Dlx1|Dlx2|Dlx3|Dlx5|Dmbx1|Dmrt1|Dmrt3|Dmrta1|Dmrta2|E2f8|Ebf1|Egr2|Emx1|En2|Eomes|Epas1|Esr1|Esx1|Ets1|Etv4|Evx2|Fev|Fli1|Fosl1|Foxa1|Foxa2|Foxb2|Foxc1|Foxc2|Foxd1|Foxd3|Foxd4|Foxe1|Foxe3|Foxi3|Foxn4|Foxo1|Foxp2|Foxq1|Gata2|Gata3|Gata4|Gata6|Gbx1|Gbx2|Gli3|Grhl1|Grhl3|Gsc|Gsc2|Gsx1|G…
GO:0043565	sequence-specific DNA binding	molecular_function	229	592	765	38.6824	77.3856	27.7233	0	0.00567482	myelin sheath abaxonal region|nucleus|virion	DNA bending activity|RNA polymerase II transcription coactivator activity|RNA polymerase II transcription corepressor activity|regulation of transcription from RNA polymerase III promoter|steroid hormone receptor activity	Alx1|Alx3|Alx4|Ar|Arx|Ascl2|Atf3|Atoh1|Barhl1|Barhl2|Barx1|Barx2|Batf3|Bmi1|Bsx|Cdx2|Cebpa|Cux1|Dbx1|Dlx1|Dlx2|Dlx3|Dlx5|Dmbx1|Dmrt1|Dmrt3|Dmrta1|Dmrta2|Egr4|Emx1|En2|Eomes|Epas1|Esr1|Esx1|Ets1|Etv4|Evx2|Fev|Fezf1|Fezf2|Fli1|Fosl1|Foxa1|Foxa2|Foxb2|Foxc1|Foxc2|Foxd1|Foxd3|Foxd4|Foxe1|Foxe3|Foxi3|Foxn4|Foxo1|Foxp2|Foxq1|Gata2|Gata3|Gata4|Gata6|Gbx1|Gbx2|Gli3|Gsc|Gsc2|Gsx1|Gsx2|Hand1|Hand2|Hey2|Hey…
GO:0048856	anatomical structure development	biological_process	419	1743	2046	24.039	85.1906	25.7204	0	0.00567482		G-protein coupled receptor internalization|HMG box domain binding|Notch signaling pathway|RNA polymerase II transcription coactivator activity|SMAD protein signal transduction|Wnt receptor activity|Wnt receptor signaling pathway involved in somitogenesis|apocarotenoid metabolic process|asymmetric protein localization|cranial nerve structural organization|detection of temperature stimulus|fat-solu…	A930038C07Rik|Acan|Ace|Ada|Adamts2|Adap2|Adm|Adra1b|Aldh1a2|Aldh1a3|Alox15|Alx1|Alx4|Ank1|Ar|Areg|Arg2|Artn|Arx|Ascl2|Atoh1|Avpr1a|Barhl1|Barhl2|Barx1|Bcan|Bik|Bmi1|Bmp2|Bmp3|Bmp4|Bmp6|Bmp7|Bmp8a|Bmp8b|Bmper|Bsx|Cacnb4|Calb1|Calca|Casp7|Cav1|Cbs|Ccnd1|Cdk6|Cdkn2a|Cdx2|Cebpa|Celsr1|Chrdl2|Chrna3|Cntn4|Col19a1|Col1a2|Col2a1|Comp|Crh|Crlf1|Cux1|Cxcl12|Cxcl14|Cyp1a1|Cyp1b1|Cyp26a1|Cyp27b1|Cyr61|Dgat2…
GO:0007389	pattern specification process	biological_process	151	327	399	46.1774	81.9549	25.4472	0	0.00567482		cranial nerve structural organization|protein localization to nucleus	Acvr1c|Aldh1a2|Alx1|Alx3|Alx4|Barx1|Bmi1|Bmp2|Bmp4|Bmp7|Cdx2|Celsr1|Cxcl12|Cyp26a1|Cyp26b1|Dlx1|Dlx2|Dlx5|Dnahc11|Edn1|Egr2|Emx1|Fezf1|Fezf2|Fgf8|Flt1|Foxa1|Foxa2|Foxb2|Foxc1|Foxc2|Foxd1|Foxd3|Foxd4|Foxe1|Foxe3|Foxi3|Foxn4|Foxo1|Foxp2|Foxq1|Fst|Gata4|Gbx2|Gli3|Grem1|Grhl3|Gsc|Gsx2|Hand1|Hand2|Hey2|Hhex|Hhip|Hnf1b|Hoxa1|Hoxa10|Hoxa2|Hoxa7|Hoxa9|Hoxb1|Hoxb2|Hoxb3|Hoxb5|Hoxb6|Hoxb7|Hoxb8|Hoxb9|Hoxc1…
GO:0007275	multicellular organismal development	biological_process	247	774	911	31.9121	84.9616	24.819	0	0.00567482		Wnt receptor activity|Wnt receptor signaling pathway involved in somitogenesis|Wnt-protein binding|axonal fasciculation|chemorepellent activity|negative chemotaxis	4930506M07Rik|Alx1|Alx3|Alx4|Amn|Arhgap22|Arx|Ascl2|Atoh1|Barhl2|Bmp2|Bmp3|Bmp4|Bmp6|Bmp7|Bmp8a|Bmp8b|Boll|Bves|Ccbe1|Cdx2|Celsr1|Celsr3|Chrdl2|Col13a1|Col19a1|Cux1|Dbx1|Dhh|Disc1|Dkk1|Dlx1|Dlx2|Dlx3|Dlx5|Dmbx1|Dmrt3|Ebf1|Ebf2|Ebf3|Egfr|Elavl3|Emx1|En2|Eomes|Epas1|Epha8|Evx2|Eya2|Eya4|Fev|Fezf1|Fezf2|Fgf2|Fgf8|Fgf9|Flt1|Foxa1|Foxa2|Foxc2|Foxd1|Foxd3|Frem2|Frzb|Fzd4|Fzd6|Gadd45b|Grhl1|Gsc|Gsx1|Gsx…
GO:0009653	anatomical structure morphogenesis	biological_process	286	996	1150	28.7149	86.6087	24.5437	0	0.00567482		RNA polymerase II transcription coactivator activity|RNA polymerase II transcription corepressor activity|Wnt receptor activity|Wnt receptor signaling pathway involved in somitogenesis|apocarotenoid metabolic process|non-canonical Wnt receptor signaling pathway|protein localization to nucleus|regulation of transcription from RNA polymerase III promoter|response to X-ray|ureter maturation	4930506M07Rik|Adcy1|Adm|Adora2a|Aldh1a2|Aldh1a3|Alx1|Alx3|Alx4|Aqp5|Ar|Areg|Artn|Atoh1|Bhlhe22|Bhlhe23|Bmi1|Bmp2|Bmp4|Bmp7|Bves|Cbs|Ccbe1|Ccnd1|Cebpa|Celsr1|Chst3|Col13a1|Col1a2|Col2a1|Crabp2|Cxcl12|Cyp26b1|Cyr61|Dkk1|Dlx1|Dlx2|Dlx5|Drd2|Edn1|Egfr|Eomes|Epha2|Epor|Esr1|Esx1|Etv4|Evx2|Fbn2|Fgf2|Fgf3|Fgf8|Fgf9|Fli1|Flt1|Flt4|Foxa1|Foxa2|Foxc1|Foxc2|Foxd1|Foxd3|Foxd4|Foxe1|Foxe3|Foxq1|Frem2|Frzb|Fst…
GO:0048869	cellular developmental process	biological_process	369	1600	1882	23.0625	85.0159	23.0205	0	0.00567482		G-protein coupled receptor internalization|Notch signaling pathway|RNA polymerase II transcription coactivator activity|SMAD protein signal transduction|Wnt receptor activity|Wnt receptor signaling pathway involved in somitogenesis|activin binding|embryo implantation|innervation|myeloid dendritic cell activation|negative regulation of circadian rhythm|norepinephrine binding|positive regulation of…	4930506M07Rik|Abhd5|Acan|Acvr1c|Ada|Adcy1|Adm|Adora2a|Adrb1|Adrb2|Adrb3|Aldh1a2|Alx1|Ank1|Ar|Arhgap22|Arx|Ascl2|Atoh1|Avpr1a|Barhl2|Barx1|Barx2|Bhlhe22|Bmp2|Bmp3|Bmp4|Bmp6|Bmp7|Bmp8a|Bmp8b|Boll|Bves|Cacnb4|Calca|Calcr|Camk4|Cav1|Cbfa2t3|Ccnd1|Cdk6|Cdkn2b|Cdkn2c|Cdx2|Cebpa|Chrdl2|Chst3|Clcf1|Col13a1|Col19a1|Col2a1|Corin|Crb3|Crhr1|Crhr2|Cux1|Cxcl12|Cyp1a1|Cyp26a1|Cyp26b1|Cyr61|Dbx1|Dhh|Dkk1|Dlk1|D…
GO:0051239	regulation of multicellular organismal process	biological_process	332	1463	1666	22.6931	87.8151	21.3712	0	0.00567482		G-protein coupled receptor internalization|G1/S transition checkpoint|Wnt receptor signaling pathway involved in somitogenesis|activin receptor signaling pathway|adrenergic receptor activity|adrenergic receptor signaling pathway|chemorepellent activity|dopamine binding|epinephrine binding|glutamate binding|negative regulation of circadian rhythm|nitric-oxide synthase binding|norepinephrine bindin…	A930038C07Rik|Accn1|Accn2|Ace|Ada|Adam33|Adm|Adora2a|Adora2b|Adra1b|Adra1d|Adra2b|Adra2c|Adrb1|Adrb2|Adrb3|Afap1l2|Alox12|Alox15|Ar|Areg|Arg2|Arhgef15|Ascl2|Atoh1|Avpr1a|Barhl2|Bcan|Bhlhe23|Bmi1|Bmp2|Bmp4|Bmp6|Bmp7|Cacna1e|Calb1|Calca|Calcr|Cartpt|Cav1|Cbln2|Cckbr|Ccnd1|Cd14|Cd83|Cdk6|Cdkn2a|Cdkn2b|Cebpa|Celsr1|Chrna3|Clcf1|Cnr1|Cntn4|Cpeb1|Crh|Crhr1|Crhr2|Cxcl12|Cyp27b1|Cyr61|Disc1|Dkk1|Dlx1|Dlx…
GO:0006357	regulation of transcription from RNA polymerase II promoter	biological_process	248	933	1081	26.5809	86.309	21.2505	0	0.00567482		DNA bending activity|PRC1 complex|RNA polymerase II transcription coactivator activity|SMAD protein signal transduction|Wnt receptor activity|Wnt receptor signaling pathway involved in somitogenesis|nuclear chromatin|positive regulation of hormone metabolic process|regulation of transcription from RNA polymerase III promoter|regulation of transcription regulatory region DNA binding	Aatf|Adrb2|Alx1|Alx4|Ar|Ascl2|Atoh1|Barhl2|Barx2|Bcl6b|Bhlhe23|Bmi1|Bmp2|Bmp3|Bmp4|Bmp6|Bmp7|Bnc1|Bsx|Cav1|Cbfa2t3|Cbx4|Cbx8|Cdkn2a|Cdx2|Cebpa|Cux1|Cyr61|Dbx1|Dkk1|Dlx1|Dlx2|Dlx5|Dmbx1|Drd2|Edn1|Egr2|Egr4|En2|Eomes|Epas1|Esr1|Esx1|Ets1|Fezf1|Fezf2|Fgf2|Fosl1|Foxa1|Foxa2|Foxb2|Foxc1|Foxc2|Foxd1|Foxd3|Foxd4|Foxe1|Foxe3|Foxi3|Foxn4|Foxo1|Foxp2|Foxq1|Frzb|Fst|Fzd4|Fzd6|Gata2|Gata3|Gata4|Gata6|Gdnf|Gl…
GO:0045595	regulation of cell differentiation	biological_process	209	801	917	26.0924	87.3501	19.0886	0	0.00567482		G1/S transition checkpoint|chemorepellent activity|pathway-restricted SMAD protein phosphorylation|phosphatidylinositol 3-kinase cascade|positive regulation of hormone metabolic process|regulation of transcription from RNA polymerase III promoter|somatic stem cell division	A930038C07Rik|Ace|Ada|Adra2b|Adra2c|Adrb1|Alox12|Ar|Areg|Ascl2|Atoh1|Barhl2|Bhlhe23|Bmi1|Bmp2|Bmp4|Bmp6|Bmp7|Calca|Cartpt|Cav1|Ccnd1|Cd83|Cdk6|Cdkn2a|Cdkn2b|Cdx2|Cebpa|Chrna3|Clcf1|Cnr1|Cntn4|Cxcl12|Cyp27b1|Cyr61|Disc1|Dlk2|Dlx1|Dlx2|Dlx5|Drd2|Edn1|Efemp1|Enpp1|Eomes|Ets1|Fbn2|Fezf1|Fezf2|Fgf18|Fgf2|Fgf9|Flt3|Foxa1|Foxa2|Frzb|Fst|Gata2|Gata3|Gata6|Gdf10|Gdf6|Gdf7|Gdnf|Gli3|Grem1|Grin1|Grm5|Hand2|…
GO:0010628	positive regulation of gene expression	biological_process	224	898	1048	24.9443	85.687	18.9787	0	0.00567482		C2H2 zinc finger domain binding|RNA polymerase II transcription coactivator activity|SMAD protein signal transduction|positive regulation of hormone metabolic process|protein localization to nucleus|regulation of transcription from RNA polymerase III promoter|steroid hormone receptor activity|ureter maturation	Aatf|Adrb2|Afap1l2|Aff1|Aldh1a2|Alox12|Alx1|Alx4|Ar|Atoh1|Barx2|Bhlhe23|Bmp2|Bmp3|Bmp4|Bmp6|Bmp7|Bsx|Camk4|Cbfa2t3|Cdk6|Cdkn2a|Cdx2|Cebpa|Cited4|Crh|Crhr2|Cyp26b1|Cyr61|Dlx2|Dlx5|Drd2|Ebf1|Ebf2|Ebf3|Egr2|Egr4|En2|Eomes|Epas1|Esr1|Ets1|Etv4|Fev|Fezf1|Fezf2|Fgf2|Fgf8|Fgf9|Fosl1|Foxa1|Foxa2|Foxc1|Foxc2|Foxd1|Foxd3|Foxd4|Foxe1|Foxe3|Foxn4|Foxo1|Foxq1|Fzd4|Gata2|Gata3|Gata4|Gata6|Gdf6|Gdf7|Gdnf|Gli3|G…
GO:0045935	positive regulation of nucleobase, nucleoside, nucleotide and nucleic acid metabolic process	biological_process	230	936	1094	24.5726	85.5576	18.9711	0	0.00567482		C2H2 zinc finger domain binding|G-protein coupled receptor internalization|RNA polymerase II transcription coactivator activity|SMAD protein signal transduction|positive regulation of hormone metabolic process|protein localization to nucleus|regulation of transcription from RNA polymerase III promoter|steroid hormone receptor activity	Aatf|Adcy7|Adm|Adora2a|Adora2b|Adrb1|Adrb2|Afap1l2|Aff1|Alx1|Alx4|Ar|Areg|Atoh1|Barx2|Bhlhe23|Bmp2|Bmp3|Bmp4|Bmp6|Bmp7|Bsx|Calca|Calcr|Camk4|Cbfa2t3|Cdkn2a|Cdx2|Cebpa|Cited4|Clcf1|Crh|Crhr1|Crhr2|Cyr61|Dlx2|Dlx5|Drd1a|Drd2|Ebf1|Ebf2|Ebf3|Egfr|Egr2|Egr4|En2|Eomes|Epas1|Esr1|Ets1|Etv4|Fev|Fezf1|Fezf2|Fgf2|Fgf9|Fosl1|Foxa1|Foxa2|Foxc1|Foxc2|Foxd1|Foxd3|Foxd4|Foxe1|Foxe3|Foxn4|Foxo1|Foxq1|Fzd4|Gata2|…
GO:0051094	positive regulation of developmental process	biological_process	158	542	619	29.1513	87.5606	18.2257	0	0.00567482		G-protein coupled receptor internalization|positive regulation of hormone metabolic process	Accn1|Ace|Ada|Adm|Adra2b|Adra2c|Adrb1|Adrb2|Alox12|Atoh1|Bmp2|Bmp4|Bmp6|Bmp7|Calca|Cbln2|Cd83|Cdkn2a|Cdkn2b|Cdx2|Cebpa|Clcf1|Cxcl12|Cyp27b1|Cyr61|Disc1|Dlx5|Drd2|Edn1|Eomes|Ets1|Fbn2|Fezf1|Fezf2|Fgf18|Fgf2|Fgf3|Fgf8|Fgf9|Flt1|Foxa1|Foxa2|Foxc2|Foxd1|Foxd4|Frzb|Fst|Gata2|Gata3|Gata4|Gata6|Gdf10|Gdf6|Gdf7|Gdnf|Gli3|Grem1|Grm5|Hey2|Heyl|Hlx|Hopx|Hoxb7|Hoxc11|Hoxd11|Hpse|Hsf4|Ihh|Ikzf1|Il15ra|Il4ra|I…
GO:0001067	regulatory region nucleic acid binding	molecular_function	100	268	317	37.3134	84.5426	17.6398	0	0.00567482		RNA polymerase II transcription coactivator activity|RNA polymerase II transcription corepressor activity|regulation of transcription from RNA polymerase III promoter	Ar|Ascl2|Barx1|Barx2|Cdx2|Cebpa|Dbx1|Dlx1|Dlx2|Dlx3|Dlx5|Egr2|Egr4|Eomes|Esr1|Fezf1|Fezf2|Fli1|Foxa1|Foxa2|Foxc1|Foxc2|Foxd3|Gata2|Gata3|Gata4|Gata6|Hand1|Hand2|Heyl|Hhex|Hlx|Hmga2|Hnf1b|Hoxa13|Hoxb3|Hoxb8|Hoxc8|Irf4|Irf5|Irf6|Irf8|Isl1|Klf4|Lbx1|Lbx2|Lef1|Mesp1|Mlxipl|Msx2|Msx3|Neurod1|Neurod2|Neurog1|Neurog2|Nfatc1|Nkx2-1|Nkx2-5|Nkx3-1|Nkx6-1|Nr5a2|Otp|Ovol2|Pax2|Pax6|Pax8|Phox2a|Phox2b|Pitx2|P…
GO:0010646	regulation of cell communication	biological_process	233	1047	1218	22.2541	85.9606	17.2983	0	0.00567482	regulation of signaling	Wnt receptor signaling pathway involved in somitogenesis|activin binding|activin receptor signaling pathway|glutamate binding|negative regulation of circadian rhythm|positive regulation of hormone metabolic process|regulation of developmental pigmentation|regulation of protein binding|response to water	Abcc8|Accn2|Acvr1c|Ada|Adora2a|Adra1b|Adra2b|Adra2c|Adrb2|Adrb3|Afap1l2|Aldh1a3|Ar|Avpr1a|Barx1|Bcan|Bmp2|Bmp4|Bmp6|Bmp7|Bmper|Cacna1e|Calb1|Cartpt|Cav1|Cckbr|Ccnd1|Cdkn2a|Cdkn2b|Celsr1|Chrdl2|Chrna3|Clcf1|Cnr1|Cpeb1|Crh|Crhr1|Crhr2|Crlf1|Cxcl12|Cyp27b1|Cyr61|Ddit4l|Dgki|Disc1|Dkk1|Dlx5|Doc2b|Drd1a|Drd2|Edn1|Edn3|Egfr|Egr2|Enpp1|Epha2|Epha8|Esr1|Fbn2|Fgf18|Fgf2|Fgf20|Fgf9|Flt1|Flt4|Foxa1|Foxa2|Fo…
GO:0006351	transcription, DNA-dependent	biological_process	281	1401	1723	20.0571	81.3117	17.0957	0	0.00567482	myelin sheath abaxonal region|nucleus|virion	C2H2 zinc finger domain binding|DNA bending activity|PRC1 complex|RNA polymerase II transcription corepressor activity|cranial nerve structural organization|histone deacetylase binding|regulation of transcription from RNA polymerase III promoter|steroid hormone receptor activity	Aatf|Aff1|Alx1|Alx3|Alx4|Ar|Arhgap22|Arid3c|Arx|Ascl2|Atf3|Atoh1|Bahd1|Barhl1|Barhl2|Barx1|Barx2|Batf3|Bhlhe22|Bhlhe23|Bmi1|Bsx|Casz1|Cbfa2t3|Cbx4|Cbx8|Cdkn2a|Cdx2|Cebpa|Cited4|Cux1|Dlx5|Dmbx1|Dmrt3|Dmrta1|E2f8|Ebf1|Ebf2|Ebf3|Egr2|Egr4|Eomes|Epas1|Esr1|Ets1|Eya2|Eya4|Fev|Fezf1|Fezf2|Fli1|Foxa1|Foxa2|Foxb2|Foxc1|Foxc2|Foxd1|Foxd3|Foxd4|Foxe1|Foxe3|Foxi3|Foxn4|Foxo1|Foxp2|Foxq1|Gata2|Gata3|Gata4|Ga…
GO:0023051	regulation of signaling	biological_process	266	1358	1578	19.5876	86.0583	16.1465	0	0.00567482		G1/S transition checkpoint|Wnt receptor activity|Wnt receptor signaling pathway involved in somitogenesis|Wnt-protein binding|activin binding|activin receptor signaling pathway|glutamate binding|negative regulation of circadian rhythm|positive regulation of hormone metabolic process|regulation of cell communication|regulation of developmental pigmentation|regulation of protein binding|response to…	Abcc8|Accn2|Acvr1c|Ada|Adora2a|Adra1b|Adra2b|Adra2c|Adrb2|Adrb3|Afap1l2|Agpat9|Aldh1a3|Ar|Arhgef15|Arhgef17|Arhgef26|Arhgef5|Avpr1a|Barx1|Bcan|Bmp2|Bmp4|Bmp6|Bmp7|Bmper|Bves|Cacna1e|Calb1|Card10|Cartpt|Cav1|Cbs|Cckbr|Ccnd1|Cdkn2a|Cdkn2b|Celsr1|Chrdl2|Chrna3|Clcf1|Cnih3|Cnr1|Cpeb1|Crh|Crhr1|Crhr2|Crlf1|Cxcl12|Cyp27b1|Cyr61|Ddit4l|Dgki|Disc1|Dkk1|Dlx5|Doc2b|Drd1a|Drd2|Dusp2|Dusp5|Dusp8|Dusp9|Edn1|E…
GO:0048646	anatomical structure formation involved in morphogenesis	biological_process	131	472	550	27.7542	85.8182	15.8438	0	0.00567482		Wnt receptor signaling pathway involved in somitogenesis	Adm|Adra2b|Alx1|Ar|Arhgap22|Bmp4|Bmp7|Calb1|Ccbe1|Celsr1|Col2a1|Cyp1b1|Cyr61|Disc1|Dkk1|Dlx5|Dusp2|Dusp5|Egr2|Eomes|Epas1|Epha2|Ets1|Fbn2|Fgf18|Fgf2|Fgf3|Fgf8|Fgf9|Flt1|Flt4|Foxa2|Foxc1|Foxc2|Foxi3|Fzd6|Gata3|Gata4|Gata6|Gdf7|Gdnf|Gli3|Gpr124|Grem1|Hand1|Hand2|Hey2|Hhex|Hnf1b|Hoxa1|Hoxa7|Hoxb1|Hoxb13|Hoxb3|Hpse|Htatip2|Lef1|Lepr|Lhx2|Meis1|Meox2|Mesp1|Mixl1|Msx2|Nkx2-1|Nkx2-5|Nkx3-1|Nkx3-2|Nr2e1|…
GO:0051093	negative regulation of developmental process	biological_process	121	428	489	28.271	87.5256	15.4633	0	0.00567482		Wnt receptor signaling pathway involved in somitogenesis|protein localization to nucleus|smoothened signaling pathway	Areg|Arhgef15|Ascl2|Bhlhe23|Bmp4|Bmp7|Calca|Cartpt|Cav1|Ccnd1|Cdk6|Cdkn2a|Cdx2|Cntn4|Crhr2|Dkk1|Dlx1|Dlx2|Efemp1|Enpp1|Eomes|Fgf3|Fgf8|Flt3|Foxa1|Foxa2|Frzb|Fst|Gata2|Gata3|Gli3|Grem1|Hand2|Hhex|Hhip|Hlx|Hmga2|Hopx|Hoxa2|Hoxa7|Ihh|Il4ra|Irx3|Isl1|Isl2|Jag1|Kit|Klf4|Lbx1|Lef1|Lif|Lingo1|Lmx1a|Lyn|Mafb|Meis1|Mesp1|Msx1|Msx2|Neurod2|Ngef|Ngfr|Nkx2-1|Nkx2-5|Nkx3-2|Nkx6-1|Nkx6-2|Nr2e1|Nr5a1|Ntn1|Olig2…
GO:0042127	regulation of cell proliferation	biological_process	192	884	1020	21.7195	86.6667	15.2141	0	0.00567482		SMAD protein signal transduction|cyclin-dependent protein kinase inhibitor activity|positive regulation of cell division|protein localization to nucleus|regulation of developmental pigmentation|somatic stem cell division	Ada|Adam33|Adm|Adora2a|Adora2b|Adrb2|Aldh1a2|Alox12|Ar|Areg|Arx|Ascl2|Atf3|Avpr1a|Bdkrb2|Bmi1|Bmp2|Bmp4|Bmp6|Bmp7|Bnc1|Cav1|Cckbr|Ccnd1|Cdk6|Cdkn2a|Cdkn2b|Cdkn2c|Cdx2|Cebpa|Clcf1|Crh|Crlf1|Cxcl12|Cyp27b1|Cyr61|Disc1|Dlx5|Drd2|Edn1|Edn3|Egfr|Esr1|Ets1|Etv4|Fezf1|Fezf2|Fgf16|Fgf18|Fgf2|Fgf20|Fgf3|Fgf5|Fgf8|Fgf9|Flt1|Flt3|Flt4|Fosl1|Foxe3|Foxo1|Foxp2|Frzb|Gata2|Gata3|Gata4|Gata6|Gli3|Hand2|Hey2|Hhex…
GO:0023052	signaling	biological_process	81	245	278	33.0612	88.1295	14.3992	0	0.00567482		glutamate binding	Adora2a|Adrb2|Barx1|Bmp4|Cacna1e|Cacnb2|Cacnb4|Camk4|Cartpt|Celsr1|Chrm4|Chrna3|Cnih3|Dhh|Dlgap3|Drd1a|Drd2|Edn1|Fgf2|Fgf3|Fgf8|Fgf9|Foxa1|Fzd4|Gabra5|Gabrd|Galr1|Gata4|Gcat|Gdnf|Gjb2|Glra1|Gpr139|Grem1|Grik1|Grin1|Grin2a|Grm2|Grm3|Grm4|Grm5|Grm6|Grm8|Hmga2|Hoxc11|Hoxd11|Htr7|Ihh|Kcnma1|Lhx5|Met|Nkx2-1|Npy|Npy2r|Ntf3|Pdgfb|Rasd2|S1pr1|Sfrp1|Six1|Slc12a5|Slc17a7|Snap91|Sstr1|Sv2c|Tbx5|Tcfap2a|Tnc|…
GO:0007411	axon guidance	biological_process	51	118	132	43.2203	89.3939	14.009	0	0.00567482		chemorepellent activity|negative chemotaxis	Artn|Arx|Atoh1|Bmp7|Cxcl12|Dlx5|Egr2|Epha8|Etv4|Fezf1|Fezf2|Fgf8|Foxd1|Gata3|Gbx2|Gdf7|Gli3|Hoxa1|Hoxa2|Isl1|Isl2|Lhx2|Lhx3|Lhx4|Lhx9|Lmx1a|Mnx1|Neurog2|Ngfr|Nkx2-1|Ntf3|Ntn1|Pax6|Plxna4|Pou4f2|Pou4f3|Prrxl1|Reln|Robo3|Runx3|Sema3a|Sema3f|Slit1|Slit2|Slit3|Tbr1|Unc5a|Unc5b|Vax1|Wnt3|Wnt3a
GO:0005667	transcription factor complex	cellular_component	85	277	331	30.6859	83.6858	13.8661	0	0.00567482			Alx1|Alx4|Barx2|Bsx|Cebpa|Creg1|Dmbx1|E2f8|Epas1|Ets1|Foxa1|Foxa2|Foxb2|Foxc1|Foxc2|Foxd1|Foxd3|Foxd4|Foxe1|Foxe3|Foxi3|Foxn4|Foxo1|Foxp2|Foxq1|Gata6|Gsc|Hand2|Helt|Hey2|Heyl|Hnf1b|Hoxa10|Hoxa9|Hoxb13|Hoxd12|Ikzf1|Irx4|Klf4|Lbx1|Lef1|Lhx3|Mafb|Meis1|Mlxipl|Msx1|Msx2|Myod1|Nkx2-1|Nkx2-5|Npas2|Npas4|Olig1|Olig2|Onecut3|Pax1|Pax2|Pax3|Pax5|Pax6|Pax7|Pax8|Pax9|Pbx3|Pdlim1|Pitx1|Pitx2|Pou2f3|Pou4f3|Pt…
GO:0048583	regulation of response to stimulus	biological_process	258	1486	1723	17.362	86.2449	13.6699	0	0.00567482		G-protein alpha-subunit binding|G1/S transition checkpoint|Wnt receptor activity|Wnt receptor signaling pathway involved in somitogenesis|Wnt-protein binding|chemorepellent activity|death receptor activity|negative chemotaxis|negative regulation of circadian rhythm|regulation of developmental pigmentation|regulation of mast cell activation	Ace|Ada|Adora2a|Adora2b|Adra1b|Adra2b|Adra2c|Adrb2|Adrb3|Afap1l2|Agpat9|Aldh1a3|Ar|Arhgef15|Arhgef17|Arhgef26|Arhgef5|Artn|Barx1|Bmp2|Bmp4|Bmp6|Bmp7|Bmper|Cacna1e|Cacnb4|Calca|Card10|Cartpt|Cav1|Cbs|Ccnd1|Cdkn2a|Cdkn2b|Chrdl2|Clcf1|Cnih3|Cnr1|Colec12|Crh|Crhr1|Crhr2|Crlf1|Cxcl12|Cyp27b1|Cyr61|Ddit4l|Dgki|Disc1|Dkk1|Dlx5|Drd1a|Drd2|Dusp2|Dusp5|Dusp8|Dusp9|Edn1|Edn3|Egfr|Enpp1|Epha2|Epha8|Esr1|Fbn2…
GO:0030817	regulation of cAMP biosynthetic process	biological_process	45	109	117	41.2844	93.1624	12.7181	0	0.00567482		G-protein coupled receptor internalization|galanin receptor activity|negative regulation of cyclase activity|negative regulation of nucleotide biosynthetic process|norepinephrine binding	Adcy1|Adcy2|Adcy7|Adm|Adora2a|Adora2b|Adrb1|Adrb2|Adrb3|Calca|Calcr|Chrm4|Crh|Crhr1|Crhr2|Drd1a|Drd2|Edn1|Galr1|Galr2|Gcat|Gcgr|Grik3|Grm2|Grm3|Grm4|Grm6|Grm8|Hrh3|Htr1a|Htr7|Insl3|Mrap2|Npr3|Npy2r|Oprd1|P2ry1|Pde2a|Ptger4|Pth1r|Pthlh|S1pr1|S1pr3|Tshr|Ucn
GO:0032879	regulation of localization	biological_process	200	1102	1265	18.1488	87.1146	12.6147	0	0.00567482		Wnt receptor signaling pathway involved in somitogenesis|chemorepellent activity|inositol 1,4,5 trisphosphate binding|negative regulation of circadian rhythm|sphingolipid binding	Abcc8|Abhd5|Acan|Accn1|Accn2|Ace|Acvr1c|Ada|Adora2a|Adora2b|Adrb1|Adrb2|Alox12|Ar|Arg2|Avpr1a|Bmp2|Bmp4|Bmper|Cacna1e|Cacna1i|Cacna2d1|Cacna2d3|Cacnb2|Cacnb4|Cacng6|Cadps2|Calca|Camk4|Cartpt|Cav1|Cckbr|Cd14|Cdkn2a|Celsr1|Chrna3|Chst3|Clcf1|Clic5|Clic6|Cnr1|Crh|Crhr1|Crhr2|Cxcl12|Cyr61|Dkk1|Doc2b|Drd1a|Drd2|Edn1|Edn3|Egfr|Enpp1|Epha2|Ets1|Fgf2|Flt1|Flt4|Fndc1|Foxa2|Foxc2|Gata2|Gata3|Gdnf|Ghsr|Gli3…
GO:0007610	behavior	biological_process	96	376	426	25.5319	88.2629	12.5033	0	0.00567482		glutamate binding|negative regulation of circadian rhythm|righting reflex	Accn2|Ace|Ada|Adcy1|Adcy8|Adora2a|Adra1b|Adrb1|Adrb3|Atp1a3|Avpr1a|Bsx|Cacna1e|Cacnb4|Calb1|Calca|Camk4|Cartpt|Cckbr|Celsr1|Chrna3|Chrna5|Cnr1|Crh|Crhr1|Cxcl12|Dmbx1|Drd1a|Drd2|Egr2|Espn|Fezf2|Fosl1|Foxa2|Foxp2|Gabra5|Gcnt4|Ghsr|Glra1|Grik1|Grin1|Grin2a|Grm4|Grm5|Grm6|Hand2|Hcrtr2|Helt|Hoxa1|Hoxb8|Hoxd10|Hoxd9|Hrh3|Htr6|Jph3|Kcnma1|Kit|Lamb1|Lepr|Mapt|Met|Neto1|Neurod2|Ngf|Nkx2-1|Npas1|Npas2|Npw|…
GO:0007188	G-protein signaling, coupled to cAMP nucleotide second messenger	biological_process	37	87	92	42.5287	94.5652	11.7808	0	0.00567482		galanin receptor activity|norepinephrine binding	Adcy2|Adora2a|Adora2b|Adrb1|Adrb2|Adrb3|Calca|Calcr|Chrm4|Cnr1|Crhr1|Drd1a|Drd2|Galr1|Galr2|Gcat|Gcgr|Gna14|Grik3|Grm2|Grm3|Grm4|Grm6|Grm8|Htr1a|Htr7|Insl3|Npr3|Oprd1|P2ry1|Ptger3|Ptger4|Pth1r|Pthlh|S1pr1|S1pr3|Tshr
GO:0048638	regulation of developmental growth	biological_process	39	96	104	40.625	92.3077	11.6937	0	0.00567482	regulation of multicellular organismal process		Adrb1|Adrb2|Ar|Barhl2|Bmp4|Cxcl12|Disc1|Fgf2|Fgf20|Fgf9|Gata4|Gata6|Hey2|Hnf1b|Hopx|Mapt|Myod1|Ngf|Nkx2-5|Nrg1|Ntn1|P2rx5|Plxna4|Rbp4|Sema3a|Sema3f|Sema7a|Sfrp1|Sfrp2|Sfrp5|Six1|Slit1|Tbx5|Tgfbr2|Tnfrsf12a|Wnt10b|Wnt2|Wnt3|Wnt3a
GO:0005261	cation channel activity	molecular_function	67	245	275	27.3469	89.0909	11.1002	0	0.00567482		cation channel complex|glutamate binding|inositol 1,4,5 trisphosphate binding	Abcc8|Accn1|Accn2|Accn4|Cacna1e|Cacna1i|Cacna2d1|Cacna2d3|Cacnb2|Cacnb4|Cacng6|Chrna3|Chrna5|Fgf2|Grik1|Grin1|Grin2a|Grin2c|Hcn1|Hcn4|Itpr2|Jph3|Kcna1|Kcna2|Kcna3|Kcna7|Kcnab3|Kcnc1|Kcnc2|Kcnc4|Kcnd2|Kcne3|Kcng2|Kcng3|Kcnh1|Kcnh3|Kcnh7|Kcnj12|Kcnj3|Kcnj4|Kcnj8|Kcnk1|Kcnk12|Kcnk13|Kcnk15|Kcnk6|Kcnk9|Kcnma1|Kcnq2|Kcnq4|Kcnq5|Kcns1|Kcns2|Kcns3|Kctd1|P2rx5|Pex5l|Ryr2|Scn1b|Scn4b|Scn8a|Slc24a2|Slc4a11…
GO:0016477	cell migration	biological_process	92	401	454	22.9426	88.326	11.0007	0	0.00567482			A930038C07Rik|Artn|Arx|Atoh1|Barhl1|Barhl2|Calca|Celsr1|Celsr3|Cxcl12|Cyp1b1|Cyr61|Disc1|Drd1a|Drd2|Edn3|Egfr|Epha2|Epha8|Fam40b|Fezf1|Fgf2|Fgf8|Flt1|Foxc1|Foxd1|Foxd3|Foxd4|Foxe1|Foxe3|Gata3|Gbx2|Gdnf|Gli3|Gpr124|Hand2|Hoxb9|Isl1|Itga1|Itga4|Itga7|Kdr|Kit|Kitl|Lamb1|Lef1|Lefty1|Lhx6|Ltb4r2|Mapt|Mesp1|Met|Mixl1|Mnx1|Msx2|Neurog2|Nkx2-1|Nkx2-3|Nr2e1|Nr4a2|Nrg1|Ntn1|Ovol2|Pax3|Pax6|Pdgfb|Pdgfra|Pho…
GO:0043067	regulation of programmed cell death	biological_process	155	887	1071	17.4746	82.8198	10.4841	0	0.00567482		response to laminar fluid shear stress|somatic stem cell division	A930038C07Rik|Aatf|Accn1|Ace|Acvr1c|Ada|Adora2a|Adrb2|Aldh1a2|Aldh1a3|Alox12|Alx3|Alx4|Ar|Barhl1|Bdkrb2|Bhlhe23|Bik|Bmi1|Bmp2|Bmp4|Bmp7|Card10|Casp7|Cav1|Cbs|Cdkn2a|Cdkn2c|Clcf1|Cnr1|Col2a1|Comp|Crh|Crhr1|Crlf1|Cxcl12|Cyr61|Dapk2|Dlx1|Dusp2|Edn1|Egfr|Esr1|Ets1|Fgf2|Fgf8|Flt4|Fndc1|Fosl1|Foxa1|Foxc1|Foxc2|Foxo1|Foxq1|Frzb|Gabra5|Gata3|Gata6|Gch1|Gdnf|Gli3|Grin1|Grin2a|Hand2|Hey2|Hic1|Hmga2|Hnf1b|H…
GO:0003006	developmental process involved in reproduction	biological_process	74	307	361	24.1042	85.0416	10.3496	0	0.00567482			Ar|Areg|Bik|Bmp4|Bmp6|Bmp8a|Calca|Ccnd1|Cxcl12|Cyp27b1|Dhh|Dmrt1|Dmrt3|Dmrta1|Dmrta2|Epor|Esr1|Fgf8|Fgf9|Foxa1|Frzb|Fst|Fzd6|Gata3|Gata4|Gata6|Gdf7|Ghsr|Gjb2|Hmga2|Hnf1b|Hoxa13|Hoxb13|Hoxd13|Inhbb|Insl3|Kdr|Kit|Kitl|Lhx9|Lif|Met|Mtap7|Nkx2-1|Nkx3-1|Nr5a1|Osr1|Pax2|Pdgfra|Pgr|Prdm1|Rbp4|Ror2|Sfrp1|Sfrp2|Sfrp5|Sox3|Srd5a2|Stat5a|Tbx3|Tcf21|Tcfap2c|Tesc|Tgfb1|Tnc|Vdr|Wnt10a|Wnt10b|Wnt2b|Wnt4|Wnt7a|W…
GO:0060070	canonical Wnt receptor signaling pathway	biological_process	31	77	86	40.2597	89.5349	10.3491	0	0.00567482			Ccnd1|Disc1|Fgf8|Fzd4|Fzd6|Gata3|Gata4|Hoxb9|Lef1|Nkx2-5|Rspo1|Rspo3|Ryr2|Sfrp1|Sfrp5|Snai2|T|Wnt1|Wnt10a|Wnt10b|Wnt11|Wnt16|Wnt2|Wnt2b|Wnt3|Wnt3a|Wnt4|Wnt6|Wnt7a|Wnt9a|Wnt9b
GO:0035567	non-canonical Wnt receptor signaling pathway	biological_process	17	28	29	60.7143	96.5517	10.1974	0	0.00567482	anatomical structure development|anatomical structure morphogenesis		Celsr1|Fzd4|Fzd6|Grhl3|Ror2|Sfrp1|Sfrp2|Sfrp5|Wnt1|Wnt11|Wnt2b|Wnt3|Wnt3a|Wnt4|Wnt5b|Wnt7a|Wnt9b
GO:0031012	extracellular matrix	cellular_component	74	312	338	23.7179	92.3077	10.183	0	0.00567482		extracellular matrix structural constituent	A930038C07Rik|Acan|Adamts14|Adamts15|Adamts17|Adamts18|Adamts19|Adamts2|Adamts3|Adamts8|Bcan|Bmp4|Bmp7|Col12a1|Col14a1|Col15a1|Col19a1|Col1a2|Col27a1|Col2a1|Comp|Cpz|Crispld2|Crtac1|Efemp1|Egflam|Emilin2|Emilin3|Fbln7|Fbn2|Gpc5|Hapln4|Hpse|Htra1|Igfbp7|Ihh|Kazald1|Lad1|Lamb1|Lamc2|Lox|Loxl1|Mmp23|Mmp24|Mmp25|Mmp28|Nid1|Npnt|Ntn1|Pcsk6|Podn|Reln|Sfrp1|Smoc2|Tgfb1|Tgfbr3|Thbs1|Tnc|Vwc2|Wnt1|Wnt10a|…
GO:0044093	positive regulation of molecular function	biological_process	141	796	938	17.7136	84.8614	10.156	0	0.00567482		epinephrine binding|norepinephrine binding|protein kinase activator activity	1190002H23Rik|Abhd5|Adcy1|Adcy2|Adcy7|Adora2a|Adora2b|Adra2b|Adra2c|Adrb1|Adrb2|Adrb3|Afap1l2|Alox12|Ar|Arhgap27|Arhgap31|Arhgap9|Bmi1|Bmp2|Bmp4|Calca|Calcr|Camkk1|Card10|Cartpt|Cav1|Ccnd1|Cdc14b|Cdk5r2|Cdkn2a|Chrna3|Crhr1|Crhr2|Cxcl12|Cyp27b1|Cyr61|Dgkh|Dgki|Drd1a|Drd2|Edn1|Edn3|Egfr|Epha2|Epha8|Fgf2|Flt1|Fosl1|Foxa1|Foxq1|Fzd4|Gadd45b|Galr1|Galr2|Gata3|Gcgr|Gch1|Gdnf|Gna14|Gpr139|Grem1|Grhl3|Gr…
GO:0005102	receptor binding	molecular_function	162	971	1132	16.6838	85.7774	10.069	0	0.00567482		G-protein coupled receptor internalization|Wnt receptor signaling pathway involved in somitogenesis|activin receptor signaling pathway|norepinephrine binding|pathway-restricted SMAD protein phosphorylation|response to cold|response to water	Ace|Acvr1c|Adm|Adora2a|Adra2c|Adrb1|Adrb2|Adrb3|Ar|Areg|Artn|Avpr1a|Bdkrb2|Bmp2|Bmp3|Bmp4|Bmp6|Bmp7|Bmp8a|Bmp8b|Calca|Cartpt|Cav1|Cckbr|Clcf1|Clic6|Cmtm8|Crh|Crhr2|Crlf1|Cxcl12|Cxcl14|Cyr61|Dhh|Dkk1|Drd2|Edn1|Edn3|Efemp1|Egfr|Enpp1|Esr1|Fgf16|Fgf18|Fgf2|Fgf20|Fgf3|Fgf5|Fgf8|Fgf9|Fibcd1|Flt3|Foxq1|Gata3|Gdf10|Gdf6|Gdf7|Gdnf|Gna14|Gprc5c|Grem1|Grin1|Grin2a|Grm5|Grp|H2-Q10|H60b|Homer2|Hr|Ihh|Il6ra|I…
GO:0060548	negative regulation of cell death	biological_process	99	485	577	20.4124	84.0555	10.0591	0	0.00567482			A930038C07Rik|Aatf|Accn1|Ada|Adora2a|Alox12|Ar|Barhl1|Bdkrb2|Bhlhe23|Bmi1|Bmp4|Bmp7|Cbs|Clcf1|Col2a1|Comp|Crh|Crlf1|Cxcl12|Cyr61|Dlx1|Edn1|Egfr|Esr1|Ets1|Fgf2|Fgf8|Flt4|Foxa1|Foxc1|Foxc2|Foxo1|Gata3|Gata6|Gdnf|Gli3|Grin1|Hand2|Hey2|Hmga2|Hnf1b|Ihh|Insl3|Isl1|Kdr|Kit|Kitl|Krt18|Lef1|Lhx3|Lhx4|Mecom|Msx1|Msx2|Nefl|Neurod1|Ngf|Ngfr|Nkx2-5|Nkx3-2|Nos1|Nr2e1|Nr4a2|Nrg1|Ntf3|Osr1|Pax2|Pax8|Plcg2|Pou4f1…
GO:0065008	regulation of biological quality	biological_process	213	1422	1659	14.9789	85.7143	9.90324	0	0.00567482		G-protein coupled receptor internalization|apocarotenoid metabolic process|bicarbonate transport|dopamine binding|endocrine process|fat-soluble vitamin biosynthetic process|glutamate binding|negative regulation of circadian rhythm|nitric oxide mediated signal transduction|norepinephrine binding|response to cold|response to water|retinoic acid binding|vitamin A metabolic process	4831426I19Rik|4930506M07Rik|Accn1|Accn2|Ace|Ada|Adm|Adora2a|Adra1b|Adra1d|Adra2b|Adrb1|Adrb2|Adrb3|Aldh1a2|Aldh1a3|Aqp5|Atp12a|Avpr1a|Baiap2l1|Bcan|Bdkrb2|Bmp2|Bves|Cacna1e|Cacna1i|Cacnb4|Calb1|Calca|Calcr|Cartpt|Cav1|Cbs|Cckbr|Ccnd1|Cdc42ep1|Cdkn2a|Chrna3|Chst3|Chst8|Cnih3|Cnr1|Col1a2|Col2a1|Corin|Cpeb1|Cplx1|Crabp2|Crh|Crhr1|Crhr2|Cyp1a1|Cyp1b1|Cyp26a1|Cyp26b1|Cyp27b1|Dgat2|Doc2b|Drd1a|Drd2|Edn…
GO:0008283	cell proliferation	biological_process	72	314	374	22.9299	83.9572	9.70007	0	0.00567482		activin binding	Acvr1c|Areg|Arx|Bmp4|Bmp7|Bmper|Calca|Ccnd1|Cxcl12|Cyp1a1|Disc1|Dlx5|E2f8|Egfr|Epha2|Esr1|Fgf2|Fgf5|Fgf8|Foxc1|Foxc2|Fst|Fzd6|Gbx2|Gdnf|Gli3|Hand2|Hhex|Hhip|Hmga2|Hnf1b|Irf6|Kit|Lef1|Lhx5|Lhx9|Lipg|Lrp2|Ltk|Mecom|Met|Msx1|Mtap7|Nkx3-1|Nkx6-1|Nppc|Nrg1|Osr1|Osr2|Pax3|Pdgfb|Pitx2|Prkcd|Prok2|Rasgrf1|Sfrp2|Six2|Tbx1|Tbx20|Tcfap2c|Tgfb1|Tgfbr3|Tnfrsf1b|Tnfsf11|Wnt1|Wnt10b|Wnt16|Wnt2b|Wnt3|Wnt3a|Wnt4|…
GO:0005886	plasma membrane	cellular_component	328	2529	2900	12.9696	87.2069	9.69863	0	0.00567482		G-protein alpha-subunit binding|Wnt receptor signaling pathway involved in somitogenesis|adrenergic receptor activity|adrenergic receptor signaling pathway|anchored to membrane|bicarbonate transport|bioactive lipid receptor activity|dopamine binding|epinephrine binding|external encapsulating structure part|galanin receptor activity|glutamate binding|glutamate receptor activity|inositol 1,4,5 tris…	4931408A02Rik|Abcc8|Accn1|Accn2|Ace|Acvr1c|Ada|Adam12|Adap2|Adcy1|Adcy2|Adcy7|Adora2a|Adora2b|Adra1b|Adra1d|Adra2b|Adra2c|Adrb1|Adrb2|Adrb3|Afap1l2|Alox12|Ank1|Aqp5|Atp1a3|Avpr1a|B4galnt1|Baiap2l1|Bdkrb2|Bves|Cabp7|Cacnb2|Cacnb4|Calcr|Caln1|Cav1|Cckbr|Cd109|Cd14|Cdc42ep1|Cdh20|Cdh3|Cdh8|Cdhr1|Cdk5r2|Celsr1|Celsr3|Chrm4|Chrna3|Chrna5|Cldn10|Cldn23|Cldn26|Cldn3|Cldn6|Cldn7|Clic6|Clstn2|Cnih3|Cnnm1|…
GO:0023019	signal transduction involved in regulation of gene expression	biological_process	12	17	17	70.5882	100	9.4343	0	0.00567482			Fgf5|Fgf8|Foxa2|Gata4|Gsc|Mesp1|Msx1|Msx2|Neurod1|Pax6|Pdgfra|T
GO:0031280	negative regulation of cyclase activity	biological_process	17	32	36	53.125	88.8889	9.32951	0	0.00567482	regulation of cAMP biosynthetic process		Chrm4|Drd2|Gcat|Grik3|Grm2|Grm3|Grm4|Grm6|Grm8|Hrh3|Htr1a|Insl3|Npr3|Oprd1|P2ry1|S1pr1|S1pr3
GO:0046983	protein dimerization activity	molecular_function	118	681	805	17.3275	84.5963	8.98309	0	0.00567482		activin receptor signaling pathway|norepinephrine binding	Adora2a|Adra2c|Adrb1|Adrb2|Adrb3|Aldh1a3|Alx1|Alx4|Atf3|Batf3|Bdkrb2|Bik|Bmp2|Bmp4|Bmp6|Cbs|Ccbl2|Cebpa|Celsr1|Clcf1|Clic6|Col23a1|Crlf1|Cryba2|Dgat2|Dgkh|Dmbx1|E2f8|Egfr|Enpp1|Epas1|Faah|Fosl1|Foxp2|Fzd4|Gata3|Gch1|Gdf6|Gdf7|Gdnf|Gpr139|Grik1|Hand1|Hand2|Helt|Heyl|Hhex|Hnf1b|Homer2|Hpse|Ikzf1|Ikzf3|Il6ra|Inhbb|Irak3|Itga1|Itga2|Itga7|Kcnd2|Kcnk9|Kcnma1|Kit|Map3k5|Mecom|Meis1|Met|Mgll|Mlxipl|Myod…
GO:0040007	growth	biological_process	57	244	282	23.3607	86.5248	8.78058	0	0.00567482		activin receptor signaling pathway	A930038C07Rik|Adm|Adra1b|Ar|Bmp2|Bmp3|Bmp4|Bmp6|Bmp7|Bmp8a|Bmp8b|Clcf1|Crhr2|Dmbx1|Edn1|Esr1|Foxd1|Foxd3|Foxd4|Foxn4|Foxp2|Gata3|Gata4|Gatm|Gdf10|Gdf6|Gdf7|Gli3|Helt|Hhex|Hnf1b|Hoxd11|Hoxd13|Ihh|Il6ra|Inhbb|Lefty1|Mapt|Mesp1|Msx2|Mtap7|Pax7|Pcdh15|Pdgfb|Pou4f2|Pou4f3|Pthlh|Rarb|Slc12a5|Slit1|Slit2|Slit3|Tbx2|Tgfb1|Tgfbr3|Wnt10b|Wnt3a
GO:0009790	embryo development	biological_process	62	290	345	21.3793	84.058	8.33983	0	0.00567482			Acvr1c|Ada|Ar|Ascl2|Bmi1|Bmp2|Cyp1a1|Dlk1|Edn1|Epor|Fgf2|Fgf8|Foxa1|Foxa2|Foxb2|Foxc1|Foxd1|Foxd3|Foxd4|Foxn4|Foxo1|Foxp2|Foxq1|Fzd4|Gata3|Gata4|Gata6|Gatm|Gjb3|Gli3|Hand1|Hand2|Hcn4|Hhex|Hnf1b|Ihh|Insl3|Lrat|Mecom|Msx1|Myb|Nrg1|P2ry2|Pdgfra|Pitx2|Prdm1|Ptf1a|Rbp4|Runx1|Slit2|Snai2|Sox18|Sox6|Tbx3|Tead4|Tgfb1|Tgfbr2|Tgfbr3|Twist1|Wnt3a|Wnt9b|Zfpm2
GO:0009719	response to endogenous stimulus	biological_process	114	686	795	16.6181	86.2893	8.32269	0	0.00567482		nitric-oxide synthase binding|regulation of transcription from RNA polymerase III promoter|response to laminar fluid shear stress|response to water	Abcb4|Abcc8|Acvr1c|Adm|Adora2a|Adra1b|Aldh1a2|Ar|Areg|Arg2|Avpr1a|Bmp4|Bmp7|Calcr|Cav1|Cckbr|Ccnd1|Cdkn2a|Cebpa|Cited4|Col1a2|Col2a1|Crhr1|Crhr2|Cxcl12|Cyp27b1|Dhh|Drd1a|Drd2|Edn1|Egr2|Enpp1|Esr1|Ets1|Fabp3|Fosl1|Foxa1|Foxa2|Foxc2|Foxo1|Gata3|Gata4|Gata6|Gatm|Gcgr|Gdf10|Ghsr|Grin1|Grin2a|Heyl|Hhex|Hoxb13|Hsd11b2|Ihh|Il4ra|Il6ra|Inhbb|Kcnma1|Krt19|Lats2|Lox|Lyn|Met|Msx2|Myod1|Nefl|Ngf|Nkx2-1|Nkx2-…
GO:0040012	regulation of locomotion	biological_process	70	347	398	20.1729	87.1859	8.30721	0	0.00567482		chemorepellent activity|negative regulation of circadian rhythm|sphingolipid binding	Acan|Ace|Ada|Adora2a|Alox12|Artn|Bmp2|Bmp4|Bmper|Bves|Cxcl12|Cyr61|Drd1a|Drd2|Edn1|Edn3|Egfr|Epha2|Ets1|Fgf2|Flt1|Flt4|Foxc2|Gata3|Gpr124|Grem1|Grm5|Hoxa7|Hs3st5|Itga2|Kdr|Kit|Lamb1|Lef1|Lyn|Nkx2-1|Nr2e1|Ntn1|Onecut1|Onecut2|P2ry2|Pax6|Pdgfb|Pdgfra|Pitx2|Plxna4|Podn|Ret|Ror2|S1pr1|Sema3a|Sema3f|Sfrp1|Sfrp2|Slit1|Slit2|Snai1|Snai2|Tbx5|Tcfap2a|Tgfb1|Tgfbr3|Thbs1|Thy1|Tshr|Twist1|Wnt11|Wnt3|Wnt3a|W…
GO:0005634	nucleus	cellular_component	453	4037	5232	11.2212	77.1598	8.29351	0	0.00567482	myelin sheath abaxonal region|virion	C2H2 zinc finger domain binding|DNA bending activity|G1/S transition of mitotic cell cycle|GTP-dependent protein binding|HMG box domain binding|PRC1 complex|RNA polymerase II transcription coactivator activity|RNA polymerase II transcription corepressor activity|cranial nerve structural organization|cyclin-dependent protein kinase inhibitor activity|detection of temperature stimulus|double-strand…	1190002H23Rik|4831426I19Rik|Aatf|Acot7|Adam12|Adcy1|Adrb1|Adrb2|Adrb3|Afap1l2|Aff1|Aldh1a2|Alox15|Alx1|Alx3|Alx4|Ank1|Ankrd34b|Ar|Areg|Arhgap22|Arid3c|Arx|Ascl2|Atf3|Atoh1|Atp1a3|Atp2a3|Bahd1|Baiap2l1|Barhl1|Barhl2|Barx1|Barx2|Batf3|Bcl6b|Bhlhe22|Bhlhe23|Bmi1|Bnc1|Bsx|Calb1|Calca|Camk2n2|Camk4|Camkk1|Casz1|Cbfa2t3|Cbr3|Cbs|Cbx4|Cbx8|Cckbr|Ccnd1|Ccno|Cdc14b|Cdk6|Cdkn2a|Cdkn2b|Cdkn2c|Cdx2|Cebpa|Cit…
GO:0008301	DNA bending activity	molecular_function	18	42	52	42.8571	80.7692	8.25227	0	0.00567482	myelin sheath abaxonal region|nucleic acid binding transcription factor activity|nucleus|regulation of transcription from RNA polymerase II promoter|sequence-specific DNA binding|transcription factor binding|transcription, DNA-dependent|virion		Foxa1|Foxa2|Foxb2|Foxc1|Foxc2|Foxd1|Foxd3|Foxd4|Foxe1|Foxe3|Foxi3|Foxn4|Foxo1|Foxp2|Foxq1|Hhex|Hmga2|Lef1
GO:0001503	ossification	biological_process	29	92	106	31.5217	86.7925	8.24053	0	0.00567482			Acan|Alox15|Bmp2|Bmp3|Bmp4|Bmp6|Bmp7|Bmp8a|Bmp8b|Cbs|Chrdl2|Col13a1|Col2a1|Dlx5|Fgf18|Foxc1|Foxc2|Ihh|Kazald1|Msx2|Nppc|Pth1r|Pthlh|Ripply2|Runx2|Tgfb1|Tnfrsf11a|Tnfsf11|Twist1
GO:0071837	HMG box domain binding	molecular_function	11	18	21	61.1111	85.7143	8.23529	0	0.00567482	anatomical structure development|myelin sheath abaxonal region|nucleic acid binding transcription factor activity|nucleus|virion		Alx4|Cebpa|Dlx5|Egr2|Gata3|Hhex|Hoxc4|Olig2|Pax6|Prrx1|Prrx2
GO:0071875	adrenergic receptor signaling pathway	biological_process	7	8	9	87.5	88.8889	8.22175	0	0.00567482	adrenergic receptor activity|plasma membrane|regulation of multicellular organismal process	adrenergic receptor activity|epinephrine binding|norepinephrine binding	Adra1b|Adra1d|Adra2b|Adra2c|Adrb1|Adrb2|Adrb3
GO:0004935	adrenergic receptor activity	molecular_function	7	8	9	87.5	88.8889	8.22175	0	0.00567482	adrenergic receptor signaling pathway|plasma membrane|regulation of multicellular organismal process	adrenergic receptor signaling pathway|epinephrine binding|norepinephrine binding	Adra1b|Adra1d|Adra2b|Adra2c|Adrb1|Adrb2|Adrb3
GO:0008066	glutamate receptor activity	molecular_function	14	28	29	50	96.5517	8.12001	0	0.00567482	plasma membrane|synapse part	glutamate binding|periplasmic space	Gabbr2|Gpr156|Grid1|Grik1|Grik3|Grin1|Grin2a|Grin2c|Grm2|Grm3|Grm4|Grm5|Grm6|Grm8
GO:0044459	plasma membrane part	cellular_component	227	1723	1987	13.1747	86.7136	8.1146	0	0.00567482		alanine transport|catecholamine transport|external encapsulating structure part|glutamate binding|inositol 1,4,5 trisphosphate binding|ionotropic glutamate receptor signaling pathway|monoamine transmembrane transporter activity|negative regulation of circadian rhythm|periplasmic space|sphingolipid binding|vascular endothelial growth factor receptor activity	Aatf|Abcb4|Accn1|Accn2|Ace|Acvr1c|Ada|Adora2a|Adra2c|Adrb2|Ank1|Aqp5|Arhgap31|Atp12a|Atp1a3|Atp8b1|Baiap2l1|Bves|Cacna1e|Cacna1i|Cacna2d1|Cacnb2|Cacnb4|Cadps2|Calb2|Cav1|Cbln4|Cd83|Cdh3|Cdhr1|Celsr1|Chrm4|Chrna3|Chrna5|Cldn10|Cldn23|Cldn3|Cldn6|Cldn7|Cnih3|Col13a1|Cpeb1|Crb3|Cxcl12|Cybrd1|Ddn|Dlgap3|Dlk1|Drd1a|Drd2|Dsp|Ecel1|Egflam|Egfr|Epha2|Epha8|Esam|Espn|Esr1|Fgf8|Flt1|Flt4|Fndc1|Fzd4|Fzd6|Ga…
GO:0030509	BMP signaling pathway	biological_process	18	43	47	41.8605	91.4894	8.11061	0	0.00567482		SMAD protein signal transduction	Bmp2|Bmp4|Bmp6|Bmp7|Fgf8|Fst|Gata4|Gdf6|Gdf7|Lef1|Msx1|Msx2|Nkx2-5|Ryr2|T|Tgfbr3|Wnt1|Wnt3a
GO:0044456	synapse part	cellular_component	66	335	382	19.7015	87.6963	7.84017	0	0.00567482		glutamate binding|glutamate receptor activity|metabotropic glutamate receptor signaling pathway|periplasmic space	Abcc8|Adora2a|Cadps2|Calca|Chrm4|Chrna3|Chrna5|Clstn2|Cnih3|Cpeb1|Dlgap3|Doc2b|Drd2|Esr1|Fosl1|Gabbr2|Gabra5|Gabrd|Gad2|Glra1|Gpr156|Grid1|Grid2ip|Grik1|Grik3|Grin1|Grin2a|Grin2c|Grm2|Grm3|Grm4|Grm5|Grm6|Grm8|Hcn4|Homer2|Ica1|Kcnd2|Kcnk9|Kcnma1|Lin7a|Lrfn2|Lyn|Met|Neto1|Nlgn1|Nt5e|Oprd1|Pde2a|Prss12|Rab3b|Rims1|Shc4|Slc17a6|Slc17a7|Slc30a3|Slc6a17|Snap91|Sncb|Sv2c|Sypl2|Syt10|Syt12|Syt6|Syt9|Tmem…
GO:0005576	extracellular region	cellular_component	194	1443	1613	13.4442	89.4606	7.74935	0	0.00567482		Wnt receptor signaling pathway involved in somitogenesis|activin receptor signaling pathway|chemorepellent activity|extracellular matrix structural constituent|heparan sulfate proteoglycan binding	A930038C07Rik|Abhd15|Acan|Ace|Adamts14|Adamts15|Adamts18|Adamts19|Adamts2|Adamts8|Adm|Artn|Bcan|Bmp2|Bmp3|Bmp4|Bmp6|Bmp7|Bmp8a|Bmp8b|Bmper|C1ql1|C1ql2|C1ql3|C1ql4|C1qtnf4|C330005M16Rik|Calca|Cartpt|Cbln4|Ccbe1|Ccdc3|Cd109|Chrdl2|Clcf1|Cntn4|Coch|Col12a1|Col14a1|Col15a1|Col19a1|Col1a2|Col27a1|Col2a1|Comp|Creg1|Crh|Crispld2|Crlf1|Crtac1|Cxcl12|Cxcl14|Cyr61|Dhh|Dkk1|Edn1|Edn3|Efemp1|Egflam|Emilin2|E…
GO:0034703	cation channel complex	cellular_component	29	99	117	29.2929	84.6154	7.73578	0	0.00567482	cation channel activity		Cacna1e|Cacna1i|Cacna2d1|Cacnb2|Cacnb4|Kcna1|Kcna2|Kcna3|Kcna7|Kcnc1|Kcnc2|Kcnc4|Kcnd2|Kcne3|Kcng2|Kcng3|Kcnma1|Kcnq2|Kcnq4|Kcnq5|Kcns1|Kcns2|Kcns3|Kctd1|Pex5l|Ryr2|Scn4b|Scn8a|Trpc4
GO:2000677	regulation of transcription regulatory region DNA binding	biological_process	9	14	14	64.2857	100	7.69701	0	0.00567482	anatomical structure development|cellular developmental process|myelin sheath abaxonal region|nucleic acid binding transcription factor activity|nucleus|regulation of transcription from RNA polymerase II promoter|virion		Gata3|Hand2|Hey2|Hmga2|Lhx2|Msx1|Msx2|Neurod1|Twist1
GO:0007216	metabotropic glutamate receptor signaling pathway	biological_process	9	14	14	64.2857	100	7.69701	0	0.00567482	plasma membrane|synapse part		Grid2ip|Grik3|Grm2|Grm3|Grm4|Grm5|Grm6|Grm8|Homer2
GO:0005615	extracellular space	cellular_component	113	718	832	15.7382	86.2981	7.64068	0	0.00567482		Wnt receptor signaling pathway involved in somitogenesis|regulation of developmental pigmentation	Ace|Ada|Adm|Areg|Artn|Bcan|Bmp2|Bmp3|Bmp4|Bmp6|Bmp7|Bmp8a|Bmp8b|Bmper|Calca|Cartpt|Cbln2|Cbln4|Cd109|Cd14|Clcf1|Cmtm8|Coch|Col12a1|Col14a1|Col15a1|Col1a2|Col23a1|Col2a1|Comp|Crh|Cxcl12|Cxcl14|Dhh|Dkk1|Edn1|Edn3|Efemp1|Enpp1|Fgf2|Fgf8|Fgf9|Fibcd1|Frzb|Gdf10|Gdf6|Gdf7|Gdnf|Gpc5|Grem1|Grp|Igfbp7|Ihh|Il15ra|Il4ra|Il6ra|Insl3|Kcp|Kit|Kitl|Lamb1|Lamc2|Lefty1|Lepr|Lif|Lipg|Lox|Loxl4|Lrp2|Met|Nell1|Ngf|N…
GO:0070887	cellular response to chemical stimulus	biological_process	123	807	951	15.2416	84.858	7.59378	0	0.00567482		death receptor activity|nitric-oxide synthase binding|phosphatidylinositol 3-kinase cascade|regulation of transcription from RNA polymerase III promoter|response to water|steroid hormone receptor activity|ureter maturation	Adcy7|Aldh1a2|Ar|Arg2|Avpr1a|Bdkrb2|Bmp2|Bmp4|Bmp7|Calb1|Calca|Cav1|Cbs|Ccnd1|Cdkn2b|Cebpa|Col1a2|Col2a1|Crhr1|Crhr2|Cxcl12|Cyp26b1|Dgat2|Drd1a|Edn1|Edn3|Egr2|Enpp1|Epas1|Epha2|Esr1|Ets1|Flt1|Fndc1|Foxa2|Foxc2|Foxo1|Gata3|Gata4|Gata6|Gcgr|Ghsr|Grin2a|Heyl|Hoxb9|Il17ra|Il28ra|Il6ra|Inhbb|Irak3|Itga1|Itpr2|Kit|Klf4|Krt18|Lats2|Lef1|Lepr|Ltk|Lyn|Map3k5|Met|Mlxipl|Msx2|Mt1|Myod1|Neurod1|Neurod2|Ngfr|…
GO:0045927	positive regulation of growth	biological_process	32	118	140	27.1186	84.2857	7.58263	0	0.00567482			Adrb1|Adrb2|Alox12|Arx|Avpr1a|Cxcl12|Disc1|Drd2|Fgf8|Flt4|Ghsr|Hlx|Hmga2|Hopx|Ikzf1|Lef1|Mapt|Myod1|Ngf|Nrg1|Ntn1|Sema7a|Sfrp1|Sfrp2|Slc6a3|Stat5a|Tnfrsf12a|Tshr|Ucn|Wnt10b|Wnt3|Wnt3a
GO:0001932	regulation of protein phosphorylation	biological_process	97	589	683	16.4686	86.2372	7.55321	0	0.00567482		Wnt receptor signaling pathway involved in somitogenesis|cyclin-dependent protein kinase inhibitor activity|negative regulation of phosphorylation	Adora2a|Adra2b|Adra2c|Afap1l2|Bdkrb2|Bmp2|Bmp4|Bmp6|Bmp7|Bmper|Calca|Camkk1|Card10|Cartpt|Cav1|Cbs|Ccnd1|Ccno|Cdk5r2|Cdkn2a|Cdkn2b|Cdkn2c|Chrna3|Clcf1|Crh|Crhr2|Crlf1|Cyr61|Dgkh|Dgki|Dkk1|Drd1a|Drd2|Dusp2|Dusp5|Dusp8|Dusp9|Edn1|Edn3|Egfr|Enpp1|Fam129a|Fgf2|Flt1|Flt4|Fndc1|Fzd4|Gadd45b|Gdf6|Gdf7|Gfra2|Grm4|Grm5|Il6ra|Irak3|Isl1|Itga1|Kit|Kitl|Lats2|Lif|Lpar3|Lyn|Map3k5|Mdfi|Mdfic|Met|Mlxipl|Ngf|Nk…
GO:0051379	epinephrine binding	molecular_function	5	5	6	100	83.3333	7.52271	0	0.00567482	adrenergic receptor activity|adrenergic receptor signaling pathway|plasma membrane|positive regulation of molecular function|regulation of multicellular organismal process	norepinephrine binding	Adra2b|Adra2c|Adrb1|Adrb2|Adrb3
GO:0051090	regulation of sequence-specific DNA binding transcription factor activity	biological_process	51	241	277	21.1618	87.0036	7.46676	0	0.00567482			Ar|Cdkn2a|Crhr2|Fosl1|Foxa1|Foxa2|Foxb2|Foxc1|Foxc2|Foxd1|Foxd3|Foxd4|Foxe1|Foxe3|Foxi3|Foxn4|Foxo1|Foxp2|Foxq1|Fzd4|Fzd6|Grem1|Hand1|Hand2|Hmga2|Hr|Irak3|Kit|Klf4|Msx2|Neurod1|Neurod2|Neurog1|Neurog2|Ngf|Nod1|Pparg|Prkch|Pthlh|Sfrp5|Sigirr|Tgfb1|Tgfbr3|Tnfrsf11a|Tnfsf11|Traf5|Twist1|Wnt1|Wnt10b|Wnt2|Wnt3a
GO:0003682	chromatin binding	molecular_function	47	214	260	21.9626	82.3077	7.46194	0	0.00567482			Atoh1|Bahd1|Barx2|Bmi1|Cbfa2t3|Cbx4|Cux1|Dlx1|Dlx2|Egr2|Esr1|Foxc1|Foxc2|Foxp2|Gata2|Gata4|Gata6|Gli3|Hhex|Hmga2|Hoxd10|Hoxd13|Isl1|Lef1|Meis1|Neurod1|Neurog1|Nkx2-5|Nkx6-1|Nr5a1|Pax3|Pitx2|Pou4f2|Pparg|Rfx4|Runx2|Six1|Smad6|Snai2|Svep1|Tal1|Tcfap2a|Tcfap2b|Trp73|Twist2|Vax1|Ybx2
GO:0033267	axon part	cellular_component	34	132	161	25.7576	81.9876	7.44847	0	0.00567482		glutamate binding	Adora2a|Ank1|Calca|Chrm4|Crh|Crhr1|Crhr2|Disc1|Drd2|Esr1|Grik1|Grik3|Grin1|Grin2a|Grm4|Hcn4|Htr1a|Itga2|Kcna1|Kcna2|Kcnc1|Kcnc4|Kcnma1|Ldlrap1|Mapt|Nefl|Oprd1|Prph|Prss12|Rgs10|Scn8a|Sncb|Tnfrsf1b|Ucn
GO:0042537	benzene-containing compound metabolic process	biological_process	19	56	65	33.9286	86.1538	7.08267	0	0.00567482		diol metabolic process	Crhr2|Cyp1a1|Cyp1b1|Drd2|Epas1|Foxe1|Foxe3|Gata3|Gch1|Gcnt4|Grin2a|Moxd1|Npr1|Nr4a2|Reln|Slc6a3|Slco4a1|Sncb|Srd5a2
GO:0008134	transcription factor binding	molecular_function	61	328	396	18.5976	82.8283	7.01686	0	0.00567482		DNA bending activity|regulation of transcription from RNA polymerase III promoter	Ar|Cdkn2a|Cebpa|Creg1|Egr2|Epas1|Esr1|Foxa1|Foxa2|Foxb2|Foxc1|Foxc2|Foxd1|Foxd3|Foxd4|Foxe1|Foxe3|Foxi3|Foxn4|Foxo1|Foxp2|Foxq1|Gata2|Gata3|Gata4|Gata6|Hand1|Hand2|Hey2|Hhex|Hmga2|Hoxa7|Hr|Isl1|Kctd1|Klf4|Lef1|Mafb|Mdfi|Mdfic|Mlxipl|Msx2|Myod1|Neurod1|Nkx2-1|Nkx2-5|Nkx3-1|Pitx2|Pparg|Runx1|Runx2|Tal1|Tbx18|Tbx20|Tbx5|Tcf21|Tcfap2a|Trp73|Twist1|Vdr|Zfpm2
GO:0001558	regulation of cell growth	biological_process	45	217	252	20.7373	86.1111	6.84959	0	0.00567482		chemorepellent activity|negative chemotaxis	Adrb1|Alox12|Avpr1a|Barhl2|Cdkn2a|Cdkn2c|Cxcl12|Cyp27b1|Cyr61|Disc1|Enpp1|Fgf2|Flt4|Frzb|Gng4|Grem1|Htra1|Htra4|Igfbp7|Kazald1|Kif26a|Lef1|Lmx1a|Mapt|Msx1|Ngf|Nrg1|Ntn1|Plxna4|Pparg|Rerg|Sema3a|Sema3f|Sema7a|Sfrp1|Sfrp2|Slit1|Slit2|Slit3|Tgfb1|Tnfrsf12a|Ucn|Wnt11|Wnt3|Wnt3a
GO:0045202	synapse	cellular_component	59	320	365	18.4375	87.6712	6.8232	0	0.00567482		glutamate binding|periplasmic space	Accn2|Adora2a|Bcan|Cacnb4|Cadps2|Cbln4|Chrm4|Chrna3|Chrna5|Cnih3|Cpeb1|Cplx1|Dlgap3|Egflam|Gabbr2|Gabra5|Gabrd|Gad2|Glra1|Gpr156|Grid1|Grid2ip|Grik1|Grik3|Grin1|Grin2a|Grin2c|Homer2|Ica1|Kcnc4|Lin7a|Lrfn2|Met|Mgll|Myrip|Neto1|Nlgn1|Nos1|Nrg1|Nrgn|Pcdh15|Prss12|Rasgrp2|Rims1|Rims4|Shc4|Shisa9|Slc17a6|Slc17a7|Slc30a3|Slc6a17|Sntb1|Sv2c|Syt10|Syt12|Syt6|Syt9|Tmem90b|Tulp1
GO:0022404	molting cycle process	biological_process	20	64	73	31.25	87.6712	6.78751	0	0.00567482			Alx4|Barx2|Celsr1|Dkk1|Egfr|Foxe1|Foxe3|Foxq1|Fst|Fzd6|Hoxc13|Msx2|Ngfr|Runx1|Runx3|Snai1|Sox18|Sox21|Tcfap2c|Wnt10a
GO:0021604	cranial nerve structural organization	biological_process	5	6	6	83.3333	100	6.74609	0	0.00567482	anatomical structure development|myelin sheath abaxonal region|nucleic acid binding transcription factor activity|nucleus|pattern specification process|transcription, DNA-dependent|virion		Egr2|Hoxa1|Hoxb1|Hoxb2|Pax2
GO:0035799	ureter maturation	biological_process	4	4	4	100	100	6.72832	0	0.00567482	anatomical structure development|anatomical structure morphogenesis|cellular developmental process|cellular response to chemical stimulus|positive regulation of gene expression		Aldh1a2|Gata3|Pax2|Ret
GO:0008467	[heparan sulfate]-glucosamine 3-sulfotransferase 1 activity	molecular_function	4	4	5	100	80	6.72832	0	0.00567482	myelin sheath abaxonal region|virion		Hs3st1|Hs3st3b1|Hs3st5|Hs3st6
GO:0003690	double-stranded DNA binding	molecular_function	29	117	153	24.7863	76.4706	6.62333	0	0.00567482	myelin sheath abaxonal region|nucleus|virion		Cdx2|Fev|Foxa1|Foxa2|Foxb2|Foxc1|Foxc2|Foxd1|Foxd3|Foxd4|Foxe1|Foxe3|Foxi3|Foxn4|Foxo1|Foxp2|Foxq1|Gata6|Hes2|Klf4|Neurod1|Nkx2-9|Nr5a1|Nr5a2|Pax6|Stat5a|Thrb|Trp73|Zbtb16
GO:0030155	regulation of cell adhesion	biological_process	44	217	247	20.2765	87.8543	6.59942	0	0.00567482		sphingolipid binding	A930038C07Rik|Ada|Alox12|Alox15|B4galnt2|Calca|Cdk6|Cdkn2a|Cyr61|Disc1|Egflam|Epha2|Epha8|Foxc2|Fzd4|Hoxa7|Itga2|Kdr|Klf4|Lamb1|Lef1|Lyn|Nid1|Npnt|Npy2r|Nrg1|Onecut1|Onecut2|Plekha2|Prkcd|Ret|S1pr1|Smoc2|Snai2|Stat5a|Tbx18|Tesc|Tgfb1|Thbs1|Tnfsf11|Vwc2|Wnt1|Wnt3a|Wnt4
GO:0044420	extracellular matrix part	cellular_component	36	163	181	22.0859	90.0552	6.56015	0	0.00567482			Acan|C1ql1|C1ql2|C1ql3|C1ql4|Ccbe1|Col12a1|Col13a1|Col14a1|Col15a1|Col19a1|Col1a2|Col23a1|Col27a1|Col2a1|Colec12|Egflam|Emilin2|Entpd2|Fbn2|Fgf9|Frem2|Grin1|Hmcn1|Lad1|Lamb1|Lamc2|Lox|Nid1|Npnt|Ntn1|Prss12|Runx1|Smoc2|Tnc|Vwc2
GO:0030522	intracellular receptor mediated signaling pathway	biological_process	23	83	97	27.7108	85.567	6.55069	0	0.00567482		steroid hormone receptor activity	Aldh1a2|Ar|Cyp26a1|Cyp26b1|Esr1|Flt1|Lef1|Nkx3-1|Nr2e1|Nr4a2|Nr5a1|Nr5a2|Pgr|Pou4f2|Ppara|Pparg|Ptf1a|Rarb|Rora|Rorb|Tbx1|Thrb|Vdr
GO:0022834	ligand-gated channel activity	molecular_function	27	108	117	25	92.3077	6.44331	0	0.00567482		glutamate binding|inositol 1,4,5 trisphosphate binding|periplasmic space	Accn1|Accn2|Chrna3|Chrna5|Gabra5|Gabrd|Glra1|Grid1|Grik1|Grik3|Grin1|Grin2a|Grin2c|Hcn4|Itpr2|Jph3|Kcnh7|Kcnj12|Kcnj3|Kcnj4|Kcnj8|P2rx5|Pex5l|Ryr2|Trpc1|Trpc4|Trpc6
GO:0003707	steroid hormone receptor activity	molecular_function	16	48	52	33.3333	92.3077	6.4045	0	0.00567482	cellular response to chemical stimulus|intracellular receptor mediated signaling pathway|myelin sheath abaxonal region|nucleic acid binding transcription factor activity|nucleus|positive regulation of gene expression|positive regulation of nucleobase, nucleoside, nucleotide and nucleic acid metabolic process|sequence-specific DNA binding|transcription, DNA-dependent|virion		Ar|Esr1|Lef1|Nkx3-1|Nr2e1|Nr4a2|Nr5a1|Nr5a2|Pgr|Ppara|Pparg|Rarb|Rora|Rorb|Thrb|Vdr
GO:0060389	pathway-restricted SMAD protein phosphorylation	biological_process	7	12	12	58.3333	100	6.37046	0	0.00567482	receptor binding|regulation of cell differentiation|regulation of multicellular organismal process		Bmp2|Bmp7|Gdf6|Gdf7|Tgfb1|Tgfbr2|Tgfbr3
GO:0001964	startle response	biological_process	7	12	14	58.3333	85.7143	6.37046	0	0.00567482	plasma membrane		Drd1a|Drd2|Glra1|Grin1|Grin2a|Grin2c|Pcdh15
GO:0033555	multicellular organismal response to stress	biological_process	17	54	58	31.4815	93.1034	6.29522	0	0.00567482			Adrb1|Cacna1e|Calca|Crhr1|Drd1a|Gabra5|Gch1|Grik1|Neurod2|Nos1|Npy2r|Nr2e1|Penk|Reln|Ret|Runx1|Slc6a2
GO:2000241	regulation of reproductive process	biological_process	22	82	97	26.8293	84.5361	6.21793	0	0.00567482			Ada|Ar|Bmp4|Bmp7|Cnr1|Esr1|Glra1|Hmga2|Hoxd13|Hs3st5|Inhbb|Lef1|Mdfic|Nkx3-1|Nr5a1|Nr5a2|P2ry1|P2ry2|Pou2f3|Sfrp1|Wnt4|Zfpm2
GO:0042060	wound healing	biological_process	20	72	76	27.7778	94.7368	6.12	0	0.00567482			Adrb1|Adrb2|Bnc1|Celsr1|Dsp|Fgf2|Grhl3|Hpse|Lox|Msx2|Nrg1|P2ry1|P2ry2|Pdgfb|Pdgfra|Pou2f3|Ppara|Tgfa|Tgfb1|Wnt5b
GO:0030425	dendrite	cellular_component	44	233	268	18.8841	86.9403	6.05811	0	0.00567482			Adcy2|Adora2a|Adrb2|Ar|Arhgef15|Bcan|Calb1|Chrna3|Chrna5|Cplx1|Crhr1|Crhr2|Ddn|Drd1a|Drd2|Fam5c|Gabra5|Gchfr|Grik1|Grik3|Grin1|Hcn1|Homer2|Htr6|Ica1|Kcna1|Kcnd2|Kcnj12|Kcnj4|Kcnma1|Met|Nlgn1|Nos1|P2ry1|Pex5l|Prss12|Reln|Scn8a|Sema3a|Skor1|Slc12a5|Slc7a10|Thy1|Ucn
GO:0048016	inositol phosphate-mediated signaling	biological_process	13	37	40	35.1351	92.5	6.02279	0	0.00567482			Crhr1|Drd1a|Drd2|Edn1|Edn3|Gna14|Gpr139|Grm5|Hcrtr2|Itpr2|Npr3|Ptger3|Pth1r
GO:0030809	negative regulation of nucleotide biosynthetic process	biological_process	6	10	13	60	76.9231	6.00806	0	0.00567482	regulation of cAMP biosynthetic process		Crhr2|Edn1|Gcat|Grm8|Npy2r|Pde2a
GO:0001106	RNA polymerase II transcription corepressor activity	molecular_function	6	10	11	60	90.9091	6.00806	0.0005	0.00567482	anatomical structure morphogenesis|myelin sheath abaxonal region|nucleus|regulatory region nucleic acid binding|sequence-specific DNA binding|transcription, DNA-dependent|virion		Heyl|Sox3|Tbx15|Tbx18|Tcfap2a|Tcfap2b
GO:0050954	sensory perception of mechanical stimulus	biological_process	24	99	111	24.2424	89.1892	5.89053	0	0.00567482			Accn1|Barhl1|Clic5|Coch|Col2a1|Espn|Fzd4|Gabra5|Gjb2|Gjb3|Hoxa1|Kcnma1|Kcnq4|Marveld2|Pcdh15|Pou4f2|Pou4f3|Prrxl1|Six1|Snai2|Tbx1|Tbx18|Tcfap2a|Thrb
GO:0022610	biological adhesion	biological_process	84	570	643	14.7368	88.647	5.88564	0	0.00567482			Aatf|Acan|Ada|Adam12|Barx2|Bcan|Bves|Calca|Cdh20|Cdh3|Cdh8|Cdhr1|Celsr1|Celsr3|Cldn23|Cldn3|Cldn6|Cldn7|Clstn2|Cntn4|Col12a1|Col13a1|Col14a1|Col15a1|Col19a1|Col27a1|Col2a1|Comp|Cyp1b1|Cyr61|Dsp|Egfr|Emilin2|Epha2|Epha8|Esam|Fbln7|Frem2|Fzd4|Gp5|Hapln4|Hpse|Igfbp7|Igsf11|Ihh|Itga1|Itga2|Itga4|Itga7|Itgb5|Kitl|Lamb1|Lamc2|Lef1|Lmo7|Mcam|Mpzl2|Nell1|Nid1|Nlgn1|Npnt|Ntn1|Pcdh1|Pcdh15|Pcdh9|Pdgfra|Per…
GO:0014070	response to organic cyclic compound	biological_process	41	216	254	18.9815	85.0394	5.88262	0	0.00567482		negative regulation of circadian rhythm	Acan|Ada|Adora2a|Adra1b|Areg|Atp12a|Bmp2|Bmp4|Ccnd1|Cd83|Cdkn2a|Cdkn2b|Cebpa|Chrna3|Chrna5|Cnr1|Crhr1|Cyp1a1|Drd1a|Drd2|Edn1|Fosl1|Grin1|Grin2a|Hrh3|Kcnk1|Lef1|Lyn|Met|Ngf|Nkx6-1|Ocln|P2ry2|Pdgfb|Pparg|Ryr2|Sfrp1|Slc6a3|Srd5a2|Tgfb1|Wnt10b
GO:0060135	maternal process involved in female pregnancy	biological_process	8	17	19	47.0588	89.4737	5.88077	0	0.00567482			Arg2|Cbs|Cnr1|Esr1|Hmx3|Ihh|Lif|Vdr
GO:0051380	norepinephrine binding	molecular_function	3	3	4	100	75	5.82672	0.0005	0.00567482	G-protein signaling, coupled to cAMP nucleotide second messenger|adrenergic receptor activity|adrenergic receptor signaling pathway|cellular developmental process|epinephrine binding|membrane fraction|myelin sheath abaxonal region|nucleus|plasma membrane|positive regulation of molecular function|protein dimerization activity|receptor binding|regulation of biological quality|regulation of cAMP bio…		Adrb1|Adrb2|Adrb3
GO:0004966	galanin receptor activity	molecular_function	3	3	3	100	100	5.82672	0	0.00567482	G-protein signaling, coupled to cAMP nucleotide second messenger|plasma membrane|regulation of cAMP biosynthetic process		Galr1|Galr2|Gcat
GO:0001871	pattern binding	molecular_function	33	161	170	20.4969	94.7059	5.77764	0	0.00567482			A930038C07Rik|Acan|Adamts8|Bcan|Bmp4|Bmp7|Col13a1|Col23a1|Comp|Crispld2|Cyr61|Egflam|Enpp1|Fbln7|Fgf2|Fgf9|Fibcd1|Habp4|Hapln4|Lamc2|Lipg|Nell1|Pcsk6|Ptx3|Rspo1|Rspo3|Sfrp1|Slit2|Smoc2|Susd5|Tgfbr2|Tgfbr3|Thbs1
GO:0034311	diol metabolic process	biological_process	11	30	34	36.6667	88.2353	5.72946	0	0.00567482	benzene-containing compound metabolic process		Crhr2|Drd2|Epas1|Gata3|Gch1|Grin2a|Moxd1|Npr1|Nr4a2|Slc6a3|Sncb
GO:0019233	sensory perception of pain	biological_process	15	50	54	30	92.5926	5.67275	0	0.00567482			Ace|Adrb1|Cacna1e|Cnr1|Crhr2|Edn1|Grin1|Grin2a|Grm3|Hoxb8|Ngf|Ngfr|P2ry1|P2ry2|Penk
GO:0005021	vascular endothelial growth factor receptor activity	molecular_function	5	8	8	62.5	100	5.63239	0	0.00567482	plasma membrane part		Flt1|Flt4|Hmcn1|Kdr|Pdgfra
GO:0007218	neuropeptide signaling pathway	biological_process	22	91	97	24.1758	93.8144	5.62282	0	0.00567482			Calca|Cartpt|Celsr1|Celsr3|Crhr1|Ecel1|Galr1|Gcat|Glra1|Gpr124|Gpr126|Gpr139|Grp|Hcrtr1|Hcrtr2|Npy|Npy2r|Oprd1|Penk|Prok2|Sstr1|Ucn
GO:0046903	secretion	biological_process	51	303	341	16.8317	88.8563	5.60321	0	0.00567482		signal release	Ace|Ada|Adm|Amn|Aqp5|Bdkrb2|Cacnb4|Cadps2|Cartpt|Cav1|Cbln4|Cckbr|Ccnd1|Cplx1|Doc2b|Drd2|Edn1|Edn3|Fzd4|Gata3|Gcgr|Ghsr|Glra1|Grm2|Hnf1b|Kcnma1|Lin7a|Lrp2|Lyn|Mafa|Met|Neurod1|Nkd2|Npy2r|O3far1|Pcsk6|Pex5l|Rims1|Rims4|Slc6a3|Snap91|Stat5a|Syt6|Tbx3|Trp73|Trpc1|Trpc4|Ucn|Vdr|Vgf|Wnt7a
GO:0042562	hormone binding	molecular_function	17	63	67	26.9841	94.0299	5.49211	0	0.00567482			Aldh1a3|Ar|Avpr1a|Calcr|Crhr1|Crhr2|Egfr|Esr1|Gcgr|Ghsr|Hcrtr1|Hcrtr2|Lepr|Npr1|Npr3|Pgr|Pth1r
GO:0042326	negative regulation of phosphorylation	biological_process	21	87	95	24.1379	91.5789	5.48422	0	0.00567482	regulation of protein phosphorylation	Wnt receptor signaling pathway involved in somitogenesis|cyclin-dependent protein kinase inhibitor activity	Bdkrb2|Bmp4|Bmp7|Cav1|Cdkn2a|Cdkn2b|Cdkn2c|Dkk1|Enpp1|Fam129a|Gfra2|Lyn|Met|Mlxipl|Prkcd|Sfrp1|Sfrp2|Slit2|Smad6|Tgfb1|Twist1
GO:0043197	dendritic spine	cellular_component	20	81	93	24.6914	87.0968	5.47356	0	0.00567482			Accn1|Accn2|Adrb2|Crhr1|Dlgap3|Drd1a|Drd2|Espn|Grid2ip|Grin1|Grin2a|Grm3|Grm5|Kcnd2|Myo5b|Nos1|Nrgn|Rgs10|Slc8a3|Tmem90b
GO:0009986	cell surface	cellular_component	53	325	364	16.3077	89.2857	5.45771	0	0.00567482			Acvr1c|Ada|Adora2b|Areg|Cav1|Cd14|Col23a1|Corin|Crhr2|Egfr|Elfn2|Enpp1|Flt3|Fzd4|Ghsr|Gp5|Gpr126|Grem1|Hhip|Il6ra|Itga2|Itga4|Itga7|Kcnd2|Kcnj3|Kit|Mmp25|Nlgn1|Nt5e|Ocln|Pcsk6|Pdgfb|Pdlim2|Rtn4r|Rtn4rl1|Scube1|Sfrp1|Slc6a2|Slit2|Tgfa|Tgfb1|Tgfbr2|Tgfbr3|Thy1|Tnfrsf12a|Trpc4|Unc5d|Wnt1|Wnt3a|Wnt4|Wnt5b|Wnt6|Wnt7a
GO:0023061	signal release	biological_process	22	94	101	23.4043	93.0693	5.44063	0	0.00567482	secretion		Adm|Cacnb4|Cartpt|Cplx1|Doc2b|Edn1|Edn3|Fzd4|Ghsr|Grm2|Hnf1b|Lin7a|Lrp2|Lyn|Mafa|Neurod1|O3far1|Snap91|Tbx3|Trpc4|Vgf|Wnt7a
GO:0030198	extracellular matrix organization	biological_process	25	114	132	21.9298	86.3636	5.41683	0	0.00567482			A930038C07Rik|Acan|Adamts14|Adamts2|Col19a1|Col1a2|Col2a1|Comp|Crispld2|Cyr61|Egflam|Foxc1|Foxc2|Ihh|Kazald1|Lox|Nid1|Npnt|Nr2e1|Pdgfra|Sfrp2|Smoc2|Spint1|Tcfap2a|Wnt3a
GO:0019838	growth factor binding	molecular_function	23	101	115	22.7723	87.8261	5.40753	0	0.00567482			Col1a2|Col2a1|Cyr61|Egfr|Fgf2|Flt1|Flt4|Htra1|Htra4|Igfbp7|Il6ra|Kazald1|Kdr|Kl|Ngfr|Ntf3|Osmr|Pcsk6|Pdgfb|Pdgfra|Tgfbr2|Tgfbr3|Thbs1
GO:0045787	positive regulation of cell cycle	biological_process	21	89	106	23.5955	83.9623	5.35938	0	0.00567482		positive regulation of nuclear division	Ccnd1|Cyp1a1|Edn1|Edn3|Egfr|Fgf8|Fosl1|Foxa1|Hoxa13|Met|Nkx3-1|Nr2e1|Pdgfb|Slc6a4|Smad6|Spdya|Stat5a|Tal1|Tbx3|Tgfa|Wnt10b
GO:0051100	negative regulation of binding	biological_process	16	60	65	26.6667	92.3077	5.26908	0	0.00567482	myelin sheath abaxonal region|virion		Adrb2|Cav1|Habp4|Hand2|Hey2|Hmga2|Isl1|Lef1|Lhx2|Mdfi|Msx1|Msx2|Nkx3-1|P2ry1|Twist2|Ybx2
GO:0050807	regulation of synapse organization	biological_process	12	39	45	30.7692	86.6667	5.18445	0	0.00567482			Accn1|Arhgef15|C1ql3|Cbln2|Disc1|Ghsr|Grin1|Neurod2|Nlgn1|Slit1|Tmem90b|Wnt7a
GO:0006836	neurotransmitter transport	biological_process	12	39	44	30.7692	88.6364	5.18445	0	0.00567482		monoamine transmembrane transporter activity|neurotransmitter transporter activity	Cplx1|Ica1|Rims1|Rims4|Slc17a6|Slc17a7|Slc6a17|Slc6a2|Slc6a3|Slc6a4|Slc6a5|Sv2c
GO:0030424	axon	cellular_component	33	178	208	18.5393	85.5769	5.11683	0	0.00567482			4930506M07Rik|Adora2a|Adra2c|Adrb2|Ar|Atp1a3|Calb1|Calca|Calcr|Crhr2|Drd1a|Drd2|Gad2|Grik3|Grm2|Grm3|Hcn1|Irx3|Itga2|Itpr2|Kirrel3|Ldlrap1|Mapt|Nefl|Prph|Pvalb|Reln|Robo3|Sema3a|Slc6a3|Tgfb1|Tnfrsf1b|Ucn
GO:0033273	response to vitamin	biological_process	28	143	159	19.5804	89.9371	5.03915	0	0.00567482		fat-soluble vitamin biosynthetic process	Aldh1a2|Arg2|Bmp2|Bmp4|Cbs|Ccnd1|Cebpa|Cyp1a1|Cyp26b1|Cyp27b1|Dkk1|Gata4|Klf4|Lefty1|Lrp2|Ltk|Lyn|Mtap7|Osr1|Pax2|Pparg|Rbp4|Ret|Runx1|Sfrp1|Slc6a4|Tgfb1|Vdr
GO:0014821	phasic smooth muscle contraction	biological_process	6	13	16	46.1538	81.25	5.02246	0.0005	0.00567482			Drd1a|Drd2|Edn1|Edn3|Gdnf|Htr1d
GO:0032844	regulation of homeostatic process	biological_process	36	205	230	17.561	89.1304	4.97971	0	0.00567482		negative regulation of circadian rhythm	Ada|Adora2a|Alox12|Avpr1a|Cacna1e|Calca|Calcr|Cartpt|Cav1|Cdk6|Cnr1|Crh|Crhr2|Drd1a|Drd2|Edn1|Ets1|Fgf2|Foxa2|Gata2|Kitl|Lyn|Mafb|Mlxipl|Neurod1|Ngfr|Scn1b|Slc30a2|Slc30a3|Stat5a|Tal1|Tgfb1|Thy1|Tnfrsf11a|Tnfsf11|Trpc1
GO:0090068	positive regulation of cell cycle process	biological_process	18	76	92	23.6842	82.6087	4.97895	0	0.00567482		positive regulation of nuclear division	Cdkn2a|Cyp1a1|Edn1|Edn3|Fgf8|Gata6|Hmga2|Hoxa13|Lef1|Met|Neurog1|Pdgfb|Rbm38|Smad6|Tgfa|Tgfb1|Wnt10b|Wnt4
GO:0044297	cell body	cellular_component	47	295	349	15.9322	84.5272	4.95669	0	0.00567482		polyphosphate kinase complex	Accn1|Acot7|Ada|Adora2a|Calb1|Calca|Calcr|Chrm4|Chrna3|Chrna5|Cplx1|Crh|Crhr1|Crhr2|Disc1|Dlgap3|Drd1a|Fam5c|Grik1|Grm8|Homer2|Htr1a|Kcna1|Kcnd2|Kcnj12|Kcnj4|Kcnma1|Kdr|Met|Myo5b|Neurog1|P2ry1|Pde10a|Prph|Reln|Rgs10|Scn8a|Skor1|Slc6a3|Slc8a3|Srd5a2|Tbx21|Tgfb1|Tmem90b|Tnfrsf1b|Ucn|Vgf
GO:0043204	perikaryon	cellular_component	15	58	65	25.8621	89.2308	4.95547	0	0.00567482			Cacna1e|Crh|Crhr2|Ddn|Drd2|Esr1|Grik3|Itga1|Neurog1|Ngfr|Pde10a|Reln|Resp18|Slc12a5|Ucn
GO:0042493	response to drug	biological_process	48	304	358	15.7895	84.9162	4.94117	0	0.00567482		nitric-oxide synthase binding	Abcb4|Abcc8|Acan|Adcy1|Adora2a|Aldh1a3|Arg2|Atp1a3|Bdkrb2|Cav1|Ccnd1|Cdkn2a|Chrna3|Cyp1a1|Cyp27b1|Drd1a|Drd2|Edn1|Emx1|Fabp3|Fosl1|Gad2|Gata3|Gata4|Gata6|Grin2a|Hsd11b2|Lox|Lrp2|Lyn|Met|Neurod1|Ngf|Nkx6-1|Nppc|Pde2a|Pdgfb|Pparg|Sfrp1|Sfrp2|Slc12a5|Slc6a3|Slc6a4|Srd5a2|Tgfa|Tgfb1|Tgfbr2|Thbs1
GO:0070588	calcium ion transmembrane transport	biological_process	19	83	91	22.8916	91.2088	4.93926	0	0.00567482		inositol 1,4,5 trisphosphate binding	Accn2|Cacna1e|Cacna1i|Cacna2d1|Cacna2d3|Cacnb2|Cacnb4|Cacng6|Grin1|Grin2a|Itpr2|Ryr2|Slc24a2|Slc24a4|Slc8a3|Tmem37|Trpc1|Trpc4|Trpc6
GO:0004052	arachidonate 12-lipoxygenase activity	molecular_function	3	4	4	75	100	4.89759	0	0.00567482	lipoxygenase activity	lipoxygenase activity	Alox12|Alox12e|Alox15
GO:0001666	response to hypoxia	biological_process	36	208	231	17.3077	90.0433	4.88189	0	0.00567482		nitric-oxide synthase binding	Ace|Ada|Adm|Arg2|Ascl2|Bdkrb2|Bmp2|Cav1|Cbs|Cldn3|Crhr1|Cxcl12|Cyp1a1|Drd2|Edn1|Epas1|Ets1|Flt1|Fndc1|Gata6|Hsd11b2|Itpr2|Kcnma1|Kdr|Nkx3-1|Nos1|Nppc|Nr4a2|Pdgfb|Pdlim1|Ppara|Sfrp1|Slc6a4|Tgfb1|Tgfbr3|Twist1
GO:0035240	dopamine binding	molecular_function	5	10	10	50	100	4.85	0.001	0.0106914	drug binding|plasma membrane|regulation of biological quality|regulation of multicellular organismal process		Adrb1|Adrb2|Drd1a|Drd2|Slc6a3
GO:0007263	nitric oxide mediated signal transduction	biological_process	5	10	11	50	90.9091	4.85	0.0005	0.00567482	regulation of biological quality		Mafa|Mt1|Mt2|Neurod1|Npy2r
GO:0048771	tissue remodeling	biological_process	15	60	68	25	88.2353	4.79558	0	0.00567482	anatomical structure development		Adra1b|Bsx|Cav1|Cbs|Enpp1|Epas1|Epha2|Fgf8|Foxc1|Foxc2|Frzb|Itga4|Lif|Stat5a|Tbx1
GO:0050919	negative chemotaxis	biological_process	6	14	15	42.8571	93.3333	4.76043	0.0005	0.00567482	axon guidance|multicellular organismal development|regulation of cell growth|regulation of response to stimulus	chemorepellent activity	Plxna4|Sema3a|Sema3f|Slit1|Slit2|Slit3
GO:0042363	fat-soluble vitamin catabolic process	biological_process	4	7	7	57.1429	100	4.74945	0.0015	0.0154957			Cbr3|Cyp26a1|Cyp26b1|Cyp27b1
GO:0008144	drug binding	molecular_function	16	67	81	23.8806	82.716	4.73255	0	0.00567482		dopamine binding	Ace|Adrb1|Adrb2|Cnr1|Drd1a|Drd2|Grik1|Hrh3|Htr1a|P2rx5|Pde10a|Pde2a|Ppara|Pparg|Sfrp1|Slc6a3
GO:0017147	Wnt-protein binding	molecular_function	8	23	25	34.7826	92	4.6846	0	0.00567482	multicellular organismal development|regulation of response to stimulus|regulation of signaling	Wnt receptor activity	Frzb|Fzd4|Fzd6|Ror2|Sfrp1|Sfrp2|Sfrp5|Wif1
GO:0009358	polyphosphate kinase complex	cellular_component	43	273	323	15.7509	84.5201	4.6545	0	0.00567482	cell body		Accn1|Ada|Adora2a|Calb1|Calca|Calcr|Chrm4|Chrna3|Chrna5|Cplx1|Crh|Crhr1|Crhr2|Dlgap3|Drd1a|Fam5c|Grik1|Grm8|Homer2|Htr1a|Kcna1|Kcnd2|Kcnj12|Kcnj4|Kcnma1|Kdr|Met|Myo5b|Neurog1|Pde10a|Prph|Reln|Rgs10|Scn8a|Skor1|Slc6a3|Slc8a3|Srd5a2|Tbx21|Tgfb1|Tnfrsf1b|Ucn|Vgf
GO:0048511	rhythmic process	biological_process	39	240	277	16.25	86.6426	4.64485	0	0.00567482		negative regulation of circadian rhythm	Ada|Adcy1|Bmp2|Bmp4|Cartpt|Cckbr|Drd1a|Drd2|Egfr|Egr2|Epor|Esr1|Ets1|Foxc1|Fzd4|Gdf10|Grin1|Grin2a|Hnf1b|Hs3st2|Kcnh7|Kcnma1|Kdr|Kitl|Lfng|Nkx2-1|Npas2|Npy2r|Nr5a1|Pdgfra|Pgr|Prok2|Prokr2|Rorb|Sfrp1|Slc6a4|Stat5a|Tnfrsf11a|Vgf
GO:0048610	cellular process involved in reproduction	biological_process	36	216	253	16.6667	85.3755	4.62893	0	0.00567482			Ar|Bmp4|Bmp8a|Calca|Ccnd1|Cxcl12|Dhh|Esr1|Foxa1|Foxc1|Fzd4|Gata4|Glra1|Hoxb13|Ihh|Inhbb|Insl3|Kit|Kitl|Mtap7|Nkx2-1|Pdgfra|Prdm1|Sfrp1|Slit2|Slit3|Sox3|Stat5a|Syt6|Tcf21|Tgfb1|Tnc|Wnt4|Ybx2|Zbtb16|Zpbp2
GO:0017017	MAP kinase tyrosine/serine/threonine phosphatase activity	molecular_function	5	11	14	45.4545	78.5714	4.53477	0.0015	0.0154957	protein tyrosine phosphatase activity		Dusp14|Dusp2|Dusp5|Dusp8|Dusp9
GO:0001105	RNA polymerase II transcription coactivator activity	molecular_function	6	15	19	40	78.9474	4.52236	0.001	0.0106914	anatomical structure development|anatomical structure morphogenesis|cellular developmental process|myelin sheath abaxonal region|nucleic acid binding transcription factor activity|nucleus|positive regulation of gene expression|positive regulation of nucleobase, nucleoside, nucleotide and nucleic acid metabolic process|regulation of transcription from RNA polymerase II promoter|regulatory region n…		Isl1|Neurod1|Pitx2|Tbx20|Tcfap2a|Tcfap2b
GO:0007169	transmembrane receptor protein tyrosine kinase signaling pathway	biological_process	35	213	243	16.4319	87.6543	4.47001	0	0.00567482			Areg|Efemp1|Egfr|Epha2|Epha8|Fgf16|Fgf18|Fgf2|Fgf20|Fgf3|Fgf5|Fgf8|Fgf9|Flt1|Flt3|Flt4|Foxc1|Foxc2|Foxo1|Gdnf|Gfra2|Kdr|Kit|Kl|Ltk|Lyn|Met|Ngef|Nrg1|Pdgfb|Pdgfra|Ret|Ror2|Tgfa|Tgfb1
GO:0045834	positive regulation of lipid metabolic process	biological_process	19	91	106	20.8791	85.8491	4.46831	0	0.00567482			Abhd5|Adora2b|Avpr1a|Bmp6|Cyr61|Epha8|Fgf2|Flt1|Ghsr|Lyn|Mlxipl|Pdgfb|Pdgfra|Ppara|Pparg|Prkcd|Tgfb1|Twist1|Wnt4
GO:0007346	regulation of mitotic cell cycle	biological_process	30	173	219	17.341	78.9954	4.46364	0.0005	0.00567482		G1/S transition checkpoint|positive regulation of nuclear division	Aatf|Afap1l2|Bmp4|Bmp7|Ccnd1|Cdkn2a|Cdkn2b|Cyp1a1|Edn1|Edn3|Egfr|Esr1|Fgf8|Foxa1|Foxc1|Gm6320|Hmga2|Hoxa13|Met|Neurog1|Nkx3-1|Pdgfb|Smad6|Stat5a|Tal1|Tgfa|Tgfb1|Trp73|Wnt10b|Wnt9a
GO:0035748	myelin sheath abaxonal region	cellular_component	616	6652	8750	9.26037	76.0229	4.40017	0.0075	0.0587738	virion	C2H2 zinc finger domain binding|DNA bending activity|G1/S transition of mitotic cell cycle|GTP-dependent protein binding|HMG box domain binding|PRC1 complex|RNA polymerase II transcription coactivator activity|RNA polymerase II transcription corepressor activity|[heparan sulfate]-glucosamine 3-sulfotransferase 1 activity|cranial nerve structural organization|cyclin-dependent protein kinase inhibi…	1110032A04Rik|1190002H23Rik|4831426I19Rik|A430107O13Rik|Aatf|Ace|Acot7|Adam12|Adcy1|Adrb1|Adrb2|Adrb3|Afap1l2|Aff1|Agpat9|Aldh1a2|Alox15|Alx1|Alx3|Alx4|Ank1|Ankrd34b|Aqp5|Ar|Areg|Arg2|Arhgap22|Arhgap27|Arid3c|Arpm1|Arx|Ascl2|Atf3|Atoh1|Atp1a3|Atp2a3|Atp8b1|B3galt5|B3gat2|B3gnt9-ps|B4galnt1|B4galnt2|Bace2|Bahd1|Baiap2l1|Barhl1|Barhl2|Barx1|Barx2|Batf3|Bcl6b|Bdkrb2|Bhlhe22|Bhlhe23|Bmi1|Bnc1|Bsx|Cab…
GO:0019012	virion	cellular_component	619	6696	8805	9.24432	76.0477	4.36225	0.008	0.0619828		C2H2 zinc finger domain binding|DNA bending activity|G1/S transition of mitotic cell cycle|GTP-dependent protein binding|HMG box domain binding|PRC1 complex|RNA polymerase II transcription coactivator activity|RNA polymerase II transcription corepressor activity|[heparan sulfate]-glucosamine 3-sulfotransferase 1 activity|cranial nerve structural organization|cyclin-dependent protein kinase inhibi…	1110032A04Rik|1190002H23Rik|4831426I19Rik|A430107O13Rik|Aatf|Ace|Acot7|Adam12|Adcy1|Adrb1|Adrb2|Adrb3|Afap1l2|Aff1|Agpat9|Aldh1a2|Alox15|Alx1|Alx3|Alx4|Ank1|Ankrd34b|Aqp5|Ar|Areg|Arg2|Arhgap22|Arhgap27|Arid3c|Arpm1|Arx|Ascl2|Atf3|Atoh1|Atp1a3|Atp2a3|Atp8b1|B3galt5|B3gat2|B3gnt9-ps|B4galnt1|B4galnt2|Bace2|Bahd1|Baiap2l1|Barhl1|Barhl2|Barx1|Barx2|Batf3|Bcl6b|Bdkrb2|Bhlhe22|Bhlhe23|Bmi1|Bnc1|Bsx|Cab…
GO:0001972	retinoic acid binding	molecular_function	4	8	12	50	66.6667	4.33771	0.0025	0.0242414	regulation of biological quality|vitamin A metabolic process		Crabp2|Cyp26a1|Cyp26b1|Lrat
GO:0060395	SMAD protein signal transduction	biological_process	6	16	19	37.5	84.2105	4.30453	0.001	0.0106914	BMP signaling pathway|anatomical structure development|cellular developmental process|positive regulation of gene expression|positive regulation of nucleobase, nucleoside, nucleotide and nucleic acid metabolic process|regulation of cell proliferation|regulation of transcription from RNA polymerase II promoter		Bmp2|Bmp4|Bmp6|Bmp7|Gata4|T
GO:0048103	somatic stem cell division	biological_process	6	16	18	37.5	88.8889	4.30453	0.001	0.0106914	anatomical structure development|regulation of cell differentiation|regulation of cell proliferation|regulation of multicellular organismal process|regulation of programmed cell death		Bmi1|Cdkn2a|Kit|Lef1|Wnt3a|Wnt7a
GO:0070742	C2H2 zinc finger domain binding	molecular_function	5	12	15	41.6667	80	4.256	0.001	0.0106914	myelin sheath abaxonal region|nucleic acid binding transcription factor activity|nucleus|positive regulation of gene expression|positive regulation of nucleobase, nucleoside, nucleotide and nucleic acid metabolic process|transcription, DNA-dependent|virion		Ebf1|Gata2|Hmga2|Lef1|Pax2
GO:0007210	serotonin receptor signaling pathway	biological_process	5	12	14	41.6667	85.7143	4.256	0.004	0.0360627	plasma membrane|serotonin receptor activity	serotonin binding|serotonin receptor activity	Htr1a|Htr1d|Htr1f|Htr6|Htr7
GO:0004993	serotonin receptor activity	molecular_function	5	12	14	41.6667	85.7143	4.256	0.004	0.0360627	plasma membrane|serotonin receptor signaling pathway	serotonin binding|serotonin receptor signaling pathway	Htr1a|Htr1d|Htr1f|Htr6|Htr7
GO:0043235	receptor complex	cellular_component	24	132	143	18.1818	92.3077	4.2492	0.0005	0.00567482		glutamate binding	Acvr1c|Adrb2|Adrb3|Chrna3|Chrna5|Cnih3|Dlgap3|Grik1|Grin1|Grin2a|Grin2c|Il28ra|Il6ra|Itga1|Itga2|Itga4|Itga7|Itgb5|Lyn|Osmr|Shisa9|Tgfbr2|Traf5|Tril
GO:0045499	chemorepellent activity	molecular_function	3	5	6	60	83.3333	4.2477	0.0035	0.0323042	axon guidance|extracellular region|multicellular organismal development|negative chemotaxis|regulation of cell differentiation|regulation of cell growth|regulation of localization|regulation of locomotion|regulation of multicellular organismal process|regulation of response to stimulus		Sema3a|Sema3f|Slit2
GO:0042754	negative regulation of circadian rhythm	biological_process	3	5	5	60	100	4.2477	0.0045	0.039578	anatomical structure development|behavior|cellular developmental process|plasma membrane|plasma membrane part|regulation of biological quality|regulation of cell communication|regulation of homeostatic process|regulation of localization|regulation of locomotion|regulation of multicellular organismal process|regulation of response to stimulus|regulation of signaling|response to organic cyclic comp…		Ada|Drd1a|Drd2
GO:0032344	regulation of aldosterone metabolic process	biological_process	3	5	5	60	100	4.2477	0.001	0.0106914	cellular developmental process|regulation of multicellular organismal process		Bmp6|Kcnma1|Wnt4
GO:0035235	ionotropic glutamate receptor signaling pathway	biological_process	7	21	23	33.3333	91.3043	4.23273	0	0.00567482	plasma membrane|plasma membrane part	glutamate binding|periplasmic space	Atp1a3|Grid1|Grik1|Grik3|Grin1|Grin2a|Grin2c
GO:0046058	cAMP metabolic process	biological_process	8	26	30	30.7692	86.6667	4.23142	0.0015	0.0154957		calcium- and calmodulin-responsive adenylate cyclase activity	Adcy1|Adcy2|Adcy7|Adcy8|Adm|Cacnb4|Pde10a|Pde2a
GO:0031056	regulation of histone modification	biological_process	11	43	50	25.5814	86	4.19743	0	0.00567482			Gata2|Gata3|Msx3|Myb|Nos1|Pax5|Snai2|Tcf21|Tgfb1|Twist1|Ucn
GO:0005509	calcium ion binding	molecular_function	70	548	626	12.7737	87.5399	4.05604	0.0005	0.00567482			Acan|Bcan|Cabp7|Calb1|Calb2|Caln1|Ccbe1|Cdh20|Cdh3|Cdh8|Cdhr1|Celsr1|Celsr3|Clstn2|Comp|Crtac1|Dhh|Dlk1|Dlk2|Efcab4a|Efemp1|Efhd1|Egflam|Fbln7|Fbn2|Frem2|Fstl4|Galnt3|Gch1|Grin1|Hmcn1|Hpca|Hpcal4|Jag1|Lpcat2|Lrp2|Megf6|Mmp24|Mmp25|Mmp28|N28178|Necab2|Nell1|Nid1|Nkd2|Npnt|Pcdh1|Pcdh15|Pcdh9|Pvalb|Rasgrp1|Rasgrp2|Ret|Runx1|Ryr2|Scube1|Scube2|Slit1|Slit2|Slit3|Smoc2|Sncb|Stat5a|Susd1|Svep1|Tesc|Thbs…
GO:0043395	heparan sulfate proteoglycan binding	molecular_function	5	13	14	38.4615	92.8571	4.00668	0.001	0.0106914	extracellular region		Comp|Fst|Gpc5|Slit1|Slit2
GO:0000160	two-component signal transduction system (phosphorelay)	biological_process	4	9	10	44.4444	90	3.99064	0.0055	0.0461705			Kcnh1|Kcnh3|Pde8a|Pde8b
GO:0000790	nuclear chromatin	cellular_component	18	93	118	19.3548	78.8136	3.97775	0	0.00567482	myelin sheath abaxonal region|nucleus|regulation of transcription from RNA polymerase II promoter|virion		Ar|Cbx8|Foxc1|Gata3|Hand2|Klf4|Myod1|Nfatc1|Pax6|Phox2a|Phox2b|Pou4f1|Runx2|Runx3|Snai2|T|Tal1|Vdr
GO:0007224	smoothened signaling pathway	biological_process	8	28	39	28.5714	71.7949	3.96529	0.0015	0.0154957	negative regulation of developmental process|regulation of multicellular organismal process		Bmp4|Gli3|Hhip|Ihh|Nkx6-1|Pax6|Tgfbr2|Wnt10b
GO:0006776	vitamin A metabolic process	biological_process	8	28	32	28.5714	87.5	3.96529	0.0005	0.00567482	regulation of biological quality	apocarotenoid metabolic process|retinoic acid binding	Aldh1a2|Aldh1a3|Crabp2|Cyp1a1|Cyp26a1|Cyp26b1|Lrat|Rbp4
GO:0044462	external encapsulating structure part	cellular_component	7	23	24	30.4348	95.8333	3.9207	0.0005	0.00567482	plasma membrane|plasma membrane part	glutamate binding|periplasmic space	Grid1|Grik1|Grik3|Grin1|Grin2a|Grin2c|Itga2
GO:0032768	regulation of monooxygenase activity	biological_process	7	23	28	30.4348	82.1429	3.9207	0.0015	0.0154957			Arg2|Cnr1|Cyp27b1|Egfr|Gch1|Gdnf|Vdr
GO:0042813	Wnt receptor activity	molecular_function	6	18	20	33.3333	90	3.91839	0.002	0.0199307	PDZ domain binding|Wnt-protein binding|anatomical structure development|anatomical structure morphogenesis|cellular developmental process|multicellular organismal development|regulation of response to stimulus|regulation of signaling|regulation of transcription from RNA polymerase II promoter		Frzb|Fzd4|Fzd6|Sfrp1|Sfrp2|Sfrp5
GO:0042597	periplasmic space	cellular_component	6	18	19	33.3333	94.7368	3.91839	0.001	0.0106914	external encapsulating structure part|glutamate receptor activity|ionotropic glutamate receptor signaling pathway|ligand-gated channel activity|plasma membrane|plasma membrane part|synapse|synapse part	glutamate binding	Grid1|Grik1|Grik3|Grin1|Grin2a|Grin2c
GO:0034504	protein localization to nucleus	biological_process	6	18	22	33.3333	81.8182	3.91839	0.0035	0.0323042	anatomical structure development|anatomical structure morphogenesis|negative regulation of developmental process|pattern specification process|positive regulation of gene expression|positive regulation of nucleobase, nucleoside, nucleotide and nucleic acid metabolic process|regulation of cell proliferation|regulation of multicellular organismal process		Bmp4|Bmp7|Hhex|Msx1|Six1|Zbtb16
GO:0031228	intrinsic to Golgi membrane	cellular_component	8	29	39	27.5862	74.359	3.84119	0.0005	0.00567482	Golgi membrane|myelin sheath abaxonal region|virion	sialyltransferase activity	B4galnt1|B4galnt2|Cux1|Lfng|St3gal6|St6gal2|St8sia5|St8sia6
GO:0045121	membrane raft	cellular_component	29	184	209	15.7609	88.0383	3.8158	0	0.00567482			Adrb2|Cav1|Cd14|Drd1a|Egfr|Ghsr|Gja3|Hpse|Itga1|Kcnma1|Lyn|Mal|Ngfr|Oprd1|Pde2a|Pllp|Ptrf|Ret|Rtn4rl1|Slc6a2|Slc6a4|Tgfbr2|Thy1|Tnfrsf1b|Trpc1|Trpc4|Wnt1|Wnt3|Wnt3a
GO:0004653	polypeptide N-acetylgalactosaminyltransferase activity	molecular_function	5	14	16	35.7143	87.5	3.78156	0.002	0.0199307	Golgi membrane|myelin sheath abaxonal region|virion		Galnt12|Galnt3|Galnt6|Galntl1|Wbscr17
GO:0009791	post-embryonic development	biological_process	14	68	82	20.5882	82.9268	3.77189	0	0.00567482	anatomical structure development		Alx4|Bmp4|Dlk1|Emx1|Foxp2|Gata3|Helt|Mecom|Mnx1|Nkx2-3|Nppc|Nr4a2|Sox6|Trp73
GO:0090244	Wnt receptor signaling pathway involved in somitogenesis	biological_process	3	6	6	50	100	3.75634	0.006	0.0494158	anatomical structure development|anatomical structure formation involved in morphogenesis|anatomical structure morphogenesis|cellular developmental process|extracellular region|extracellular space|multicellular organismal development|negative regulation of developmental process|negative regulation of phosphorylation|plasma membrane|receptor binding|regulation of cell communication|regulation of l…		Dkk1|Sfrp1|Sfrp2
GO:0070679	inositol 1,4,5 trisphosphate binding	molecular_function	3	6	8	50	75	3.75634	0.007	0.055644	calcium ion transmembrane transport|cation channel activity|ligand-gated channel activity|plasma membrane|plasma membrane part|regulation of localization		Trpc1|Trpc4|Trpc6
GO:0060013	righting reflex	biological_process	3	6	6	50	100	3.75634	0.005	0.042951	behavior		Foxp2|Glra1|Pcdh15
GO:0008504	monoamine transmembrane transporter activity	molecular_function	3	6	7	50	85.7143	3.75634	0.0055	0.0461705	neurotransmitter transport|neurotransmitter transporter activity|plasma membrane part		Slc6a2|Slc6a3|Slc6a4
GO:0008294	calcium- and calmodulin-responsive adenylate cyclase activity	molecular_function	3	6	6	50	100	3.75634	0.0095	0.0720897	cAMP metabolic process		Adcy1|Adcy2|Adcy8
GO:0005499	vitamin D binding	molecular_function	3	6	6	50	100	3.75634	0.0065	0.0523935	anatomical structure development		Calb1|Comp|Vdr
GO:0005035	death receptor activity	molecular_function	3	6	6	50	100	3.75634	0.0075	0.0587738	cellular response to chemical stimulus|regulation of response to stimulus		Ngfr|Tnfrsf11a|Tnfrsf1b
GO:0010876	lipid localization	biological_process	6	19	19	31.5789	100	3.74576	0	0.00567482			Acvr1c|B4galnt1|Cav1|Dgat2|Enpp1|Stat5a
GO:0010039	response to iron ion	biological_process	6	19	22	31.5789	86.3636	3.74576	0.003	0.0281777			Ccnd1|Cybrd1|Cyp1a1|Drd2|Slc6a3|Tcfap2a
GO:0060384	innervation	biological_process	4	10	10	40	100	3.69193	0.0055	0.0461705	anatomical structure development|cellular developmental process		Gabra5|Isl1|Pou4f1|Ret
GO:0019841	retinol binding	molecular_function	4	10	11	40	90.9091	3.69193	0.0035	0.0323042			Crabp1|Crabp2|Lrat|Rbp4
GO:0016500	protein-hormone receptor activity	molecular_function	4	10	10	40	100	3.69193	0.0055	0.0461705	plasma membrane		Lepr|Lgr5|Lgr6|Tshr
GO:0007568	aging	biological_process	26	163	188	15.9509	86.7021	3.67843	0.0005	0.00567482			Acan|Ada|Adm|Adrb1|Adrb3|Calca|Casp7|Cdkn2a|Cnr1|Cyp27b1|Edn1|Helt|Hmga2|Kl|Lrp2|Met|P2ry1|P2ry2|Prkcd|Pth1r|Slc6a3|Tbx2|Tbx3|Tgfb1|Vdr|Wnt16
GO:0045786	negative regulation of cell cycle	biological_process	24	147	181	16.3265	81.2155	3.659	0.0005	0.00567482		cyclin-dependent protein kinase inhibitor activity	Bmp2|Bmp4|Bmp7|Cdk6|Cdkn2a|Cdkn2b|Cdkn2c|Cyp27b1|Egfr|Esr1|Ets1|Fam5c|Foxc1|Gata3|Irf6|Lats2|Nkx3-1|Rbm38|Runx3|Tgfb1|Thbs1|Trp73|Wnt1|Wnt10b
GO:0005624	membrane fraction	cellular_component	88	759	883	11.5942	85.957	3.5873	0.001	0.0106914		norepinephrine binding	Abcb4|Accn1|Accn2|Ace|Adap2|Adcy2|Adcy7|Adcy8|Adora2a|Adra1b|Adrb1|Adrb2|Adrb3|Ank1|Atp8b1|B4galnt2|Bcan|Casp7|Cav1|Cckbr|Celsr1|Chrm4|Cnr1|Cpeb1|Cyp1a1|Cyp1b1|Cyp26a1|Cyp26b1|Dgat2|Dlgap3|Dpp10|Drd1a|Dsp|Fa2h|Fosl1|Glra1|Grid2ip|Grin1|Grin2a|Grm5|Hrh3|Hsd11b2|Itga1|Itpr2|Jph1|Jph3|Kcnd2|Kcnj8|Kdr|Lamc2|Lin7a|Lrat|Lrp2|Ltb4r2|Lyn|Mal|Met|Myo5b|Nos1|Npr3|Npy2r|Nt5e|Oprd1|Pde10a|Plcg2|Prkcd|Prkch|P…
GO:0030165	PDZ domain binding	molecular_function	16	88	106	18.1818	83.0189	3.46483	0.001	0.0106914		Wnt receptor activity	Adrb1|Dlgap3|Frzb|Fzd4|Fzd6|Grin2c|Kcnj12|Kcnj4|Kirrel3|Lin7a|Plekha2|Sfrp1|Sfrp2|Sfrp5|Sntb1|Tgfbr3
GO:0043236	laminin binding	molecular_function	6	21	23	28.5714	91.3043	3.43332	0.006	0.0494158			Itga2|Itga7|Nid1|Plekha2|Slit2|Thbs1
GO:0048070	regulation of developmental pigmentation	biological_process	4	11	12	36.3636	91.6667	3.43057	0.007	0.055644	cellular developmental process|extracellular space|regulation of cell communication|regulation of cell proliferation|regulation of multicellular organismal process|regulation of response to stimulus|regulation of signaling		Edn3|Ihh|Kit|Kitl
GO:0016918	retinal binding	molecular_function	4	11	11	36.3636	100	3.43057	0.007	0.055644			Aldh1a2|Crabp1|Crabp2|Rbp4
GO:0001773	myeloid dendritic cell activation	biological_process	4	11	12	36.3636	91.6667	3.43057	0.0065	0.0523935	cellular developmental process		Camk4|Irf4|Tgfb1|Tgfbr2
GO:0031175	neuron projection development	biological_process	17	97	112	17.5258	86.6071	3.40145	0	0.00567482			Areg|Cntn4|Efhd1|Epha8|Fezf2|Galr2|Gdnf|Lamb1|Lingo1|Lyn|Ngf|Npy|Rasgrf1|Reln|Runx3|Tulp1|Ucn
GO:2000377	regulation of reactive oxygen species metabolic process	biological_process	8	33	43	24.2424	76.7442	3.39411	0.0015	0.0154957			Aatf|Ngfr|Pax2|Pdgfb|Prkcd|Tcfap2a|Tgfbr2|Thbs1
GO:0051785	positive regulation of nuclear division	biological_process	7	27	30	25.9259	90	3.39005	0.0045	0.039578	positive regulation of cell cycle|positive regulation of cell cycle process|regulation of mitotic cell cycle		Edn1|Edn3|Fgf8|Hoxa13|Met|Pdgfb|Tgfa
GO:0010165	response to X-ray	biological_process	5	16	25	31.25	64	3.38884	0.0035	0.0323042	anatomical structure development|anatomical structure morphogenesis		Ccnd1|Lrp2|Sfrp1|Sfrp2|Trp73
GO:0046085	adenosine metabolic process	biological_process	3	7	10	42.8571	70	3.36542	0.0065	0.0523935			Ada|Nt5c1a|Nt5e
GO:0043288	apocarotenoid metabolic process	biological_process	3	7	9	42.8571	77.7778	3.36542	0.0095	0.0720897	anatomical structure development|anatomical structure morphogenesis|regulation of biological quality|vitamin A metabolic process		Aldh1a2|Aldh1a3|Rbp4
GO:0032328	alanine transport	biological_process	3	7	7	42.8571	100	3.36542	0.0125	0.0912437	plasma membrane part		Slc38a3|Slc6a17|Slc7a10
GO:0016165	lipoxygenase activity	molecular_function	3	7	7	42.8571	100	3.36542	0.013	0.0939869	arachidonate 12-lipoxygenase activity	arachidonate 12-lipoxygenase activity	Alox12|Alox12e|Alox15
GO:0006359	regulation of transcription from RNA polymerase III promoter	biological_process	3	7	9	42.8571	77.7778	3.36542	0.0095	0.0720897	anatomical structure development|anatomical structure morphogenesis|cellular developmental process|cellular response to chemical stimulus|myelin sheath abaxonal region|nucleic acid binding transcription factor activity|nucleus|positive regulation of gene expression|positive regulation of nucleobase, nucleoside, nucleotide and nucleic acid metabolic process|regulation of cell differentiation|regul…		Ar|Cebpa|Foxa2
GO:0009612	response to mechanical stimulus	biological_process	19	115	135	16.5217	85.1852	3.31009	0.002	0.0199307			Acan|Accn1|Bmp2|Bmp4|Cav1|Cxcl12|Drd2|Ets1|Fosl1|Foxp2|Gata4|Grin2a|Habp4|Itga2|Ngf|P2ry1|Pax2|Pcdh15|Pde2a
GO:0005326	neurotransmitter transporter activity	molecular_function	6	22	23	27.2727	95.6522	3.29106	0.003	0.0281777	neurotransmitter transport	monoamine transmembrane transporter activity	Cplx1|Slc6a17|Slc6a2|Slc6a3|Slc6a4|Slc6a5
GO:0016485	protein processing	biological_process	12	62	77	19.3548	80.5195	3.24477	0.0015	0.0154957			Adamts2|Adamts3|Casp7|Chst8|Corin|Cpz|Dhh|Gli3|Ihh|Pcsk6|Prss12|Pthlh
GO:0046332	SMAD binding	molecular_function	11	55	63	20	87.3016	3.23093	0.003	0.0281777			Acvr1c|Bmp2|Col1a2|Foxa2|Hmga2|Pax6|Skor1|Skor2|Smad6|Tgfbr2|Tgfbr3
GO:0071779	G1/S transition checkpoint	biological_process	5	17	22	29.4118	77.2727	3.21562	0.01	0.0751306	regulation of cell differentiation|regulation of mitotic cell cycle|regulation of multicellular organismal process|regulation of response to stimulus|regulation of signaling		Ccnd1|Cdkn2b|Tgfb1|Trp73|Wnt9a
GO:0043487	regulation of RNA stability	biological_process	7	29	34	24.1379	85.2941	3.16076	0.003	0.0281777			Calcr|Gdnf|Rbm38|Tnfrsf1b|Ybx2|Zfp36l1|Zfp36l2
GO:0050886	endocrine process	biological_process	6	23	24	26.087	95.8333	3.15679	0.0065	0.0523935	regulation of biological quality		Avpr1a|Corin|Edn1|Edn3|Hsd11b2|Nkx2-1
GO:0007243	intracellular protein kinase cascade	biological_process	30	217	250	13.8249	86.8	3.09707	0.002	0.0199307			Adra2b|Cav1|Cckbr|Clcf1|Dapk2|Drd2|Edn1|Egfr|Epha2|Fgf2|Fgf8|Kit|Lats2|Lingo1|Map3k5|Mapk13|Nkx3-1|Nrg1|Nrg3|Nrgn|Pax2|Pou4f2|Prkch|Rel|Ret|Ror2|Stat5a|Tgfb1|Tgfbr3|Tnfsf11
GO:0000139	Golgi membrane	cellular_component	41	321	396	12.7726	81.0606	3.08182	0.001	0.0106914		intrinsic to Golgi membrane|polypeptide N-acetylgalactosaminyltransferase activity|sialyltransferase activity	Abcb4|Adora2a|B3galt5|B3gat2|B3gnt9-ps|B4galnt1|B4galnt2|Cav1|Chst3|Chst7|Chst8|Chst9|Clstn2|Cux1|Egfr|Faah|Gad2|Galnt12|Galnt3|Galnt6|Galntl1|Hs3st2|Hs3st3b1|Hs3st5|Hs3st6|Ica1|Il15ra|Lfng|Lpcat2|Mal|March4|Rab6b|Rasgrp1|St3gal6|St6gal2|St8sia5|St8sia6|Tmem59l|Tmem90b|Ust|Wbscr17
GO:0051378	serotonin binding	molecular_function	3	8	10	37.5	80	3.04303	0.02	0.131685	plasma membrane|serotonin receptor activity|serotonin receptor signaling pathway		Htr1a|Htr1d|Htr1f
GO:0050998	nitric-oxide synthase binding	molecular_function	3	8	8	37.5	100	3.04303	0.0195	0.128924	anatomical structure development|cellular response to chemical stimulus|myelin sheath abaxonal region|regulation of multicellular organismal process|response to drug|response to endogenous stimulus|response to hypoxia|virion		Arg2|Cav1|Slc6a4
GO:0034616	response to laminar fluid shear stress	biological_process	3	8	8	37.5	100	3.04303	0.0145	0.102512	anatomical structure development|myelin sheath abaxonal region|nucleus|regulation of multicellular organismal process|regulation of programmed cell death|response to endogenous stimulus|virion		Ets1|Smad6|Tgfb1
GO:0032924	activin receptor signaling pathway	biological_process	3	8	8	37.5	100	3.04303	0.017	0.115529	extracellular region|growth|protein dimerization activity|receptor binding|regulation of cell communication|regulation of multicellular organismal process|regulation of signaling		Gdf6|Gdf7|Inhbb
GO:0031624	ubiquitin conjugating enzyme binding	molecular_function	3	8	10	37.5	80	3.04303	0.021	0.137201			Foxq1|Ppara|Rasd2
GO:0016048	detection of temperature stimulus	biological_process	3	8	10	37.5	80	3.04303	0.0185	0.123792	anatomical structure development|myelin sheath abaxonal region|nucleus|virion		Calca|Ngfr|Prrxl1
GO:0015701	bicarbonate transport	biological_process	3	8	8	37.5	100	3.04303	0.015	0.105322	plasma membrane|regulation of biological quality		Ptger3|Slc4a11|Slc4a4
GO:0002031	G-protein coupled receptor internalization	biological_process	3	8	11	37.5	72.7273	3.04303	0.019	0.126199	anatomical structure development|cellular developmental process|positive regulation of developmental process|positive regulation of nucleobase, nucleoside, nucleotide and nucleic acid metabolic process|receptor binding|regulation of biological quality|regulation of cAMP biosynthetic process|regulation of multicellular organismal process		Adm|Calca|Drd2
GO:0006029	proteoglycan metabolic process	biological_process	6	24	25	25	96	3.0297	0.008	0.0619828			Acan|Bmp2|Chst8|Col2a1|Hs3st5|Ihh
GO:0051781	positive regulation of cell division	biological_process	9	44	53	20.4545	83.0189	2.9994	0.006	0.0494158	regulation of cell proliferation		Fgf2|Fgf5|Fgf8|Fgf9|Nkx3-1|Pdgfb|Tal1|Tgfa|Tgfb1
GO:0050864	regulation of B cell activation	biological_process	13	74	83	17.5676	89.1566	2.98206	0.001	0.0106914	regulation of multicellular organismal process		Ada|Bmi1|Cdkn2a|Clcf1|Flt3|Ikzf3|Lyn|Prdm1|Sfrp1|Stat5a|Tbx21|Tgfb1|Wnt3a
GO:0050885	neuromuscular process controlling balance	biological_process	8	38	41	21.0526	92.6829	2.92203	0.0025	0.0242414			Clic5|Grin2c|Hmx3|Kcnma1|Nefl|Nkx6-2|Pou4f2|Pou4f3
GO:0035725	sodium ion transmembrane transport	biological_process	8	38	42	21.0526	90.4762	2.92203	0.005	0.042951			Scn1b|Slc17a7|Slc24a4|Slc4a11|Slc4a4|Slc5a5|Slc8a3|Slc9a2
GO:0016529	sarcoplasmic reticulum	cellular_component	8	38	43	21.0526	88.3721	2.92203	0.006	0.0494158		sarcoplasmic reticulum membrane	Ank1|Atp2a3|Cacna2d1|Fabp3|Itpr2|Jph1|Nos1|Ryr2
GO:0005518	collagen binding	molecular_function	8	38	41	21.0526	92.6829	2.92203	0.009	0.0688038			Comp|Gp5|Itga1|Nid1|Pdgfb|Podn|Thbs1|Tll1
GO:0018212	peptidyl-tyrosine modification	biological_process	11	60	67	18.3333	89.5522	2.90161	0.004	0.0360627			Efemp1|Flt1|Flt4|Kdr|Kit|Lif|Lyn|Pdgfb|Pdgfra|Reln|Stat5a
GO:0015103	inorganic anion transmembrane transporter activity	molecular_function	7	32	38	21.875	84.2105	2.85143	0.008	0.0619828			Slc12a5|Slc17a7|Slc26a10|Slc26a4|Slc4a11|Slc4a4|Slc5a5
GO:0009636	response to toxin	biological_process	16	101	115	15.8416	87.8261	2.84974	0.003	0.0281777			Arg2|Cyp1a1|Cyp1b1|Drd2|Gata6|Grin2a|Htr1d|Lyn|Mt1|Mt2|Nefl|Nr4a2|Scn1b|Scn8a|Slc30a3|Slc6a4
GO:0042552	myelination	biological_process	9	46	54	19.5652	85.1852	2.84587	0.0085	0.0654336			Dhh|Egr2|Mal|Nkx6-2|Ntf3|Olig2|Pllp|Tgfb1|Ugt8a
GO:0033993	response to lipid	biological_process	11	61	75	18.0328	81.3333	2.83968	0.005	0.042951			Cyp27b1|Dgat2|Fabp3|Grin2a|Inhbb|Pdgfb|Pparg|Sfrp1|Tgfb1|Tgfbr2|Tgfbr3
GO:0004222	metalloendopeptidase activity	molecular_function	17	110	121	15.4545	90.9091	2.8257	0.004	0.0360627			Adam12|Adam33|Adamts14|Adamts15|Adamts17|Adamts18|Adamts19|Adamts2|Adamts3|Adamts8|Ecel1|Mmp23|Mmp24|Mmp25|Mmp28|Tll1|Tll2
GO:0032352	positive regulation of hormone metabolic process	biological_process	4	14	15	28.5714	93.3333	2.8027	0.023	0.14858	anatomical structure development|cellular developmental process|positive regulation of developmental process|positive regulation of gene expression|positive regulation of nucleobase, nucleoside, nucleotide and nucleic acid metabolic process|regulation of cell communication|regulation of cell differentiation|regulation of multicellular organismal process|regulation of signaling|regulation of trans…		Bmp6|Gata3|Pax8|Wnt4
GO:0032026	response to magnesium ion	biological_process	4	14	14	28.5714	100	2.8027	0.0155	0.107885			Ccnd1|Grin2a|Plcg2|Thbs1
GO:0006664	glycolipid metabolic process	biological_process	6	26	30	23.0769	86.6667	2.79432	0.0065	0.0523935			B4galnt1|Kit|Mtap7|St3gal6|St8sia6|Ugt8a
GO:0005201	extracellular matrix structural constituent	molecular_function	6	26	32	23.0769	81.25	2.79432	0.0135	0.0968713	extracellular matrix|extracellular region		Col1a2|Col27a1|Col2a1|Comp|Fbn2|Lamb1
GO:0030742	GTP-dependent protein binding	molecular_function	3	9	11	33.3333	81.8182	2.76997	0.0265	0.167063	myelin sheath abaxonal region|nucleus|virion		Gch1|Gchfr|Rapgef5
GO:0018198	peptidyl-cysteine modification	biological_process	3	9	17	33.3333	52.9412	2.76997	0.0275	0.172159	myelin sheath abaxonal region|virion		Map6d1|Nos1|Rab3b
GO:0016595	glutamate binding	molecular_function	3	9	11	33.3333	81.8182	2.76997	0.03	0.183731	anatomical structure development|axon part|behavior|cation channel activity|external encapsulating structure part|glutamate receptor activity|ionotropic glutamate receptor signaling pathway|ligand-gated channel activity|periplasmic space|plasma membrane|plasma membrane part|receptor complex|regulation of biological quality|regulation of cell communication|regulation of multicellular organismal pr…		Grik1|Grin1|Grin2a
GO:0004861	cyclin-dependent protein kinase inhibitor activity	molecular_function	3	9	11	33.3333	81.8182	2.76997	0.0225	0.145875	myelin sheath abaxonal region|negative regulation of cell cycle|negative regulation of phosphorylation|nucleus|regulation of cell proliferation|regulation of protein phosphorylation|virion		Cdkn2a|Cdkn2b|Cdkn2c
GO:0033238	regulation of cellular amine metabolic process	biological_process	5	20	21	25	95.2381	2.76539	0.0145	0.102512	anatomical structure development|regulation of multicellular organismal process		Drd1a|Gata3|Nr4a2|Pax8|Slc6a3
GO:0009268	response to pH	biological_process	5	20	22	25	90.9091	2.76539	0.013	0.0939869			Abcc8|Acan|Gja3|Kcnj8|Kcnma1
GO:0001968	fibronectin binding	molecular_function	5	20	21	25	95.2381	2.76539	0.0165	0.112825			Comp|Itga4|Plekha2|Thbs1|Tnc
GO:0043393	regulation of protein binding	biological_process	12	71	85	16.9014	83.5294	2.71478	0.0065	0.0523935	regulation of cell communication|regulation of signaling		Adrb2|Cav1|Ica1|Isl1|Itga2|Ldlrap1|Lef1|Lfng|Nkx3-1|Nrg1|Tgfbr3|Wnt3a
GO:0009409	response to cold	biological_process	6	27	32	22.2222	84.375	2.68491	0.012	0.0882209	receptor binding|regulation of biological quality|regulation of multicellular organismal process	norepinephrine binding	Adm|Adrb1|Adrb2|Adrb3|Pparg|Vgf
GO:0007585	respiratory gaseous exchange	biological_process	6	27	29	22.2222	93.1034	2.68491	0.0155	0.107885	regulation of multicellular organismal process		Adrb2|Edn1|Grin1|Mafb|Pbx3|Tlx3
GO:0007179	transforming growth factor beta receptor signaling pathway	biological_process	10	56	61	17.8571	91.8033	2.6722	0.007	0.055644	anatomical structure development		Bmp2|Bmp8a|Bmp8b|Col1a2|Gdnf|Pdgfb|Smad6|Tgfb1|Tgfbr2|Tgfbr3
GO:0031225	anchored to membrane	cellular_component	17	117	135	14.5299	86.6667	2.54739	0.014	0.0998116	plasma membrane		Cd109|Cd14|Cntn4|Cpm|Gad2|Gfra2|Gpc5|Lypd1|Lypd6b|Mmp25|Nrn1|Nt5e|Raet1c|Rtn4r|Rtn4rl1|Sema7a|Thy1
GO:0072659	protein localization in plasma membrane	biological_process	3	10	11	30	90.9091	2.53387	0.034	0.2017	cellular developmental process|plasma membrane		Calcr|Crb3|Mtap7
GO:0048185	activin binding	molecular_function	3	10	12	30	83.3333	2.53387	0.033	0.197396	cell proliferation|cellular developmental process|regulation of cell communication|regulation of signaling		Acvr1c|Fst|Tgfbr3
GO:0045125	bioactive lipid receptor activity	molecular_function	3	10	12	30	83.3333	2.53387	0.034	0.2017	plasma membrane		Lpar3|S1pr1|S1pr3
GO:0042362	fat-soluble vitamin biosynthetic process	biological_process	3	10	11	30	90.9091	2.53387	0.0335	0.199557	anatomical structure development|myelin sheath abaxonal region|regulation of biological quality|response to vitamin|virion		Aldh1a2|Cyp1a1|Cyp27b1
GO:0015665	alcohol transmembrane transporter activity	molecular_function	3	10	10	30	100	2.53387	0.0385	0.221629			Slc37a2|Slc6a2|Slc6a3
GO:0014065	phosphatidylinositol 3-kinase cascade	biological_process	3	10	12	30	83.3333	2.53387	0.0295	0.181441	cellular response to chemical stimulus|regulation of cell differentiation|regulation of multicellular organismal process		Edn1|Gata3|Ltk
GO:0015909	long-chain fatty acid transport	biological_process	5	22	24	22.7273	91.6667	2.51001	0.0305	0.185843			Ace|Bdkrb2|Drd2|Fabp3|Pparg
GO:0051591	response to cAMP	biological_process	11	67	78	16.4179	85.8974	2.4917	0.0095	0.0720897			Areg|Cyp27b1|Fosl1|Gata6|Il6ra|Itpr2|Slc5a5|Slc6a3|Slc8a3|Vgf|Wnt10b
GO:0016247	channel regulator activity	molecular_function	9	52	56	17.3077	92.8571	2.4294	0.011	0.081789			Adrb2|Cacnb2|Cnih3|Grm2|Grm3|Hpcal4|Kcne3|Kcns1|Scn1b
GO:0000082	G1/S transition of mitotic cell cycle	biological_process	7	37	48	18.9189	77.0833	2.40755	0.015	0.105322	myelin sheath abaxonal region|nucleus|virion		Ccnd1|Cdkn2a|Cdkn2c|Lats2|Myb|Nfatc1|Spdya
GO:0001965	G-protein alpha-subunit binding	molecular_function	4	17	21	23.5294	80.9524	2.32723	0.035	0.206779	plasma membrane|regulation of response to stimulus		Adrb2|Crhr1|Htr1a|Lpar3
GO:0051937	catecholamine transport	biological_process	3	11	13	27.2727	84.6154	2.32636	0.0435	0.245018	plasma membrane part		Drd1a|Slc6a2|Slc6a3
GO:0046625	sphingolipid binding	molecular_function	3	11	12	27.2727	91.6667	2.32636	0.0415	0.236251	cellular developmental process|plasma membrane part|regulation of cell adhesion|regulation of localization|regulation of locomotion		Lamb1|Lyn|S1pr1
GO:0035102	PRC1 complex	cellular_component	3	11	12	27.2727	91.6667	2.32636	0.0465	0.257577	myelin sheath abaxonal region|nucleus|regulation of transcription from RNA polymerase II promoter|transcription, DNA-dependent|virion		Bmi1|Cbx4|Cbx8
GO:0009415	response to water	biological_process	3	11	12	27.2727	91.6667	2.32636	0.0475	0.261205	anatomical structure development|cellular developmental process|cellular response to chemical stimulus|plasma membrane|receptor binding|regulation of biological quality|regulation of cell communication|regulation of multicellular organismal process|regulation of signaling|response to endogenous stimulus		Avpr1a|Wnt10b|Wnt4
GO:0008105	asymmetric protein localization	biological_process	3	11	12	27.2727	91.6667	2.32636	0.0455	0.253896	anatomical structure development		Celsr1|Hcn1|Wnt7a
GO:0007413	axonal fasciculation	biological_process	3	11	11	27.2727	100	2.32636	0.047	0.259547	multicellular organismal development		Celsr3|Fezf2|Sema3a
GO:0007566	embryo implantation	biological_process	5	24	29	20.8333	82.7586	2.28185	0.03	0.183731	cellular developmental process		Calca|Hmx3|Lamb1|Lif|Tead4
GO:0004725	protein tyrosine phosphatase activity	molecular_function	13	90	101	14.4444	89.1089	2.20261	0.0255	0.161966		MAP kinase tyrosine/serine/threonine phosphatase activity	Cdc14b|Dusp14|Dusp2|Dusp5|Dusp8|Dusp9|Eya2|Eya4|Ptpn14|Ptpn18|Ptpn5|Ptprb|Ptpre
GO:0043330	response to exogenous dsRNA	biological_process	4	18	21	22.2222	85.7143	2.19163	0.04	0.228981			Irak3|Kcnj8|Raet1c|Zc3hav1
GO:0033017	sarcoplasmic reticulum membrane	cellular_component	4	18	23	22.2222	78.2609	2.19163	0.043	0.243058	sarcoplasmic reticulum		Atp2a3|Itpr2|Jph1|Ryr2
GO:0030204	chondroitin sulfate metabolic process	biological_process	4	18	18	22.2222	100	2.19163	0.041	0.234146			A930038C07Rik|Chst3|Chst7|Egflam
GO:0008373	sialyltransferase activity	molecular_function	4	18	21	22.2222	85.7143	2.19163	0.0425	0.2408	Golgi membrane|intrinsic to Golgi membrane|myelin sheath abaxonal region|virion		St3gal6|St6gal2|St8sia5|St8sia6
GO:0007219	Notch signaling pathway	biological_process	9	56	66	16.0714	84.8485	2.18215	0.0195	0.128924	anatomical structure development|cellular developmental process		Bmp2|Cdk6|Foxc1|Foxc2|Hey2|Heyl|Jag1|Mesp1|Nrg1
GO:0032496	response to lipopolysaccharide	biological_process	24	194	214	12.3711	90.6542	2.18061	0.0285	0.177032			Abcc8|Ace|Adm|Arg2|Cd14|Cnr1|Cyp1a1|Cyp27b1|Edn1|Gch1|Il6ra|Irak3|Irf8|Kcnj8|Lyn|Ngf|Nkx2-1|Plcg2|Ptger3|Ptger4|Raet1c|Tcfap2a|Tgfb1|Tnfrsf11a
GO:0033003	regulation of mast cell activation	biological_process	5	25	26	20	96.1538	2.17632	0.0385	0.221629	plasma membrane|regulation of response to stimulus		Adora2b|Cnr1|Crhr1|Lyn|Ptpre
GO:0046890	regulation of lipid biosynthetic process	biological_process	12	83	92	14.4578	90.2174	2.11925	0.032	0.192616			Adora2b|Avpr1a|Bmp6|Cyr61|Dhh|Igfbp7|Mlxipl|Pdgfb|Prkcd|Snai1|Snai2|Wnt4
GO:0030295	protein kinase activator activity	molecular_function	6	33	35	18.1818	94.2857	2.11824	0.0315	0.190244	positive regulation of molecular function		1190002H23Rik|Afap1l2|Cdk5r2|Nkx3-1|Nrg1|Wnt11
GO:0042826	histone deacetylase binding	molecular_function	8	49	63	16.3265	77.7778	2.10625	0.029	0.179363	myelin sheath abaxonal region|nucleus|transcription, DNA-dependent|virion		Gli3|Hey2|Hic1|Hr|Nkx3-1|Prdm1|Tal1|Tcf21
GO:0046068	cGMP metabolic process	biological_process	5	26	27	19.2308	96.2963	2.07577	0.0455	0.253896			Nppc|Npr1|Pde10a|Pde2a|Rora
GO:0019212	phosphatase inhibitor activity	molecular_function	5	26	31	19.2308	83.871	2.07577	0.0325	0.194648			Elfn1|Elfn2|Phactr3|Ppp1r1b|Tesc
GO:0019955	cytokine binding	molecular_function	14	103	112	13.5922	91.9643	2.03963	0.029	0.179363			Crlf1|Epor|Fzd4|Gfra2|Il28ra|Il4ra|Il6ra|Kit|Lepr|Osmr|Tgfbr2|Tgfbr3|Tnfrsf11a|Tnfrsf1b
GO:0060491	regulation of cell projection assembly	biological_process	7	43	54	16.2791	79.6296	1.96132	0.0445	0.249867	plasma membrane		Cdc42ep1|Epha2|Kit|Ppp1r16b|Prkcd|Slit2|Wnt1

## Sheet: Fig3C_PRC_Lost_GO
Ontology-ID	Ontology Name	Ontology Type	Number Changed	Number Measured	Number in Ontology	Percent Changed	Percent Present	Z Score	PermuteP	AdjustedP	redundant with terms	inverse redundant	gene symbols
GO:0016020	membrane	cellular_component	1173	5669	6749	20.6915	83.9976	13.7051	0	0.0145547		GABA-A receptor activity|L-amino acid transmembrane transporter activity|N-glycan processing|Schmidt-Lanterman incisure|acetylgalactosaminyltransferase activity|alpha-N-acetylneuraminate alpha-2,8-sialyltransferase activity|antigen processing and presentation of endogenous peptide antigen|cell activation|centrosome localization|coreceptor activity|dichotomous subdivision of terminal units involve…	1110003E01Rik|1810041L15Rik|2010107G23Rik|2310046K01Rik|2810432L12Rik|3110082D06Rik|5730508B09Rik|6330403A02Rik|6330512M04Rik|6330527O06Rik|8430419L09Rik|9330182L06Rik|AF529169|AI118078|AI317395|AI464131|Aatk|Abca2|Abca3|Abca5|Abcb9|Abcg1|Abcg4|Abhd6|Abr|Acadl|Acat1|Ache|Acpp|Acsl6|Acvr1b|Acvr2b|Acvrl1|Adam11|Adam15|Adam22|Adap1|Adcy3|Adcy4|Adcy5|Adcy6|Adcy9|Adcyap1r1|Add2|Add3|Adora1|Adra1a|Agap…
GO:0005515	protein binding	molecular_function	1261	6339	8086	19.8927	78.3948	12.7151	0	0.0145547		Schmidt-Lanterman incisure|antigen processing and presentation of endogenous peptide antigen|appendage development|axon guidance receptor activity|blood vessel maturation|branching involved in salivary gland morphogenesis|centrosome localization|chromatoid body|cranial nerve development|dichotomous subdivision of terminal units involved in salivary gland branching|digestive tract morphogenesis|ep…	1110007C09Rik|1520402A15Rik|2010107G23Rik|2310014L17Rik|2310046K01Rik|2410004A20Rik|2410016O06Rik|2810428I15Rik|9430023L20Rik|AI464131|AW555464|Aatk|Abr|Abtb2|Acsl6|Acta1|Actn2|Acvr1b|Acvr2b|Acvrl1|Adam11|Adam15|Adam22|Adamts1|Adamtsl4|Adap1|Adcy3|Adcy4|Adcy5|Adcy6|Add3|Adora1|Adrbk2|Aes|Afap1|Afap1l1|Agap1|Agap2|Agtpbp1|Agtr1a|Ahnak|Akap5|Akt1|Alcam|Alk|Alox5|Amfr|Amigo1|Amotl2|Amph|Ang|Ank2|Ank…
GO:0044459	plasma membrane part	cellular_component	413	1723	1987	23.9698	86.7136	10.4618	0	0.0145547		GABA-A receptor activity|Schmidt-Lanterman incisure|axon guidance receptor activity|cell activation|costamere|ionotropic glutamate receptor activity|muscular septum morphogenesis|myelin maintenance|optic nerve morphogenesis|periplasmic space	2310046K01Rik|6330527O06Rik|AI317395|Abcg1|Ache|Actn2|Acvr1b|Acvrl1|Adam15|Adcy6|Adcyap1r1|Add3|Adora1|Afap1|Agtr1a|Ahnak|Aif1l|Ajap1|Akap5|Alcam|Alk|Amfr|Amotl1|Amotl2|Amph|Ank|Ank2|Anks1b|Antxr1|Anxa2|Apbb1ip|Apcdd1|Aqp3|Aqp6|Arc|Arhgap26|Arhgef2|Arrb1|Atp1b1|Atp1b2|Atp2b2|Atp2b4|Baiap2|Bmpr2|Bsn|Bspry|Bst2|Cacna1a|Cacna1b|Cacna1c|Cacna1d|Cacna1g|Cacna1h|Cacna1s|Cacna2d2|Cacnb3|Cacng2|Cacng3|Ca…
GO:0007399	nervous system development	biological_process	100	261	307	38.3142	85.0163	10.3623	0	0.0145547			Akt1|Amigo1|Ascl1|Atoh8|Brsk2|Camk1d|Camk2b|Chl1|Chrdl1|Cplx2|Cspg5|Cxcr4|Dab1|Dbn1|Dcdc2a|Dclk1|Dll1|Dll3|Dock7|Dok4|Dok5|Dpf3|Dpysl3|Dscam|Dynlt1a|Dynlt1c|E130309F12Rik|Efna5|Efnb1|Efnb2|Epha4|Epha5|Epha7|Ephb1|Ephb3|Erbb2|Erbb4|Fam5b|Fos|Gal|Gdpd5|Gfra1|Gldn|Glrb|Gng8|Grip1|Hdac7|Hdac9|Hes5|Hes6|Igf1|Igsf9|Insc|Kctd11|Mbnl1|Mdga1|Mef2a|Mef2c|Mef2d|Mylip|Nav1|Nes|Nrbp2|Nrp1|Nrp2|Ntng1|Ntrk2|Ntr…
GO:0044456	synapse part	cellular_component	115	335	382	34.3284	87.6963	9.72282	0	0.0145547		GABA-A receptor activity|ionotropic glutamate receptor activity|periplasmic space	Ache|Adora1|Akap5|Amph|Anks1b|Arc|Arrb1|Axin2|Bsn|Cacna1c|Cacng5|Cadm1|Camk2n1|Cck|Cdh2|Cdk5r1|Chrna4|Chrna7|Chrnb2|Clstn1|Cnksr2|Ctnnd2|Cttnbp2|Dab1|Dlgap1|Dlgap2|Dnm3|Doc2a|Drd4|Epha4|Epha7|Eps8|Erbb2|Erbb4|F2r|Fzd3|Gabra1|Gabra2|Gabra4|Gabrb1|Gabrb2|Gabrb3|Gabrq|Glrb|Gphn|Gria2|Gria3|Grid2|Grik2|Grik4|Grin2b|Grin2d|Grin3a|Grip1|Grip2|Grm1|Grm7|Ifngr1|Il1r1|Iqsec3|Itpr1|Kcnb1|Kctd8|L1cam|Lgi3|L…
GO:0023051	regulation of signaling	biological_process	332	1358	1578	24.4477	86.0583	9.68548	0	0.0145547		epithelial cell proliferation involved in salivary gland morphogenesis|exocrine pancreas development|glial cell proliferation|lateral sprouting from an epithelium|lung epithelium development|optic nerve morphogenesis|organ growth|regulation of cell communication|response to fluid shear stress|sperm ejaculation|type B pancreatic cell proliferation	1520402A15Rik|AI464131|Abhd6|Abr|Ache|Acvr1b|Acvr2b|Acvrl1|Adamts20|Adora1|Adra1a|Aes|Afap1|Agap2|Agtr1a|Akap5|Akt1|Apcdd1|Apln|App|Arap1|Arc|Arfgef1|Arhgef10|Arhgef10l|Arhgef19|Arhgef2|Arhgef37|Arhgef40|Arhgef6|Arrb1|Ascl1|Atp2b2|Atxn1|Atxn7|Avp|Axin2|B230120H23Rik|Bcr|Bicc1|Bmpr2|Bst2|Cacna1a|Cacna1b|Cacna2d2|Cacng2|Cacng3|Cacng4|Cacng5|Camk2b|Cav2|Cd24a|Cd44|Cdh13|Cdh2|Cdk14|Cdkn1c|Chd7|Chrna4…
GO:0045202	synapse	cellular_component	108	320	365	33.75	87.6712	9.20858	0	0.0145547		GABA-A receptor activity|ionotropic glutamate receptor activity|periplasmic space	Ache|Adora1|Adrbk2|Akap5|Amph|Anks1b|App|Arc|Bsn|Cacng5|Cadm1|Cadps|Camk2d|Camk2n1|Cdh2|Cdk5r1|Chrna4|Chrna7|Chrnb2|Clstn1|Cplx2|Cxadr|Cyfip2|Des|Dlgap1|Dlgap2|Doc2a|Dok7|Dtna|Efnb1|Epha4|Epha7|F2r|Fgfr2|Gabra1|Gabra2|Gabra4|Gabrb1|Gabrb2|Gabrb3|Gabrq|Glrb|Gphn|Gria2|Gria3|Grid2|Grik2|Grik4|Grin2b|Grin2d|Grin3a|Grip1|Grm7|Hcrt|Igsf9|Insr|Iqsec3|Kctd8|Lgi3|Lin7b|Lrfn3|Lrrc4b|Lrrc7|Mpdz|Myo6|Nbea|N…
GO:0051239	regulation of multicellular organismal process	biological_process	344	1463	1666	23.5133	87.8151	9.04993	0	0.0145547		cell activation|digestive tract morphogenesis|epithelial cell proliferation involved in salivary gland morphogenesis|estrous cycle phase|lateral sprouting from an epithelium|lung epithelium development|morphogenesis of an epithelial sheet|muscarinic acetylcholine receptor signaling pathway|muscular septum morphogenesis|optic nerve morphogenesis|relaxation of muscle|response to fluid shear stress|…	1520402A15Rik|2410016O06Rik|5730469M10Rik|Abhd6|Ache|Acsl6|Acvr1b|Acvr2b|Acvrl1|Adamts1|Adora1|Adra1a|Agap2|Agtr1a|Akap5|Akt1|Alox5|Amigo1|Ank|Anxa2|Apln|Apoa5|Apold1|App|Arc|Arhgef2|Arrb1|Ascl1|Atp2b2|Avp|Axin2|Bai1|Bai2|Bai3|Bcl11a|Bcor|Bglap-rs1|Bhlhe41|Bmp1|Bmp2k|Bmpr2|Btn1a1|Btn2a2|Cacna1a|Cacna1b|Cacna1c|Cacna1g|Cacna2d2|Cadm1|Camk1d|Camk2b|Camk2d|Cck|Cd24a|Cd63|Cdh2|Cdh4|Cdk5r1|Cftr|Chd7|C…
GO:0035556	intracellular signal transduction	biological_process	228	899	1030	25.3615	87.2816	8.54554	0	0.0145547		glial cell proliferation|muscular septum morphogenesis|phosphorus-oxygen lyase activity|response to interleukin-15	Abr|Adcy3|Adcy4|Adcy5|Adcy6|Adcy9|Adcyap1r1|Adora1|Adra1a|Agap1|Agap2|Agtr1a|Akt1|Arhgef2|Arhgef6|Arl4c|Arl8a|Avp|B230120H23Rik|B230208H17Rik|Baiap2|Bbc3|Bcr|Bok|Cacna1d|Casr|Cdc42bpb|Cdh13|Cdkn1a|Chn2|Cnksr2|Cxcr4|Dab1|Dapk1|Dcdc2a|Dclk1|Dclk2|Dgkg|Dgkz|Diras2|Dok4|Dok5|Drd4|Drd5|Dusp1|Edn2|Ednra|Ednrb|Elmo1|Epha5|Erbb2|Ercc6|Fgf10|Fgf12|Fgf13|Fgf14|Fgfr3|Foxo3|Fzd1|Fzd2|Fzd3|Gab2|Gas6|Gcat|Gem|…
GO:0007155	cell adhesion	biological_process	127	427	472	29.7424	90.4661	8.34597	0	0.0145547			Ache|Adam15|Ajap1|Alcam|Amigo1|App|Astn1|Atp1b2|Btbd9|Cadm1|Cadm3|Cadm4|Cd34|Cd44|Cdh11|Cdh13|Cdh2|Cdh24|Cdh4|Cdh5|Cdh6|Cdh7|Cdhr5|Celsr2|Cgref1|Chl1|Cldn11|Clstn1|Cntn1|Col16a1|Col24a1|Col5a1|Col8a1|Col8a2|Cpxm1|Cpxm2|Ctnnd2|Cx3cl1|Cxadr|Cyfip2|Dchs1|Dpp4|Dsc2|Dscam|Edil3|Efnb2|Efs|Egfl6|Epha4|Ephb1|Fat4|Fbln5|Fer|Fermt1|Frem3|Hes1|Hes5|Itga11|Itga2b|Itga3|Itga9|Itgb3|Itgb4|Itgb8|Jam3|Lama1|Lama…
GO:0032879	regulation of localization	biological_process	264	1102	1265	23.9564	87.1146	8.18449	0	0.0145547		exocrine pancreas development|glial cell proliferation|response to interleukin-15|sperm ejaculation	Abca2|Abcg1|Abhd6|Abr|Acsl6|Acvrl1|Adcyap1r1|Adora1|Agtr1a|Akap5|Akt1|Amph|Ang|Anxa2|Apln|Arap1|Arrb1|Atp2b2|Avp|Axin2|Bbc3|Bcr|Bmpr2|Btn1a1|Btn2a2|Cacna1a|Cacna1b|Cacna1c|Cacna1d|Cacna1g|Cacna1h|Cacna1s|Cacna2d2|Cacnb3|Cacng2|Cacng3|Cacng4|Cacng5|Cadm1|Cadps|Caly|Camk1d|Camk2d|Casr|Cd63|Cdh13|Cdh2|Cdkn1a|Chd7|Chrna4|Chrna7|Chrnb2|Cntn1|Cpt1a|Csf1|Cx3cl1|Cxcl1|Cxcr4|Dab2ip|Ddx4|Doc2a|Dpysl3|Drd4|…
GO:0007169	transmembrane receptor protein tyrosine kinase signaling pathway	biological_process	74	213	243	34.7418	87.6543	7.89229	0	0.0145547		exocrine pancreas development|lung epithelium development	Akt1|Alk|Bcr|Bmpr2|Cdk5r1|Dok4|Dok5|Efna1|Efna3|Efna5|Efnb2|Epha10|Epha3|Epha4|Epha5|Epha6|Epha7|Ephb1|Ephb2|Ephb3|Ephb6|Erbb2|Erbb4|Ereg|Fgf10|Fgf12|Fgf14|Fgf15|Fgf6|Fgfr1|Fgfr2|Fgfr3|Fgfr4|Fgfrl1|Foxo3|Foxo6|Frs3|Gab1|Gab2|Gfra1|Gfra3|Gfra4|Ghr|Grb10|Grb14|Hbegf|Igf1|Igf1r|Insr|Irs1|Jak2|Mapkapk2|Mst1r|Ndn|Nog|Nrg2|Nrp1|Nrtn|Ntrk2|Ntrk3|Pdgfa|Plcb1|Prkd1|Prkd2|Ptk2b|Ptpra|Ptprj|Pxn|Ror1|Sh2b2|S…
GO:0042995	cell projection	cellular_component	221	902	1061	24.5011	85.0141	7.82374	0	0.0145547		dense core granule	Ache|Acpp|Actn2|Acvrl1|Adam15|Adcy4|Adcy5|Adcy6|Adcyap1r1|Adora1|Adrbk2|Agtr1a|Aif1l|Akap5|Akt1|Alcam|Alox5|Amfr|Anks1b|Antxr1|Apbb1ip|App|Aqp11|Arc|Arl4c|Arpc5|Arrb1|Atp2b2|Avp|B9d2|Baiap2|Best2|Bmpr2|Cacna1a|Cacna1b|Cacna1c|Cacna1g|Cacna1h|Cadm1|Cadm2|Camk2n1|Cck|Cdh13|Cdh2|Cdk5r1|Cftr|Chl1|Chrna4|Chrna7|Clstn1|Clu|Cnksr2|Cpe|Cplx2|Cpne5|Crhbp|Crmp1|Cx3cl1|Cxadr|Dab1|Dcc|Dgkz|Dlgap2|Dnm3|Dock7|…
GO:0065009	regulation of molecular function	biological_process	336	1520	1792	22.1053	84.8214	7.6448	0	0.0145547		cell activation|digestive tract morphogenesis|epithelial cell proliferation involved in salivary gland morphogenesis|exocrine pancreas development|kinase inhibitor activity|lateral sprouting from an epithelium|leukocyte apoptosis|lung epithelium development|metalloenzyme inhibitor activity|muscarinic acetylcholine receptor signaling pathway|muscular septum morphogenesis|release of cytochrome c fr…	Abr|Acvr2b|Adap1|Adcy3|Adcy4|Adcy5|Adcy6|Adcy9|Adcyap1r1|Add2|Adora1|Adra1a|Aes|Agap1|Agap2|Agtr1a|Akt1|Amph|Ang|Anxa2|Aph1b|Aph1c|Apoa5|App|Arap1|Arap2|Arhgap26|Arhgap33|Arhgef10|Arhgef10l|Arhgef19|Arhgef2|Arrb1|Asap2|Avp|Axin2|B230120H23Rik|Bbc3|Bcl2l11|Bcr|Bmp2k|Bok|Cacna1a|Cacna1b|Cacna1c|Cacna1d|Cacna1g|Cacna1h|Cacna1s|Cacna2d2|Cacnb3|Cacng2|Cacng3|Cacng4|Cacng5|Camk1d|Camk2n1|Camkk2|Casr|Cc…
GO:0007610	behavior	biological_process	110	376	426	29.2553	88.2629	7.55448	0	0.0145547		cerebellar Purkinje cell layer development|sperm ejaculation	Abat|Adam22|Adcy5|Adora1|Aff2|Agtpbp1|Agtr1a|Amfr|Amph|Apba1|Apba2|Apln|App|Arc|Astn1|Atp2b2|Atxn1|Avp|Cacna1a|Cacna1b|Cacna1c|Cck|Chd7|Chl1|Chrna4|Chrna7|Chrnb2|Cntfr|Cpt1a|Ctnnd2|Cyp7b1|Dab1|Dach1|Drd4|Drd5|Dscam|Egr1|Epha4|Ephb2|Eps8|Fign|Fos|Fzd9|Gal|Gjb4|Glp1r|Glrb|Gnao1|Grik2|Grin2b|Grin2d|Grm1|Grm7|Hcrt|Hexa|Htr2c|Igf1|Itga3|Jun|Kcnip3|Kcnj10|Klhl1|Mapk8ip2|Mc4r|Mdk|Mef2c|Myo6|Naglu|Nav2|N…
GO:0010646	regulation of cell communication	biological_process	242	1047	1218	23.1137	85.9606	7.18226	0	0.0145547	regulation of signaling	epithelial cell proliferation involved in salivary gland morphogenesis|exocrine pancreas development|glial cell proliferation|lung epithelium development|organ growth|response to fluid shear stress|sperm ejaculation|type B pancreatic cell proliferation	1520402A15Rik|AI464131|Abhd6|Acvr1b|Acvr2b|Acvrl1|Adamts20|Adora1|Adra1a|Aes|Agap2|Akap5|Akt1|Apcdd1|Apln|Arc|Arrb1|Ascl1|Atp2b2|Atxn1|Atxn7|Avp|Axin2|Bicc1|Bmpr2|Bst2|Cacna1a|Cacna1b|Cacna2d2|Camk2b|Cav2|Cd24a|Cd44|Cdh13|Cdh2|Cdkn1c|Chd7|Chrna4|Chrna7|Chrnb2|Chst11|Cplx2|Cpt1a|Csf1|Cspg5|Cthrc1|Ctnnd2|Cxxc4|Cxxc5|Cyp7b1|Dab1|Dab2|Dab2ip|Dcc|Ddit4|Dgkz|Dkk2|Dkk3|Dll1|Dll3|Drd4|Drd5|Dusp16|Edn2|Ed…
GO:0030030	cell projection organization	biological_process	109	385	456	28.3117	84.4298	7.12699	0	0.0145547		muscular septum morphogenesis|optic nerve morphogenesis	Actn2|Akt1|Amigo1|App|Arhgap26|Atp2b2|B9d2|Baiap2|Bcl11b|Brsk2|Cacna1a|Cck|Cd24a|Cd44|Cdh13|Cdk5r1|Celsr2|Chl1|Chrnb2|Clu|Cntn1|Cthrc1|D3Bwg0562e|Dab1|Dcc|Dclk1|Dnm3|Dock7|Dscam|Dynlt1a|Dynlt1c|Epha4|Ephb1|Ephb2|Ephb3|Fgd4|Fgfr1|Fgfr2|Fgfr3|Foxj1|Fzd1|Fzd2|Fzd8|Gfap|Gnao1|Gprin1|Grin3a|Gsn|Hdac2|Igf1r|Igsf9|Itgb3|Itgb4|Jak2|Jun|Klhl1|L1cam|Lama1|Lpar1|Lrrc16a|Mapk8|Mapk8ip2|Mtss1l|Mycbp2|Mylk|Myo…
GO:0048518	positive regulation of biological process	biological_process	509	2541	2967	20.0315	85.6421	7.08724	0	0.0145547		antigen processing and presentation of endogenous peptide antigen|cardiac ventricle formation|cell activation|epithelial cell proliferation involved in salivary gland morphogenesis|exocrine pancreas development|forebrain ventricular zone progenitor cell division|glial cell proliferation|leukocyte apoptosis|lung epithelium development|muscarinic acetylcholine receptor signaling pathway|optic nerve…	1520402A15Rik|AI464131|Abcb9|Abcg1|Ablim3|Abr|Ache|Acsl6|Acvr1b|Acvr2b|Acvrl1|Adamts20|Adamtsl4|Adcyap1r1|Adora1|Adra1a|Agap2|Agtr1a|Ahrr|Akap5|Akt1|Alox5|Amigo1|Amph|Ang|Anxa2|Apln|Apoa5|App|Aqp3|Arap1|Arhgef10|Arhgef10l|Armcx3|Arnt2|Arntl|Arrb1|Ascl1|Atp2b2|Atxn1|Atxn7|Avp|Axin2|Aym1|B230120H23Rik|Bbc3|Bcl11a|Bcl11b|Bcl2l11|Bcr|Bmp1|Bmpr2|Bmyc|Bok|Bst2|Cacna1b|Cacna1g|Cacna1h|Cacna2d2|Cacnb3|Ca…
GO:0005509	calcium ion binding	molecular_function	143	548	626	26.0949	87.5399	7.08262	0	0.0145547			1700008P20Rik|Actn2|Aif1l|Anxa2|Atp2b2|Bglap-rs1|Bmp1|Cadps|Camkk2|Capn12|Capn2|Ccdc155|Cd248|Cdh11|Cdh13|Cdh2|Cdh22|Cdh24|Cdh4|Cdh5|Cdh6|Cdh7|Cdhr5|Cdk5r1|Celsr2|Cgref1|Cib2|Clstn1|Crb2|Creld1|Dchs1|Dgkg|Dll1|Dll3|Dsc2|Dtna|Duox1|Edil3|Eef2k|Efha1|Efhd2|Egfem1|Egfl6|Ehd3|Enpp2|Epdr1|Eps15|Fat4|Fbln1|Fbln2|Fbln5|Fbn1|Gas6|Grm7|Heg1|Hpcal1|Jag2|Kcnip1|Kcnip3|Lrp1b|Lrp4|Lrp8|Ltbp1|Ltbp3|Man1a2|Man1…
GO:0050793	regulation of developmental process	biological_process	258	1142	1304	22.5919	87.5767	7.01743	0	0.0145547		cardiac ventricle formation|cell activation|digestive tract morphogenesis|epithelial cell proliferation involved in salivary gland morphogenesis|glial cell proliferation|lateral sprouting from an epithelium|lung epithelium development|morphogenesis of an epithelial sheet|muscular septum morphogenesis|optic nerve morphogenesis|response to interleukin-15|retinoic acid-responsive element binding	2410016O06Rik|5730469M10Rik|Abca5|Abcg1|Ache|Acsl6|Acvr1b|Acvr2b|Acvrl1|Adamts1|Adamts20|Agap2|Agtr1a|Akap5|Akt1|Amigo1|Ank|Apold1|App|Arap1|Arc|Arhgef2|Ascl1|Axin2|Bai1|Bai2|Bai3|Bcl11a|Bcl2l11|Bcor|Bglap-rs1|Bhlhe41|Bmp1|Bmp2k|Bmpr2|Cacna1a|Camk1d|Camk2b|Cd24a|Cdc42ep3|Cdh2|Cdh4|Cdk5r1|Chrna7|Chrnb2|Clu|Csf1|Ctdsp1|Cthrc1|Cx3cl1|Cxadr|Cxcr4|Dab1|Dab2ip|Dcc|Ddah1|Dll1|Dll3|Dpysl3|Dscam|Dtx1|Dynl…
GO:0048869	cellular developmental process	biological_process	342	1600	1882	21.375	85.0159	7.01218	0	0.0145547		cardiac ventricle formation|cell activation|cochlea development|digestive tract morphogenesis|epithelial cell proliferation involved in salivary gland morphogenesis|exocrine pancreas development|forebrain ventricular zone progenitor cell division|glial cell proliferation|lateral sprouting from an epithelium|morphogenesis of an epithelial sheet|muscular septum morphogenesis|neuron recognition|opti…	1700019N12Rik|AI464131|Ache|Acta1|Adad1|Adam15|Adam22|Adcyap1r1|Agtpbp1|Akt1|Amigo1|Ang|Antxr1|App|Arhgef2|Ascl1|Atoh8|Atp2b2|Axin2|Bcl11a|Bcl11b|Bfsp1|Bin3|Bok|Brsk2|Cacna1a|Cacna1s|Cacna2d2|Cadm1|Camk2b|Cap2|Cav2|Ccin|Cck|Cd24a|Cd63|Cdh2|Cdk5r1|Cdkn1c|Cebpe|Celsr2|Chd7|Chl1|Chrdl1|Chrnb2|Chst11|Clu|Cplx2|Creb5|Csf1|Cspg5|Cxadr|Cxcr4|Cyp26c1|D1Pas1|D3Bwg0562e|Dab1|Dab2|Dbn1|Dcc|Dclk1|Dfna5|Dgkg|…
GO:0005626	insoluble fraction	cellular_component	191	797	929	23.9649	85.7912	6.89955	0	0.0145547		cobalt ion binding|muscarinic acetylcholine receptor signaling pathway	Abat|Acsl6|Adcy3|Adcy4|Adcy5|Adcy6|Adra1a|Agtr1a|Akt1|Amfr|Anxa2|App|Arrb1|Atp2b2|Bcl2l11|Begain|Bsn|Cacna1b|Cacna1c|Cadm1|Camk2n1|Capn2|Car4|Cav2|Cd24a|Cd70|Cdh2|Cdk5r1|Cerk|Chn2|Chrna4|Chrna7|Clu|Cpd|Cpe|Cpt1a|Ctnnd2|Cyfip2|Cyp26c1|Cyp2r1|Cyp46a1|Cyp7b1|Dab1|Des|Doc2a|Dpp4|Dtna|Ednrb|Eln|Eno1|Eno2|Eps8|Erap1|Fndc3a|Fos|Foxo3|Fyn|Fzd1|Gabrb2|Gal3st4|Gfap|Glrb|Gna11|Gnai1|Gnai2|Gnao1|Gpc4|Grb14|G…
GO:0006140	regulation of nucleotide metabolic process	biological_process	97	338	396	28.6982	85.3535	6.86725	0	0.0145547			Abr|Adap1|Adcy3|Adcy4|Adcy5|Adcy6|Adcy9|Adcyap1r1|Adora1|Agap1|Agap2|Akap5|Amph|Arap1|Arap2|Arhgap26|Arhgap33|Arhgef10|Arhgef10l|Arhgef19|Arrb1|Asap2|Avp|Axin2|Bcr|Casr|Chn2|Dab2ip|Dock7|Drd4|Drd5|Dynlt1a|Dynlt1c|Ednra|Efna5|Elmod1|Epha3|Epha4|Epha5|Ephb3|Erbb2|Fgf10|Foxj1|Fzd2|Gcat|Glp1r|Gnai1|Gnai2|Gnal|Gnao1|Gpr26|Grm7|Gucy1a3|Htr4|Iqsec3|Jun|Mc3r|Mc4r|Ophn1|Oxa1l|Plcb1|Prkg1|Ptk2b|Ptprn2|Rab3…
GO:0005083	small GTPase regulator activity	molecular_function	76	245	283	31.0204	86.5724	6.84542	0	0.0145547			Abr|Adap1|Agap1|Agap2|Anxa2|Arap1|Arap2|Arfgef1|Arhgap33|Arhgef10|Arhgef10l|Arhgef19|Arhgef2|Arhgef37|Arhgef40|Arhgef6|Asap2|Bcr|Ccdc64b|Cdc42bpb|Chn2|Cyth1|D10Bwg1379e|Dab2ip|Dock10|Dock9|Farp1|Fer|Fgd4|Fgd5|Garnl3|Gbf1|Iqsec2|Iqsec3|Jun|Kndc1|Ndrg1|Nrk|Obscn|Ophn1|Plekhg1|Plekhg2|Plekhg4|Plekhg5|Prex1|Psd2|Psd3|Psd4|Rab11fip3|Rab11fip4|Rab3il1|Rabgap1l|Rapgef4|Rasa2|Rasa3|Rasgef1a|Rasgef1b|Rgne…
GO:0051128	regulation of cellular component organization	biological_process	215	936	1093	22.9701	85.6359	6.64137	0	0.0145547		optic nerve morphogenesis|regulation of cellular component biogenesis|sperm ejaculation|type B pancreatic cell proliferation	2410004A20Rik|Abr|Ache|Acsl6|Acvr1b|Acvrl1|Add2|Akap5|Akt1|Amigo1|Amph|Anxa2|Apoa5|Arap1|Arc|Arhgef10|Arhgef10l|Arhgef19|Arhgef2|Arpc5|Arrb1|Avp|Axin2|Baiap2|Bbc3|Bcl11a|Bcl2l11|Bcor|Bcr|Bmpr2|Bmyc|Cacna1a|Caly|Camk1d|Camk2b|Cav2|Cck|Cd24a|Cd44|Cd63|Cdc42ep3|Cdh13|Cdh2|Cdh4|Cdk5r1|Cdkn1a|Cgref1|Cgrrf1|Chrnb2|Clip1|Clu|Col5a1|Crim1|Dab1|Dab2|Dab2ip|Dcc|Dpp4|Dpysl3|Dscam|Dynlt1a|Dynlt1c|Efna1|Efna5…
GO:0019199	transmembrane receptor protein kinase activity	molecular_function	33	78	85	42.3077	91.7647	6.61364	0	0.0145547	membrane|protein binding		Acvr1b|Acvr2b|Acvrl1|Alk|Bmpr2|Epha10|Epha3|Epha4|Epha5|Epha6|Epha7|Ephb1|Ephb2|Ephb3|Ephb6|Erbb2|Erbb4|Fgfr1|Fgfr2|Fgfr3|Fgfr4|Fgfrl1|Igf1r|Insr|Irs1|Mertk|Mst1r|Nrg2|Nrp1|Ntrk2|Ntrk3|Ror1|Tgfbr1
GO:0040011	locomotion	biological_process	146	583	662	25.0429	88.0665	6.59622	0	0.0145547		axon guidance receptor activity|centrosome localization	1520402A15Rik|Acvrl1|Agtr1a|Alcam|Ang|Arc|Ascl1|Astn1|Atp2b2|Cck|Cd151|Cd24a|Cd34|Cd44|Cdc42bpb|Cdh13|Cdh2|Cdh4|Cdk5r1|Celsr2|Chl1|Chrna7|Cmtm3|Col5a1|Cthrc1|Cx3cl1|Cxadr|Cxcl1|Cxcr4|Dab1|Dcc|Dcdc2a|Dclk1|Ddx4|Dock1|Dpp4|Dpysl5|Edn2|Ednrb|Efna1|Efna5|Efnb1|Efnb2|Enpp2|Epha4|Epha5|Epha7|Ephb1|Ephb2|Ephb3|Erbb2|Erbb4|Fer|Fermt1|Fgf10|Fgf15|Fgfr4|Fmnl1|Foxj1|Fut7|Fyn|Fzd3|Gab2|Gas1|Gas6|Gfra3|Hbegf|…
GO:0051174	regulation of phosphorus metabolic process	biological_process	167	692	816	24.1329	84.8039	6.53299	0	0.0145547		exocrine pancreas development|kinase inhibitor activity	Acvr1b|Acvr2b|Adora1|Agap2|Akap5|Akt1|Ang|Apln|App|Arrb1|Atxn1|Atxn7|Avp|Axin2|B230120H23Rik|Bmpr2|Camk2n1|Camkk2|Ccdc8|Cck|Cd24a|Cd44|Cdk5r1|Cdkn1a|Cdkn1c|Cerk|Chrna7|Csf1|Csrnp2|Dab1|Dab2|Dab2ip|Dbndd2|Dgkg|Dgkz|Dnajc3|Dock7|Dok7|Drd4|Drd5|Dscam|Dusp1|Dusp16|Dusp4|Dusp7|Edn2|Ednra|Ednrb|Eef2k|Efna1|Efna5|Eif4g3|Epha4|Epha7|Erbb2|Erbb4|Ercc6|Ereg|F2r|Farp1|Fgd4|Fgf10|Fgf13|Fgfr1|Fgfr3|Fgr|Fzd1|F…
GO:0050808	synapse organization	biological_process	28	63	70	44.4444	90	6.41228	0	0.0145547			Ache|App|Atp2b2|Cacna1a|Cacna1s|Cacna2d2|Cacng2|Cadm1|Cdh2|Dnm3|Dok7|Erbb2|Erbb4|F2r|Fgfr2|Gphn|Ky|Lrp4|Myo5a|Myo6|Nfasc|Nrxn1|Nrxn2|Nrxn3|P2rx2|Pdzrn3|Shank1|Shank3
GO:0048519	negative regulation of biological process	biological_process	441	2215	2610	19.9097	84.8659	6.37081	0	0.0145547		development of primary sexual characteristics|entrainment of circadian clock|epithelial cell proliferation involved in salivary gland morphogenesis|exocrine pancreas development|forebrain ventricular zone progenitor cell division|glial cell proliferation|lateral sprouting from an epithelium|muscarinic acetylcholine receptor signaling pathway|relaxation of muscle|release of cytochrome c from mitoc…	2410004A20Rik|2410016O06Rik|4921515J06Rik|Abca5|Abcg1|Abhd6|Abr|Acadl|Acvr1b|Acvrl1|Adamts1|Adamts20|Adcyap1r1|Add2|Adora1|Adra1a|Aes|Agap2|Agtr1a|Ahrr|Akap5|Akt1|Ang|Anxa2|Apcdd1|Apln|App|Arap1|Arhgef2|Arnt2|Arrb1|Ascl1|Atxn1|Atxn7|Avp|Axin2|B230120H23Rik|Bai1|Bai2|Bai3|Bbc3|Bcl11a|Bcl11b|Bcor|Bcr|Bhlhe41|Bicc1|Bmpr2|Btn1a1|Btn2a2|Cacna1a|Camk2n1|Cav2|Cbx2|Cck|Cd24a|Cd44|Cd63|Cdh13|Cdh2|Cdh5|Cdk…
GO:0006796	phosphate metabolic process	biological_process	224	1000	1206	22.4	82.9187	6.36307	0	0.0145547		calcium- and calmodulin-dependent protein kinase complex|epithelial cell proliferation involved in salivary gland morphogenesis|lung epithelium development|non-membrane spanning protein tyrosine kinase activity	2410004A20Rik|Aatk|Acpp|Acvr1b|Acvr2b|Acvrl1|Adora1|Adrbk2|Ak4|Akt1|Alk|Alpl|App|Arrb1|Avp|B230120H23Rik|Bcr|Bmp2k|Bmpr2|Brsk2|Camk1d|Camk2b|Camk2d|Camkk2|Cdc14a|Cdc42bpb|Cdk14|Cdk4|Cdk5r1|Cdkn1a|Cdkn1c|Cerk|Chrna7|Ckb|Clk3|Cnksr2|Coasy|Cpne3|Ctdsp1|D3Bwg0562e|D8Ertd82e|Dab2ip|Dapk1|Dclk1|Dclk2|Dgkg|Dgkz|Drd4|Dusp1|Dusp15|Dusp16|Dusp26|Dusp28|Dusp4|Dusp7|Eef2k|Efna1|Epha10|Epha3|Epha4|Epha5|Epha6…
GO:0040012	regulation of locomotion	biological_process	95	347	398	27.3775	87.1859	6.27056	0	0.0145547		exocrine pancreas development	Abhd6|Abr|Acvrl1|Adora1|Akt1|Bcr|Bmpr2|Camk1d|Cd63|Cdh13|Csf1|Cx3cl1|Cxcr4|Dpysl3|Drd5|Dscam|Edn2|Ednra|Efna1|Efnb2|Enpp2|Erbb4|F2r|F3|Fer|Fes|Fgf10|Fgr|Furin|Gab1|Hbegf|Hdac7|Hdac9|Htr2c|Igf1|Igf1r|Igfbp3|Igfbp5|Insr|Irs1|Itga2b|Itga3|Itgb3|Jak2|Jam3|Lama1|Lama3|Lpar1|Mapk8|Mmp9|Mylk|Nexn|Nog|Nr2f2|Nrp1|Pdgfa|Pdpn|Phpt1|Pla2g7|Plau|Plcb1|Pld1|Podxl|Prkca|Prkce|Prkd1|Prkd2|Prox1|Ptk2b|Ptprj|Ptprm…
GO:0008046	axon guidance receptor activity	molecular_function	7	7	8	100	87.5	6.21049	0	0.0145547	locomotion|plasma membrane part|protein binding		Epha7|Ephb1|Ephb2|Ephb3|Gfra3|Robo1|Robo2
GO:0044297	cell body	cellular_component	83	295	349	28.1356	84.5272	6.13672	0	0.0145547		polyphosphate kinase complex	Ache|Acvrl1|Adora1|Akap5|Alcam|Amfr|Ang|Arhgef2|Ascl1|Atp2b2|Bmpr2|Cacna1a|Cacna1b|Cacna1c|Cacna1g|Camk2n1|Cck|Cdk5r1|Chrna4|Chrna7|Cnksr2|Cplx2|Cpne5|Crmp1|Cxadr|Dab1|Dpysl3|Dpysl5|Drd4|Eef1a2|Eno2|Epha5|Epha7|Ephb2|Fam5b|Fzd3|Gfap|Ghr|Gpc1|Gria2|Gria3|Grik2|Grin3a|Grip1|Grm1|Grm7|Kcnb1|Kcnip1|Kcnj2|Klhl1|Kndc1|Mapk8ip2|Mbp|Myo5a|Myo6|Ncam1|Nrp1|Ntrk2|P2rx2|Pcsk1|Pde1b|Pnmt|Prkca|Psd2|Ptpn13|Rac…
GO:0042923	neuropeptide binding	molecular_function	21	43	45	48.8372	95.5556	6.09415	0	0.0145547	intrinsic to membrane		Adcyap1r1|C130060K24Rik|Gcat|Gpr143|Gpr83|Mc3r|Mc4r|Nmbr|Npffr1|Npffr2|Npy1r|Npy5r|Ntsr1|Ntsr2|Prlhr|Prokr1|Qrfpr|Sstr4|Sstr5|Tacr1|Tacr3
GO:0007154	cell communication	biological_process	110	425	480	25.8824	88.5417	6.09046	0	0.0145547		lung epithelium development	Ache|Aes|Apba1|Apba2|Arhgap33|Bmpr2|Cacna1a|Cacna1c|Cacna1g|Cav2|Cd24a|Cdkn1a|Chrna4|Chrna7|Chrnb2|Clstn1|Dap|Dlgap1|Dlgap2|Dll1|Drd4|Drd5|Epha3|Ereg|Fgf10|Fgfr1|Fgfr2|Fgfr3|Fgfr4|Fos|Fras1|Frem3|Fzd1|Fzd2|Gabrb3|Gas2l1|Gas6|Gcat|Gja4|Gjb4|Gjb5|Gjb6|Gjc1|Gjd3|Glrb|Gpr143|Gria2|Grid2|Grik2|Grin2b|Grin2d|Grm1|Grm7|Hes1|Hrh1|Irf1|Itgb4|Jag2|Jun|Ldha|Lrp5|Ltc4s|Mef2c|Mmp9|Myo5a|Myo6|Ncoa1|Npy1r|Npy5r…
GO:0042165	neurotransmitter binding	molecular_function	29	71	77	40.8451	92.2078	5.96609	0	0.0145547	intrinsic to membrane		Ache|C130060K24Rik|Chrna4|Chrna7|Chrnb2|Drd4|Drd5|Gabra2|Gcat|Gpr143|Gpr83|Grin2b|Grin2d|Grin3a|Nmbr|Npffr1|Npffr2|Npy1r|Npy5r|Ntsr1|Ntsr2|Prlhr|Prokr1|Qrfpr|Slc6a11|Sstr4|Sstr5|Tacr1|Tacr3
GO:0009358	polyphosphate kinase complex	cellular_component	77	273	323	28.2051	84.5201	5.9316	0	0.0145547	cell body		Ache|Acvrl1|Adora1|Akap5|Alcam|Amfr|Ang|Arhgef2|Ascl1|Atp2b2|Bmpr2|Cacna1a|Cacna1b|Cacna1c|Cacna1g|Camk2n1|Cck|Cdk5r1|Chrna4|Chrna7|Cnksr2|Cplx2|Cpne5|Crmp1|Dab1|Dpysl5|Drd4|Eef1a2|Eno2|Epha5|Epha7|Ephb2|Fam5b|Fzd3|Ghr|Gpc1|Gria2|Gria3|Grik2|Grin3a|Grip1|Grm1|Grm7|Kcnb1|Kcnip1|Kcnj2|Klhl1|Kndc1|Mapk8ip2|Mbp|Myo5a|Myo6|Ncam1|Nrp1|Ntrk2|P2rx2|Pcsk1|Pde1b|Pnmt|Prkca|Psd2|Rac3|Rara|Rbfox3|Robo1|Sdc2|…
GO:0042391	regulation of membrane potential	biological_process	43	125	143	34.4	87.4126	5.92346	0	0.0145547			Adora1|Adra1a|Atxn1|Best2|Cacna1a|Cacna1g|Cacng2|Chrna4|Chrna7|Chrnb2|Cx3cl1|Drd4|Glrb|Gna11|Grid2|Grik2|Grin2b|Grin2d|Hcrt|Jun|Kcnh2|Kcnip1|Kcnj10|Kcnk2|Kcnmb4|Kcnn4|Kcnq1|Mapk8ip2|Nrxn1|Ntsr2|P2rx2|Pmaip1|Ppp3ca|Scn3b|Scn5a|Shank1|Shank3|Slc1a6|Slc29a1|Slc9a3r2|Snca|Tac1|Tacr1
GO:0044463	cell projection part	cellular_component	120	481	578	24.948	83.218	5.91392	0	0.0145547		site of polarized growth	6330527O06Rik|Adcy6|Adora1|Adrbk2|Aif1l|Akap5|Amfr|Amph|Ang|Anks1b|Antxr1|App|Arc|Arhgef2|Arrb1|B9d2|Bsn|Cacna1b|Cacna1c|Car4|Casr|Cck|Cd24a|Cdk5r1|Chrna7|Cldn5|Clu|Crhbp|Cxadr|Cxcr4|Dcc|Dnm3|Dpp4|Dpysl3|Drd4|Drd5|Dscam|Dynlt1a|Dynlt1c|Epb4.1l3|Fermt1|Fgr|Fzd1|Fzd2|Fzd3|Fzd9|Gabrb3|Gdpd5|Gprin1|Gria2|Gria3|Grik2|Grik4|Grin2b|Grip2|Grm1|Grm7|Hap1|Hsp90ab1|Itga3|Kcnb1|Kif5c|Kirrel|Klc3|L1cam|Lpar1|…
GO:0031329	regulation of cellular catabolic process	biological_process	93	349	427	26.6476	81.733	5.90681	0	0.0145547			Abr|Adap1|Agap1|Agap2|Akt1|Amph|Apoa5|Arap1|Arap2|Arhgap26|Arhgap33|Arhgef10|Arhgef10l|Arhgef19|Arrb1|Asap2|Axin2|Bcr|Casr|Chn2|Clu|Cpt1a|Dab2|Dab2ip|Dap|Ddit4|Dlgap1|Dock7|Dynlt1a|Dynlt1c|Efna5|Elmod1|Epha3|Epha4|Epha5|Ephb3|Erbb2|Fbp1|Fgf10|Foxj1|Furin|Gclc|Gnao1|Hsp90ab1|Igf1|Insr|Iqsec3|Irs1|Jun|Mylip|Ophn1|Oxa1l|Pcsk9|Plcb1|Ppp1r3b|Ppp1r3c|Prickle1|Prkaa2|Prkg1|Ptk2b|Ptprn2|Rab3a|Rabgap1l|Ra…
GO:0051234	establishment of localization	biological_process	472	2441	2908	19.3363	83.9409	5.89055	0	0.0145547		GABA-A receptor activity|L-amino acid transmembrane transporter activity|epithelial cell proliferation involved in salivary gland morphogenesis|hemoglobin complex|ion channel complex|ionotropic glutamate receptor activity|monovalent cation|oligopeptide transmembrane transporter activity|oxygen transporter activity|periplasmic space|sodium|taurine metabolic process	2010001E11Rik|2310046K01Rik|AI118078|AI317395|Abca3|Abca5|Abcb9|Abcg1|Abcg4|Ache|Acsl6|Acvr2b|Add2|Adora1|Adra1a|Adrbk2|Agap1|Agap2|Agtpbp1|Agtr1a|Akap5|Akt1|Amph|Ank|Ano1|Ano10|Ano5|Ano8|Anxa2|Ap1g2|Ap1s3|Ap3b2|Apba1|Apba2|Apoa5|Apold1|App|Aqp11|Aqp3|Aqp6|Arap1|Arc|Arhgap33|Arhgef2|Arl4c|Arl8a|Arntl|Arrb1|Atg16l2|Atp10a|Atp11a|Atp1b1|Atp1b2|Atp2b2|Atp2b3|Atp2b4|Atxn1|B230208H17Rik|Bbc3|Best2|Bsp…
GO:0004674	protein serine/threonine kinase activity	molecular_function	118	472	575	25	82.087	5.88847	0	0.0145547		calcium- and calmodulin-dependent protein kinase complex|non-membrane spanning protein tyrosine kinase activity	Aatk|Acvr1b|Acvr2b|Acvrl1|Adrbk2|Akt1|Alk|B230120H23Rik|Bcr|Bmp2k|Bmpr2|Brsk2|Camk1d|Camk2b|Camk2d|Camkk2|Cdc42bpb|Cdk14|Cdk4|Cdk5r1|Cdkn1a|Clk3|Cpne3|D8Ertd82e|Dapk1|Dclk1|Dclk2|Eef2k|Epha10|Epha3|Epha4|Epha5|Epha6|Epha7|Ephb1|Ephb2|Ephb3|Ephb6|Erbb2|Erbb4|Fer|Fes|Fgfr1|Fgfr2|Fgfr3|Fgfr4|Fgr|Fyn|Gucy2e|Hipk3|Igf1r|Insr|Jak2|Jak3|Kndc1|Ksr1|Map3k15|Mapk11|Mapk12|Mapk4|Mapk8|Mapkapk2|Mark1|Mast1|M…
GO:0050890	cognition	biological_process	49	151	175	32.4503	86.2857	5.84818	0	0.0145547		sperm ejaculation	Adora1|Aff2|Amfr|Amph|App|Arc|Atxn1|Cacna1c|Chd7|Chl1|Chrna4|Chrna7|Chrnb2|Ctnnd2|Cyp7b1|Drd4|Drd5|Egr1|Ephb2|Fos|Fzd9|Glp1r|Grin2b|Grm7|Igf1|Itga3|Jun|Mapk8ip2|Mdk|Mef2c|Ncam1|Nrxn1|Ntrk2|Oxt|Oxtr|Pde1b|Pde5a|Plcb1|Plk2|Prkca|Ptchd1|Shank1|Shc3|Slc6a1|Srf|Tac1|Tacr1|Thra|Tmod2
GO:0023052	signaling	biological_process	70	245	278	28.5714	88.1295	5.77455	0	0.0145547		lung epithelium development	Ache|Apba1|Apba2|Cacna1a|Cacna1c|Cacna1g|Cacng2|Cacng4|Cav2|Cd24a|Chrna4|Chrna7|Chrnb2|Clstn1|Dlgap1|Dlgap2|Dll1|Drd4|Drd5|Ereg|Fgf10|Fgfr1|Fgfr2|Fgfr3|Fgfr4|Fzd1|Fzd2|Gabrb3|Gcat|Gja4|Gjc1|Glrb|Gpr143|Gria2|Grid2|Grik2|Grin2b|Grin2d|Grm1|Grm7|Hes1|Hrh1|Jam3|Lrp5|Myo5a|Myo6|Nfasc|Npy1r|Npy5r|Nrxn1|Nrxn2|Nrxn3|Ntn4|Ntsr1|Ntsr2|P2rx2|Panx1|Panx2|Pdgfa|Rab3a|Ric3|Shc3|Snca|Spry1|Stxbp1|Tac1|Tmod2|Un…
GO:0007272	ensheathment of neurons	biological_process	22	49	57	44.898	85.9649	5.74086	0	0.0145547			Adam22|Amigo1|Arhgef10|Cldn11|Cldn5|Erbb2|Fgfr3|Fyn|Hes5|Hexa|Id4|Jam3|Kcnj10|Lpar1|Mbp|Mpdz|Myo5a|Nab1|Nfasc|Pmp22|Serinc5|Ski
GO:0022838	substrate-specific channel activity	molecular_function	93	355	394	26.1972	90.1015	5.7206	0	0.0145547		GABA-A receptor activity|gated channel activity|ionotropic glutamate receptor activity|periplasmic space	AI118078|Ano1|Ano10|Ano5|Ano8|Aqp3|Aqp6|Best2|Cacna1a|Cacna1b|Cacna1c|Cacna1d|Cacna1g|Cacna1h|Cacna1s|Cacna2d2|Cacnb3|Cacng2|Cacng3|Cacng4|Cacng5|Cftr|Chrna4|Chrna7|Chrnb2|Clcn4-2|Fxyd5|Gabra1|Gabra2|Gabra4|Gabrb1|Gabrb2|Gabrb3|Gabrq|Glrb|Gria2|Gria3|Grid2|Grik2|Grik4|Grin2b|Grin2d|Grin3a|Grm7|Hcn3|Itpr1|Kcna4|Kcna6|Kcnab1|Kcnb1|Kcne1l|Kcnf1|Kcng1|Kcng4|Kcnh2|Kcnh5|Kcnip1|Kcnip3|Kcnj10|Kcnj2|Kcnj…
GO:0060412	ventricular septum morphogenesis	biological_process	11	17	18	64.7059	94.4444	5.644	0	0.0145547			Egln1|Fgfrl1|Fzd1|Fzd2|Prox1|Sav1|Smad7|Sox11|Sox4|Tgfb2|Zfpm1
GO:0030155	regulation of cell adhesion	biological_process	63	217	247	29.0323	87.8543	5.6194	0	0.0145547			Acvrl1|Cd24a|Cd63|Cdh13|Celsr2|Col8a1|Csf1|Cx3cl1|Cyth1|Dab1|Dpp4|Dscam|Edil3|Efna1|Efna5|Egfl6|Emid2|Epha3|Epha7|Ephb3|Erbb2|Fbln2|Fes|Gsn|Itga3|Itgb3|Jag2|Jak2|Kif26b|L1cam|Lama1|Lama3|Mmp14|Nrarp|Nuak1|Plau|Podxl|Prkce|Prkg1|Prlr|Ptk2b|Ptprj|Rhoc|Rnd1|Sdc4|Serpine2|Smad3|Smad7|Smoc1|Spock1|Spock2|Srf|Stat5b|Tgfb2|Tgm2|Tnf|Tnfaip3|Tnxb|Vav1|Vav3|Vegfa|Wnt5a|Zfp703
GO:0005085	guanyl-nucleotide exchange factor activity	molecular_function	45	139	168	32.3741	82.7381	5.58392	0	0.0145547			Abr|Arfgef1|Arhgef10|Arhgef10l|Arhgef19|Arhgef2|Arhgef37|Arhgef40|Arhgef6|Bcr|Cyth1|D10Bwg1379e|Dock1|Dock10|Dock7|Dock9|Farp1|Fgd4|Fgd5|Gbf1|Iqsec2|Iqsec3|Kndc1|Obscn|Plekhg1|Plekhg2|Plekhg4|Plekhg5|Prex1|Psd2|Psd3|Psd4|Rab3il1|Rapgef3|Rapgef4|Rapgefl1|Rasgef1a|Rasgef1b|Rgl1|Rgnef|Sos2|Trio|Vav1|Vav2|Vav3
GO:0022836	gated channel activity	molecular_function	73	269	301	27.1375	89.3688	5.39775	0	0.0145547	substrate-specific channel activity	GABA-A receptor activity|ionotropic glutamate receptor activity|periplasmic space	Ano1|Cacna1a|Cacna1b|Cacna1c|Cacna1d|Cacna1g|Cacna1h|Cacna1s|Cacna2d2|Cacnb3|Cacng2|Cacng3|Cacng4|Cacng5|Chrna4|Chrna7|Chrnb2|Clcn4-2|Gabra1|Gabra2|Gabra4|Gabrb1|Gabrb2|Gabrb3|Gabrq|Glrb|Gria2|Gria3|Grid2|Grik2|Grik4|Grin2b|Grin2d|Grin3a|Grm7|Hcn3|Itpr1|Kcna4|Kcna6|Kcnab1|Kcnb1|Kcne1l|Kcnf1|Kcng1|Kcng4|Kcnh2|Kcnh5|Kcnip1|Kcnip3|Kcnj10|Kcnj2|Kcnj5|Kcnk2|Kcnk4|Kcnmb4|Kcnn1|Kcnn3|Kcnn4|Kcnq1|Kcnq3|K…
GO:0070482	response to oxygen levels	biological_process	63	225	250	28	90	5.29115	0	0.0145547			Abat|Adora1|Akt1|Alox5|Ang|Apold1|Arnt2|Atp1b1|Camk2d|Capn2|Cd24a|Cdk4|Cdkn1a|Chrna4|Chrna7|Chrnb2|Cx3cl1|Ddit4|Dpp4|Ednra|Egln1|Egln3|Fosl2|Itpr1|Lpar1|Lta|Mmp14|Mmp9|Mt3|Ndrg1|Nol3|Oxtr|P2rx2|Pam|Pde5a|Pdgfa|Pdpn|Pgf|Pklr|Plau|Pmaip1|Prkce|Ptk2b|Rhoc|Scap|Scnn1b|Scnn1g|Sdc2|Slc29a1|Smad3|Smad9|Sox4|Stat5b|Stc2|Tgfb2|Tgfb3|Tgfbr1|Tnf|Tnfrsf1a|Trh|Vegfa|Vldlr|Wnt5a
GO:0003149	membranous septum morphogenesis	biological_process	5	5	5	100	100	5.24851	0.0005	0.0145547	membrane|protein binding	muscular septum morphogenesis	Fgfr2|Fzd1|Fzd2|Vangl2|Whsc1
GO:0042127	regulation of cell proliferation	biological_process	190	884	1020	21.4932	86.6667	5.19215	0	0.0145547		cardiac ventricle formation|epithelial cell proliferation involved in salivary gland morphogenesis|forebrain ventricular zone progenitor cell division|glial cell proliferation|lung epithelium development|regulation of germinal center formation	Acvrl1|Adora1|Agap2|Ang|Apln|Arnt2|Ascl1|Avp|Axin2|Bcl11b|Bmpr2|Bmyc|Btn1a1|Btn2a2|Camk2d|Casr|Cav2|Cck|Cd24a|Cdca7l|Cdh13|Cdh5|Cdk4|Cdkn1a|Cdkn1c|Chrna7|Chrnb2|Chst11|Clec11a|Clu|Cntfr|Crip2|Csf1|Cthrc1|Cx3cl1|Cxadr|Cyp7b1|Dab2ip|Dach1|Dpp4|Edn2|Ednra|Ednrb|Efnb1|Egln3|Egr1|Eif5a2|Erbb2|Erbb4|Ereg|F2r|F3|Fbxw4|Fes|Fgf10|Fgf15|Fgf6|Fgfr1|Fgfr2|Fgfr3|Fgfr4|Fgfrl1|Fosl2|Foxj1|Foxo3|Foxo6|Fzr1|Gab2|…
GO:0031224	intrinsic to membrane	cellular_component	879	5011	6021	17.5414	83.2254	5.11227	0.002	0.048255		GABA-A receptor activity|L-amino acid transmembrane transporter activity|N-acetylgalactosamine 4-O-sulfotransferase activity|N-glycan processing|acetylgalactosaminyltransferase activity|alpha-N-acetylneuraminate alpha-2,8-sialyltransferase activity|antigen processing and presentation of endogenous peptide antigen|cell activation|centrosome localization|coreceptor activity|ionotropic glutamate rec…	1110003E01Rik|1810041L15Rik|2010001E11Rik|2010107G23Rik|2310046K01Rik|2810432L12Rik|3110082D06Rik|5730508B09Rik|6330403A02Rik|6330512M04Rik|6330527O06Rik|8430419L09Rik|9330182L06Rik|AF529169|AI118078|AI317395|AI464131|Aatk|Abca2|Abca3|Abca5|Abcb9|Abcg1|Abcg4|Abhd6|Ache|Acpp|Acsl6|Acvr1b|Acvr2b|Acvrl1|Adam11|Adam15|Adam22|Adcy3|Adcy4|Adcy5|Adcy6|Adcy9|Adcyap1r1|Adora1|Adra1a|Agpat3|Agtr1a|Aig1|Aja…
GO:0043279	response to alkaloid	biological_process	31	89	102	34.8315	87.2549	5.10594	0	0.0145547		response to tropane|sperm ejaculation	Abat|Avp|Chrna4|Chrna7|Chrnb2|Drd4|Drd5|Ednra|Ghr|Gnal|Gnao1|Grin2b|Htr2c|Mmp9|Myc|Ncam1|Oxt|Oxtr|Pcsk1|Prkaa2|Prkce|Ptk2b|Sdc2|Slc18a2|Slc6a1|Snca|Tac1|Tacr1|Tacr3|Tnf|Tnfrsf1a
GO:0048286	lung alveolus development	biological_process	15	31	34	48.3871	91.1765	5.10296	0	0.0145547			Bmpr2|Fgf10|Fgfr2|Fzd1|Hs6st1|Igf1|Man1a2|Man2a1|Myocd|Pdgfa|Pdpn|Pkdcc|Tgfb3|Vegfa|Wnt5a
GO:0005737	cytoplasm	cellular_component	753	4241	5269	17.7552	80.4897	5.0017	0	0.0145547		P granule|calcium- and calmodulin-dependent protein kinase complex|cardiac ventricle formation|chromatoid body|glial cell proliferation|leukocyte apoptosis|muscarinic acetylcholine receptor signaling pathway|nuclear envelope lumen|pyrimidine base catabolic process|response to fluid shear stress|response to interleukin-15	1110017D15Rik|1520402A15Rik|1700019N12Rik|2010317E24Rik|2410004A20Rik|4921515J06Rik|4933407C03Rik|5730469M10Rik|9430023L20Rik|AI314180|AI836003|AW555464|Aass|Aatk|Ablim3|Acadl|Ache|Acot1|Acta1|Actn2|Acvr2b|Adap1|Adarb2|Adcy3|Adcy4|Adcyap1r1|Add2|Add3|Adprhl2|Afap1|Agap1|Agap2|Agbl3|Agtpbp1|Agtr1a|Ahrr|Aif1l|Akap5|Akt1|Aldh1l2|Alox5|Alpl|Amfr|Amotl1|Amph|Ank2|Ankrd34a|Anks1b|Anks6|Ano1|Anxa2|Ap3b2…
GO:0032355	response to estradiol stimulus	biological_process	33	101	119	32.6733	84.8739	4.83798	0	0.0145547			Adcyap1r1|Arnt2|Bdh1|Dusp1|Eno2|F3|Fgf10|Fosl2|Ghr|Htr5a|Insr|Mmp15|Mmp9|Ncoa1|Npy1r|Nr2f2|Ntm|Oxt|Oxtr|Pam|Pdgfa|Prdm2|Prkca|Rara|Sfrp4|Slc34a2|Slc6a1|Socs1|Stat5b|Tacr3|Tgfb2|Tnfrsf1a|Wnt5a
GO:0048513	organ development	biological_process	177	835	979	21.1976	85.2911	4.79528	0	0.0145547		epithelial cell proliferation involved in salivary gland morphogenesis|forebrain ventricular zone progenitor cell division|otic vesicle formation|response to interleukin-15|vasculature development	1700106J16Rik|Aard|Abr|Acat1|Acvr2b|Adamts1|Add2|Adra1a|Agtr1a|Akt1|Ano1|Aph1c|Aqp11|Atp2b2|Bcl11b|Bcl2l11|Bcor|Bcr|Bdh1|Bmpr2|Bok|Cadm1|Car4|Cdk5r1|Cdx4|Cftr|Chd7|Ckb|Cntfr|Col9a3|Crip2|Cttnbp2|Cxadr|Cxcr4|Dclk1|Des|Dkk3|Ednra|Efna5|Egr1|Epha7|Ephb3|Erbb2|Erbb4|Esrrb|Etnk2|Etv2|Fbn1|Fgf10|Fgf15|Fgfr1|Fgfr2|Fgfr4|Fgfrl1|Foxj1|Foxj2|Foxo6|Fzd1|Fzd2|Fzd3|Fzd8|Fzd9|Gab1|Gas1|Gdf11|Gjc1|Gna11|Grin2b|…
GO:0031012	extracellular matrix	cellular_component	78	312	338	25	92.3077	4.76391	0	0.0145547			Adamts1|Adamts16|Adamts20|Adamts5|Adamts7|Adamtsl4|Anxa2|Chad|Chl1|Clu|Col16a1|Col24a1|Col5a1|Col8a1|Col8a2|Cpxm2|Crip2|Cthrc1|Egfl6|Eln|Emid1|Emid2|F3|Fbln1|Fbln5|Fbn1|Fgf10|Frem3|Gm106|Gpc1|Gpc4|Gpc6|Hpcal1|Igf1|Kcnip1|Kcnip3|Lama1|Lama3|Lamc3|Lgals3|Lmcd1|Ltbp1|Ltbp3|Mamdc2|Matn3|Mmp11|Mmp14|Mmp15|Mmp16|Mmp17|Mmp9|Nav2|Ncald|Ntn3|Ntn4|Olfml2b|Optc|Papln|Ptprz1|Pxdn|Serpine2|Smoc1|Spock1|Spock2…
GO:0034702	ion channel complex	cellular_component	47	164	186	28.6585	88.172	4.74394	0	0.0145547	establishment of localization|membrane	GABA-A receptor activity	Ano1|Ano10|Ano5|Ano8|Best2|Cacna1a|Cacna1b|Cacna1c|Cacna1d|Cacna1g|Cacna1h|Cacna1s|Cacna2d2|Cacnb3|Cftr|Chrna4|Chrna7|Chrnb2|Gabra1|Gabra2|Gabra4|Gabrb1|Gabrb2|Gabrb3|Gabrq|Glrb|Kcna4|Kcna6|Kcnb1|Kcnf1|Kcng1|Kcng4|Kcnk2|Kcnmb4|Kcnq1|Kcnq3|Kcnt1|Kcnv1|Kcnv2|Kctd11|Kctd8|Scn5a|Scnn1a|Scnn1b|Scnn1g|Stxbp5|Ttyh2
GO:0001505	regulation of neurotransmitter levels	biological_process	20	51	61	39.2157	83.6066	4.73023	0	0.0145547			Abat|Ache|Agtpbp1|Aldh5a1|Cacna1a|Cacna1b|Gabra2|Kcnj10|Lin7b|Nrxn1|Nrxn2|Nrxn3|Pde1b|Prima1|Rab3a|Slc22a3|Slc25a4|Stxbp1|Syt1|Unc13a
GO:0014073	response to tropane	biological_process	13	27	30	48.1481	90	4.72734	0	0.0145547	response to alkaloid		Abat|Chrnb2|Drd4|Drd5|Grin2b|Ncam1|Oxt|Oxtr|Ptk2b|Slc18a2|Slc6a1|Snca|Tacr3
GO:0016812	hydrolase activity, acting on carbon-nitrogen (but not peptide) bonds, in cyclic amides	molecular_function	6	8	10	75	80	4.67827	0	0.0145547		pyrimidine base catabolic process	Crmp1|Dpys|Dpysl3|Dpysl4|Dpysl5|Oplah
GO:0005283	sodium	molecular_function	6	8	8	75	100	4.67827	0.0005	0.0145547	establishment of localization|intrinsic to membrane|membrane		Slc1a1|Slc1a2|Slc6a1|Slc6a11|Slc6a15|Slc6a9
GO:0009986	cell surface	cellular_component	80	325	364	24.6154	89.2857	4.66991	0	0.0145547		epithelial cell proliferation involved in salivary gland morphogenesis	Ache|Acvr1b|Acvr2b|Acvrl1|Adamts7|Adcyap1r1|App|Aqp11|Bmpr2|Car4|Cav2|Cd24a|Cd34|Cd44|Cx3cl1|Cxcr4|Dpp4|F3|Fgf10|Fgfr2|Fgfr3|Furin|Fut4|Fzd1|Fzd9|Ghr|Gjd3|Grm7|Hbegf|Heg1|Htr2c|Il1r1|Itga2b|Itga3|Itgb3|Itgb4|Jam3|L1cam|Layn|Lpar1|Mpp3|Mrc2|Muc1|Ncam1|Notch2|Nrp1|Nrxn1|Ntm|Ntrk2|Pdgfa|Plau|Prlr|Prom1|Ptprj|Ptprr|Ramp1|Ramp2|Robo1|Robo2|Rspo2|Rtn4rl2|Scn5a|Scnn1b|Scnn1g|Scube3|Sdc1|Sdc4|Sfrp4|Slc6a…
GO:0009187	cyclic nucleotide metabolic process	biological_process	19	48	53	39.5833	90.566	4.65931	0	0.0145547		phosphorus-oxygen lyase activity	Adcy3|Adcy4|Adcy5|Adcy6|Adcy9|Atp2b2|Gnal|Gucy1a3|Gucy1b3|Gucy2e|Htr2c|Npr2|Pde11a|Pde1b|Pde3a|Pde4a|Pde4b|Pde5a|Ramp2
GO:0005604	basement membrane	cellular_component	25	71	84	35.2113	84.5238	4.64692	0	0.0145547			Adamts1|Anxa2|Col5a1|Col8a1|Col8a2|Egfl6|Fbln1|Fbn1|Fras1|Frem3|Itgb4|Lama1|Lama3|Lamc3|Leprel1|Ntn4|Papln|Smoc1|Tgfb2|Tgfbi|Thbs2|Thbs4|Timp2|Vegfa|Vwa1
GO:0031045	dense core granule	cellular_component	5	6	6	83.3333	100	4.61738	0	0.0145547	cell projection		Crhbp|Ncs1|Slc18a2|Syt1|Syt5
GO:0006208	pyrimidine base catabolic process	biological_process	5	6	8	83.3333	75	4.61738	0	0.0145547	cytoplasm|hydrolase activity, acting on carbon-nitrogen (but not peptide) bonds, in cyclic amides		Crmp1|Dpys|Dpysl3|Dpysl4|Dpysl5
GO:0032844	regulation of homeostatic process	biological_process	55	205	230	26.8293	89.1304	4.57972	0	0.0145547			Acvr1b|Adcyap1r1|Adora1|Akap5|Apln|Arrb1|Avp|Bbc3|Bmyc|Cacna1g|Cck|Cd24a|Cd44|Cdh2|Ednra|Ednrb|Efna5|Epha5|F2r|Fgfr4|Foxo3|Gas2l1|Gclc|Glp1r|Hcrt|Hes5|Hmgn3|Htr2c|Id2|Itgb3|Lmo2|Lrp5|Ltbp3|Mc4r|Myc|Oxt|Phpt1|Ppargc1b|Prkaa2|Prkce|Scn3b|Sgip1|Slc27a1|Slc30a4|Smad7|Smap1|Snca|Stat5b|Tac1|Tacr1|Tgfb2|Tnf|Vegfa|Wnk2|Zfpm1
GO:0043523	regulation of neuron apoptosis	biological_process	42	145	172	28.9655	84.3023	4.56105	0	0.0145547			Agap2|Agtr1a|Ascl1|Bcl2l11|Cacna1a|Cdk5r1|Chl1|Cntfr|Egln3|Egr1|Epha7|F2r|Gabrb2|Gabrb3|Gclc|Ghr|Glp1r|Grid2|Grik2|Grm7|Jak2|Jun|Kcnip3|Mdk|Mef2c|Nr3c1|Nr4a3|Nrbp2|Ntrk2|Pcsk9|Pmaip1|Ppp2r2b|Prdx2|Rhoc|Rilpl1|Snca|Stxbp1|Tgfb2|Tgfb3|Tnf|Tox3|Trim2
GO:0007275	multicellular organismal development	biological_process	163	774	911	21.0594	84.9616	4.49872	0	0.0145547		chromatoid body|dichotomous subdivision of terminal units involved in salivary gland branching|muscular septum morphogenesis|semaphorin receptor activity|semaphorin-plexin signaling pathway	2410004A20Rik|Adad1|Adcyap1r1|Akt1|Amigo1|Ang|Ano1|Arc|Atoh8|Axin2|Bicc1|Cadm1|Ccin|Cdx1|Cdx4|Chl1|Chrdl1|Cspg5|Ctnnd2|D1Pas1|Dab1|Dach1|Dact1|Dbn1|Dclk1|Ddx4|Dip2a|Dkk2|Dkk3|Dll1|Dll3|Dnase2a|Dock7|Dpy19l2|Dzip1|Ebf4|Edil3|Efna5|Efnb1|Efnb2|Egfl6|En1|Epha4|Epha7|Ephb3|Ereg|Esrrg|Fbxw4|Fgf6|Fmn2|Fyn|Fzd1|Fzd2|Fzd3|Fzd8|Fzd9|Gldn|Hes5|Hes6|Hes7|Hhat|Id2|Id3|Ifitm5|Igsf9|Insc|Itgb3|Itgb4|Itgb8|Jag2…
GO:0003013	circulatory system process	biological_process	28	87	93	32.1839	93.5484	4.36136	0.0005	0.0145547			Acvrl1|Adra1a|Agtr1a|Avp|Cacna1g|Casr|Cftr|Chd7|Cxadr|Drd5|Edn2|Ednra|Ednrb|Fgfbp3|Gclc|Heg1|Mef2a|Nr3c1|Pde3a|Pde5a|Ptprj|Ramp2|Rap1gds1|Scn3b|Scn5a|Tacr1|Tnni3|Vegfa
GO:0030427	site of polarized growth	cellular_component	26	79	97	32.9114	81.4433	4.33473	0	0.0145547	cell projection part		Amfr|Ang|Cdk5r1|Chrna7|Clu|Cxadr|Cxcr4|Dpysl3|Dscam|Gdpd5|Gprin1|Gria2|Hap1|Itga3|Nrp1|Nrxn1|Ntrk2|Prex1|Ptk2b|Rac3|Snca|Stx3|Timp2|Tmod2|Tshz3|Whrn
GO:0005246	calcium channel regulator activity	molecular_function	9	17	18	52.9412	94.4444	4.29825	0.0005	0.0145547			Grm7|Nrxn1|Nrxn2|Nrxn3|Phpt1|Prkcb|Prkg1|Stim2|Tnni3
GO:0060174	limb bud formation	biological_process	6	9	12	66.6667	75	4.26878	0	0.0145547			Fgf10|Fgfr2|Plxna2|Sema3c|Sox11|Sox4
GO:0007219	Notch signaling pathway	biological_process	20	56	66	35.7143	84.8485	4.22964	0	0.0145547			Aph1b|Aph1c|App|Ascl1|Cntn1|Dll1|Dll3|Dtx1|Dtx4|Efnb2|Etv2|Hes1|Hes5|Hes7|Hey1|Jag2|Maml3|Mesp2|Notch2|Zfp423
GO:0042578	phosphoric ester hydrolase activity	molecular_function	71	295	346	24.0678	85.2601	4.18191	0	0.0145547			Acpl2|Acpp|Adora1|Alpl|Cdc14a|Ctdsp1|Ctdspl|D3Bwg0562e|Dusp1|Dusp15|Dusp16|Dusp26|Dusp28|Dusp4|Dusp7|Enpp2|Fbp1|Gdpd1|Gdpd5|Htr2c|Inpp1|Inpp4a|Inpp4b|Lhpp|Lpin2|Minpp1|Mppe1|Pde11a|Pde1b|Pde3a|Pde4a|Pde4b|Pde5a|Pde7b|Pfkfb3|Pgap1|Phpt1|Plcb1|Plch2|Plcl1|Plcl2|Plcxd3|Pld1|Ppm1e|Ppm1h|Ppm1l|Ppp1r3b|Ppp1r3c|Ppp3ca|Ppp3cc|Ptp4a3|Ptpdc1|Ptpn13|Ptpra|Ptprd|Ptprg|Ptprj|Ptprm|Ptprn|Ptprn2|Ptpro|Ptprr|Ptp…
GO:0012505	endomembrane system	cellular_component	18	49	62	36.7347	79.0323	4.15399	0.0005	0.0145547	membrane		Adam15|Adora1|Agtr1a|Cdc42ep3|Gdpd5|Hip1|Laptm4b|Mpp5|Nbea|Pard3b|Pcsk5|Pldn|Rac3|Slc27a1|Slc50a1|Slc9a3r1|Sytl3|Vamp5
GO:0050885	neuromuscular process controlling balance	biological_process	15	38	41	39.4737	92.6829	4.12564	0	0.0145547			Abr|Adcy5|App|Atp2b2|Bcr|Cacna1a|Camk2b|Hexa|Igdcc3|Myo5a|Nr4a3|Nrxn1|Rac3|Shank1|Tpp1
GO:0007215	glutamate signaling pathway	biological_process	15	38	40	39.4737	95	4.12564	0	0.0145547	membrane	ionotropic glutamate receptor activity|muscarinic acetylcholine receptor signaling pathway|periplasmic space	App|Cdk5r1|Gna11|Gnai2|Gria2|Gria3|Grid2|Grik2|Grik4|Grin2b|Grin2d|Grin3a|Grm1|Grm7|Plcb1
GO:0001525	angiogenesis	biological_process	45	168	190	26.7857	88.4211	4.12547	0	0.0145547			Acvrl1|Adam15|Ang|Anxa2|Apold1|Cdh13|Col8a1|Col8a2|Cx3cl1|Efna1|Efnb2|Elk3|Ephb1|Ephb3|Ereg|Fgf10|Fgf6|Fgfr1|Fgfr2|Hbegf|Hs6st1|Jam3|Jun|Mmp14|Nrarp|Nrcam|Nrp1|Nrxn1|Nrxn3|Pdgfa|Pgf|Plau|Ptk2b|Ramp1|Ramp2|Rhob|Rxra|Shb|Tgfbi|Tspan12|Vash1|Vav2|Vav3|Vegfa|Vezf1
GO:0033391	chromatoid body	cellular_component	5	7	8	71.4286	87.5	4.11392	0.0015	0.0383808	P granule|cytoplasm|multicellular organismal development|protein binding		Ddx4|Mael|Tdrd1|Tdrd6|Tdrd7
GO:0002634	regulation of germinal center formation	biological_process	5	7	8	71.4286	87.5	4.11392	0	0.0145547	positive regulation of biological process|regulation of cell activation|regulation of cell proliferation		Foxj1|Mef2c|Tnfaip3|Tnfrsf13c|Tnfsf13b
GO:0070669	response to interleukin-2	biological_process	3	3	4	100	75	4.06523	0.003	0.0663692			Cpd|Jak3|Stat5b
GO:0044342	type B pancreatic cell proliferation	biological_process	3	3	6	100	50	4.06523	0.0035	0.0751194	positive regulation of biological process|regulation of cell communication|regulation of cellular carbohydrate metabolic process|regulation of cellular component organization|regulation of growth|regulation of signaling		Igfbp3|Igfbp4|Igfbp5
GO:0044323	retinoic acid-responsive element binding	molecular_function	3	3	5	100	60	4.06523	0.003	0.0663692	negative regulation of biological process|regulation of developmental process|regulation of multicellular organismal process		Rara|Rxra|Zfp536
GO:0032789	unsaturated monocarboxylic acid metabolic process	biological_process	3	3	3	100	100	4.06523	0.0045	0.0905035	acyl-CoA hydrolase activity|long-chain fatty acid metabolic process|saturated monocarboxylic acid metabolic process	saturated monocarboxylic acid metabolic process	Acot3|Acot4|Acot5
GO:0032788	saturated monocarboxylic acid metabolic process	biological_process	3	3	3	100	100	4.06523	0.0045	0.0905035	acyl-CoA hydrolase activity|long-chain fatty acid metabolic process|unsaturated monocarboxylic acid metabolic process	unsaturated monocarboxylic acid metabolic process	Acot3|Acot4|Acot5
GO:0003150	muscular septum morphogenesis	biological_process	3	3	3	100	100	4.06523	0.003	0.0663692	Wnt receptor signaling pathway|cell projection organization|cellular developmental process|intracellular signal transduction|intrinsic to membrane|membrane|membranous septum morphogenesis|multicellular organismal development|plasma membrane part|protein binding|regulation of developmental process|regulation of molecular function|regulation of multicellular organismal process		Fzd1|Fzd2|Vangl2
GO:0045121	membrane raft	cellular_component	48	184	209	26.087	88.0383	4.05526	0	0.0145547			Adcy3|Adcy5|Adcy6|Adcyap1r1|Atp1b1|Atp2b2|Atp2b3|Bmpr2|Cav2|Cd24a|Cdh13|Chrna7|Cxadr|Dcc|Dpp4|Ednra|Ednrb|Efna5|Efnb1|Ephb1|Erbb2|Erbb4|F2r|Furin|Gnai1|Gnai2|Grip1|Igf1r|Insr|Irs1|Itpr1|Jak2|Lrp8|Mdga1|Nphs2|Pag1|Plvap|Podxl|Prkca|Ptk2b|Rgmb|Rgs16|Rtn4rl2|Sdc4|Slc27a1|Spred1|Tnf|Tnfrsf1a
GO:0005856	cytoskeleton	cellular_component	149	725	889	20.5517	81.5523	3.95962	0	0.0145547			AI314180|AW555464|Acta1|Add2|Add3|Afap1|Aif1l|Amph|Ank2|Apbb1ip|Arc|Arhgap26|Arhgef2|Arpc5|B9d2|Baiap2|Bfsp1|Bin3|Bsn|Camk2b|Ccdc46|Ccin|Cdc14a|Cdc42ep3|Clip1|Clip2|Cnn1|Cntln|Coro2b|Cotl1|Crmp1|Dclk2|Des|Dnm1|Dnm3|Dync1i1|Dynlt1a|Dynlt1c|Elmo1|Elmod1|Epb4.1l1|Epb4.1l3|Epb4.1l4b|Evpl|Fam110a|Fam125a|Fam82b|Farp1|Fer|Fermt1|Fes|Fez1|Fgd4|Fgd5|Fgr|Fhod3|Frmd3|Frmd4b|Gas2l1|Gas2l2|Gnai1|Gnai2|Gphn|G…
GO:0019898	extrinsic to membrane	cellular_component	30	102	125	29.4118	81.6	3.94581	0	0.0145547			Anxa2|Cav2|Cdh2|Eno1|Epb4.1l1|Epb4.1l3|Epb4.1l4b|Farp1|Fer|Fes|Frmd3|Gfra1|Ghr|Gna11|Gnai1|Gnai2|Gnal|Gnao1|Gnb4|Gng10|Gng12|Gng8|Gphn|Mylip|Pvrl1|Rgs7|Rph3a|Serpine2|Smad7|Sytl3
GO:0044087	regulation of cellular component biogenesis	biological_process	62	257	291	24.1245	88.3162	3.92415	0	0.0145547	regulation of cellular component organization	sperm ejaculation	Acvrl1|Add2|Arap1|Arhgef10|Arhgef10l|Arpc5|Bbc3|Bcl2l11|Cck|Cd24a|Chrnb2|Clip1|Clu|Dpysl3|Efna5|Eln|Epha3|Ephb1|Ephb3|Fer|Fes|Gsn|Hjurp|Hspa1b|Jmy|Kank1|Lmo4|Mapk8|Mef2c|Mmp14|Nrxn1|Oxt|Oxtr|Pmaip1|Podxl|Prex1|Prkca|Prox1|Ptk2b|Ptprj|Pvrl1|Rhoc|Scin|Sdc4|Smad3|Snca|Sncaip|Sorbs3|Srf|Ssh2|Stxbp1|Synpo|Tac1|Tacr1|Tgfb3|Tgfbr1|Thbs2|Thra|Tnf|Tppp|Trim9|Wnt5a
GO:0005543	phospholipid binding	molecular_function	51	202	223	25.2475	90.583	3.91847	0	0.0145547			Adap1|Akt1|Anxa2|Apba1|Apoa5|Arap1|Arap2|Arhgap33|Bdh1|Dab1|Doc2a|Dok7|Dysf|Epn3|F3|Fes|Hip1|Hip1r|Itpr1|Lpar1|Mark1|Mppe1|Myo1b|P2rx2|Phlda3|Pik3c2a|Pik3c2b|Pitpnm1|Pla2g7|Plcb1|Pld1|Prex1|Rph3a|Sept5|Sgip1|Sh3pxd2a|Sh3pxd2b|Snca|Snx24|Snx33|Snx7|Syt1|Syt14|Syt16|Syt2|Syt5|Sytl3|Trim72|Zcchc14|Zcchc2|Zfyve16
GO:0050840	extracellular matrix binding	molecular_function	14	36	39	38.8889	92.3077	3.91796	0	0.0145547			Ache|Eln|Fbln2|Itga2b|Itga3|Itga9|Lypd3|Ntn4|Olfml2b|Smoc1|Spock2|Tgfbi|Thbs4|Tinagl1
GO:0006939	smooth muscle contraction	biological_process	12	29	37	41.3793	78.3784	3.88794	0.0005	0.0145547			Cacna1c|Cacna1g|Chrnb2|Edn2|Ednra|Ednrb|Mylk|P2rx2|Pde4b|Rap1gds1|Tacr1|Tshz3
GO:0008038	neuron recognition	biological_process	9	19	21	47.3684	90.4762	3.87037	0.0005	0.0145547	cellular developmental process|protein binding		Amigo1|App|Cdk5r1|Dscam|Epha4|Ephb3|Ndn|Nrp1|Robo1
GO:0031418	L-ascorbic acid binding	molecular_function	7	13	19	53.8462	68.4211	3.84877	0.001	0.0271321		peptidyl-proline dioxygenase activity	Egln1|Egln3|Leprel1|Leprel2|P4ha2|P4htm|Pam
GO:0007010	cytoskeleton organization	biological_process	97	445	532	21.7978	83.6466	3.81399	0	0.0145547			1520402A15Rik|2410004A20Rik|Ablim3|Abr|Acta1|Add2|Agap2|Ang|Antxr1|Arc|Arhgef10|Arhgef2|Arrb1|B230120H23Rik|Bcr|Bub3|Cap2|Cdc42bpb|Chd3|Cnn1|Coro2b|Cttnbp2|Cxadr|Daam2|Dbn1|Dock7|Dpysl3|Dynlt1a|Dynlt1c|Elmo1|Eln|Epb4.1l1|Epb4.1l3|Eps8|Fer|Fgf10|Fhod3|Fmn2|Fmnl1|Fmnl2|Foxj1|Gas2l1|Gas2l2|Gfap|Gpsm2|Gsn|Hook2|Insc|Jmy|Krt8|Limch1|Mark1|Mast1|Mef2a|Myo1b|Nav1|Nin|Nphs2|Nuak2|Ophn1|Pacsin1|Parva|Pdgf…
GO:0005794	Golgi apparatus	cellular_component	153	756	940	20.2381	80.4255	3.80259	0.0005	0.0145547		N-glycan processing|acetylgalactosaminyltransferase activity|alpha-N-acetylneuraminate alpha-2,8-sialyltransferase activity|mannosyl-oligosaccharide mannosidase activity	Abca5|Abcg1|Ache|Agtr1a|Ap1g2|Ap1s3|Ap3b2|App|Arap1|Arfgef1|Arhgef2|Arsb|Asap2|B3galnt1|B3gnt1|B3gnt3|B4galnt4|B4galt4|B4galt5|Bst2|Car4|Cav2|Ccdc155|Cd44|Chpt1|Chst1|Chst11|Chst14|Chst2|Chst5|Chsy1|Clstn1|Cpe|Creg2|Csgalnact1|Cspg5|Ctsc|Dpp4|Dusp26|Dynlt1a|Dynlt1c|Emid1|Emid2|Fam109a|Fam109b|Fes|Fgfr2|Fndc3a|Furin|Fut4|Fut7|Fzd8|Gal|Gal3st4|Galnt10|Galnt13|Galnt14|Galnt2|Galntl4|Gkap1|Glipr2|Gol…
GO:0005539	glycosaminoglycan binding	molecular_function	38	142	151	26.7606	94.0397	3.78148	0	0.0145547			Adamts1|Ang|Apoa5|App|Cd44|Col25a1|Col5a1|Dpysl3|Fgf10|Fgf12|Fgf14|Fgfbp3|Fgfr1|Fgfr2|Fgfr4|Fgfrl1|Hbegf|Layn|Mamdc2|Mdk|Nav2|Ncam1|Ncan|Nell2|Nrp1|Nrp2|Pcolce2|Rpl22|Rspo2|Rspo4|Serpine2|Spock2|Spock3|Thbs2|Thbs4|Tnxb|Vcan|Vegfa
GO:0040008	regulation of growth	biological_process	88	398	464	22.1106	85.7759	3.77687	0	0.0145547		type B pancreatic cell proliferation	Acvr1b|Acvrl1|Aes|Akt1|App|Avp|Bbc3|Bcl11a|Bcl2l11|Bmpr2|Cacna1c|Cacna2d2|Cd44|Cdh13|Cdh4|Cdkn1a|Cgref1|Cgrrf1|Chd7|Crim1|Csf1|Cspg5|Cxadr|Dab2|Dab2ip|Dscam|Eno1|Erbb2|Erbb4|Fam107a|Fbp1|Fdps|Fgfr1|Fgfr2|Gas2l1|Gas6|Ghr|Hbegf|Hrasls|Hspa1b|Htra3|Igf1|Igfbp3|Igfbp4|Igfbp5|Igfbp6|Igfbpl1|Il7|Insr|Kctd11|Lta|Mael|Mef2c|Myocd|Ncam1|Ndn|Nedd9|Nell2|Nog|Npy1r|Nrk|Nrp1|Ntrk3|Osm|Plcb1|Ppp1r9b|Prkcb|Prox…
GO:0045767	regulation of anti-apoptosis	biological_process	16	45	56	35.5556	80.3571	3.76071	0.0005	0.0145547			Akt1|Arrb1|Cdkn1a|Dusp1|Erbb4|Igf1|Igf1r|Jak3|Mex3d|Npy5r|Ptk2b|Rara|Rnf144b|Rtkn|Siva1|Tox3
GO:0016849	phosphorus-oxygen lyase activity	molecular_function	10	23	24	43.4783	95.8333	3.74116	0.0005	0.0145547	cyclic nucleotide metabolic process|intracellular signal transduction		Adcy3|Adcy4|Adcy5|Adcy6|Adcy9|Gnal|Gucy1a3|Gucy1b3|Gucy2e|Npr2
GO:0030029	actin filament-based process	biological_process	59	248	281	23.7903	88.2562	3.70673	0	0.0145547			1520402A15Rik|Abr|Acta1|Add2|Agap2|Ang|Antxr1|Arhgef2|Arrb1|Bcr|Cdc42bpb|Cnn1|Coro2b|Cttnbp2|Cxadr|Daam2|Dbn1|Dpysl3|Elmo1|Eln|Epb4.1l1|Epb4.1l3|Eps8|Fgf10|Fhod3|Fmn2|Fmnl1|Fmnl2|Foxj1|Gsn|Jmy|Krt8|Limch1|Mef2a|Myo1b|Myo5a|Nphs2|Nuak2|Ophn1|Parva|Pdgfa|Ppargc1b|Ppp1r9b|Prox1|Ptk2b|Rac3|Rap1gds1|Rap2a|Rhoj|Rnd1|Scin|Sh2b2|Sirpa|Slc9a3r1|Srf|Ssh2|Syne2|Tcap|Tnik
GO:0060206	estrous cycle phase	biological_process	5	8	10	62.5	80	3.69765	0.001	0.0271321	regulation of multicellular organismal process		Erbb2|Gpr149|Ncoa1|Oxtr|Wnt5a
GO:0017046	peptide hormone binding	molecular_function	14	38	40	36.8421	95	3.67529	0	0.0145547			Agtr1a|Crhbp|Ednrb|Ghr|Glp1r|Igf1r|Insr|Mc3r|Mc4r|Npr2|Oxtr|Pcsk1|Prlhr|Prlr
GO:0033555	multicellular organismal response to stress	biological_process	18	54	58	33.3333	93.1034	3.66722	0	0.0145547			Adcyap1r1|Cacna1a|Cacna1b|Cck|Drd4|Ednrb|Gja4|Grik2|Grin2b|Grm7|Kcnip3|Mapk8ip2|Mdk|Ncam1|Osm|P2rx2|Tac1|Tacr1
GO:0007417	central nervous system development	biological_process	17	50	68	34	73.5294	3.65927	0	0.0145547			Acvr1b|Aldh5a1|Ang|Arnt2|Arsb|Chd7|Cyp26c1|Dab1|Dll3|Gabra4|Id3|Ndn|Nog|Nrcam|Pam|Robo1|Zic1
GO:0008047	enzyme activator activity	molecular_function	67	291	345	23.0241	84.3478	3.65485	0	0.0145547			Abr|Adap1|Agap1|Agap2|Agtr1a|Apoa5|App|Arap1|Arap2|Arhgap18|Arhgap20|Arhgap26|Arhgap33|Arhgef10l|Arhgef19|Arrb1|Asap2|Axin2|Bcr|Cd24a|Cdk5r1|Cdkn1a|Chn2|Dab2ip|Elmod1|Fbln1|Fgf13|Garnl3|Gm749|Gpsm2|Igf1|Igfbp3|Jun|Ltc4s|Mapk8ip2|Mmp14|Mob1b|Nsmaf|Ophn1|Pcolce2|Plcb1|Prkce|Rab3a|Rabgap1l|Rap1gap|Rasa2|Rasa3|Rgs16|Rgs17|Rgs2|Rgs20|Rgs7|Rgs8|Rin1|Rin3|Sec14l2|Sgsm1|Siva1|Smap1|Srgap1|Stard13|Tbc1d1|…
GO:0048593	camera-type eye morphogenesis	biological_process	8	17	19	47.0588	89.4737	3.62537	0	0.0145547			Col8a1|Col8a2|Ephb1|Ephb2|Gdf11|Pvrl1|Ski|Vegfa
GO:0004970	ionotropic glutamate receptor activity	molecular_function	8	17	18	47.0588	94.4444	3.62537	0.0035	0.0751194	establishment of localization|gated channel activity|glutamate signaling pathway|intrinsic to membrane|membrane|periplasmic space|plasma membrane part|substrate-specific channel activity|synapse|synapse part	periplasmic space	Gria2|Gria3|Grid2|Grik2|Grik4|Grin2b|Grin2d|Grin3a
GO:0006357	regulation of transcription from RNA polymerase II promoter	biological_process	182	933	1081	19.507	86.309	3.61071	0.0015	0.0383808		RNA polymerase II core promoter proximal region sequence-specific DNA binding transcription factor activity|cardiac ventricle formation|entrainment of circadian clock|epithelial cell proliferation involved in salivary gland morphogenesis|forebrain ventricular zone progenitor cell division	Abca2|Ablim3|Acvr1b|Aes|Agap2|Ahrr|Akt1|App|Arhgef10l|Armcx3|Arnt2|Arntl|Arrb1|Ascl1|Atxn1|Atxn7|Aym1|Bcl11b|Bcor|Bhlhe41|Cbx2|Cdkn1c|Cdx1|Cdx4|Ciita|Creb5|Cry1|Crym|Csrnp2|Ctdsp1|Dab2ip|Dach1|E2f6|Ednrb|Efna1|Egr1|Elf4|En1|Etv2|Fgf10|Fgfr1|Fgfr2|Fgfr3|Fhl2|Fos|Foxi2|Foxj1|Foxj2|Foxo3|Foxo6|Fzd1|Fzd2|Fzd3|Fzd8|Fzd9|Glo1|Glp1r|Gtf2f2|Hdac2|Hdac7|Hdac9|Hes1|Hes5|Hes6|Hes7|Hey1|Hipk3|Hist2h3c1|Hmgn3…
GO:0090102	cochlea development	biological_process	6	11	12	54.5455	91.6667	3.60447	0.002	0.048255	cellular developmental process		Atp2b2|Fgfr3|Gabrb2|Gabrb3|Hes1|Ntrk3
GO:0042053	regulation of dopamine metabolic process	biological_process	6	11	12	54.5455	91.6667	3.60447	0.0025	0.0581715			Chrnb2|Drd4|Htr2c|Pde1b|Snca|Tacr3
GO:0071277	cellular response to calcium ion	biological_process	7	14	17	50	82.3529	3.59496	0.0025	0.0581715			Fos|Fosb|Jun|Mef2a|Mef2c|Scn5a|Wnt5a
GO:0009101	glycoprotein biosynthetic process	biological_process	9	21	22	42.8571	95.4545	3.49561	0.001	0.0271321			Gal3st4|Hs6st1|Igf1|Large|Man1c1|Ndst2|Phlda1|Plcb1|Xylt1
GO:0003708	retinoic acid receptor activity	molecular_function	4	6	7	66.6667	85.7143	3.48513	0.0095	0.152979	cellular response to endogenous stimulus|positive regulation of biological process|steroid hormone receptor activity		Esrrg|Rara|Rxra|Rxrg
GO:0042813	Wnt receptor activity	molecular_function	8	18	20	44.4444	90	3.42285	0.0035	0.0751194			Fzd1|Fzd2|Fzd3|Fzd8|Fzd9|Lrp5|Sfrp4|Tspan12
GO:0042597	periplasmic space	cellular_component	8	18	19	44.4444	94.7368	3.42285	0.0045	0.0905035	establishment of localization|gated channel activity|glutamate signaling pathway|intrinsic to membrane|ionotropic glutamate receptor activity|membrane|plasma membrane part|substrate-specific channel activity|synapse|synapse part	ionotropic glutamate receptor activity	Gria2|Gria3|Grid2|Grik2|Grik4|Grin2b|Grin2d|Grin3a
GO:0040020	regulation of meiosis	biological_process	8	18	18	44.4444	100	3.42285	0.002	0.048255			Camk2b|Fzr1|Gpr3|Hormad1|Osm|Pde3a|Plcb1|Wnt5a
GO:0030204	chondroitin sulfate metabolic process	biological_process	8	18	18	44.4444	100	3.42285	0.0025	0.0581715		N-acetylgalactosamine 4-O-sulfotransferase activity	Chst11|Chst13|Chst14|Chsy1|Csgalnact1|Mamdc2|Spock2|Spock3
GO:0007214	gamma-aminobutyric acid signaling pathway	biological_process	8	18	19	44.4444	94.7368	3.42285	0.002	0.048255	membrane		Cacna1a|Gabra1|Gabra2|Gabra4|Gabrb3|Gabrq|Gnai2|Htr4
GO:0006184	GTP catabolic process	biological_process	43	176	211	24.4318	83.4123	3.35303	0.0015	0.0383808	GTPase activity		Agap1|Agap2|Diras2|Dnm3|Gem|Gna11|Gnai1|Gnai2|Gnal|Gnao1|Gnb4|Igtp|Irgm2|Mras|Rab15|Rab27b|Rab31|Rab32|Rab3a|Rab3c|Rab40b|Rab43|Rab8b|Rac3|Rap2a|Rap2b|Rasd1|Rasl10b|Rasl11a|Rasl11b|Rasl12|Rem1|Rem2|Rhob|Rhobtb1|Rhoc|Rhoj|Rnd1|Rnd3|Rrad|Tubb3|Tubb4|Tubb5
GO:0045137	development of primary sexual characteristics	biological_process	5	9	9	55.5556	100	3.34422	0.0045	0.0905035	negative regulation of biological process		Acvr1b|Adcyap1r1|Cbx2|Dach1|Wnt5a
GO:0004955	prostaglandin receptor activity	molecular_function	5	9	9	55.5556	100	3.34422	0.004	0.0827626			Hpgd|Ptgdr|Ptger1|Ptger2|Ptgfr
GO:0043186	P granule	cellular_component	6	12	12	50	100	3.32808	0.005	0.0974255	cytoplasm	chromatoid body	4921515J06Rik|Ddx4|Mael|Tdrd1|Tdrd6|Tdrd7
GO:0070672	response to interleukin-15	biological_process	3	4	4	75	100	3.30764	0.0085	0.143126	cellular developmental process|cytokine-mediated signaling pathway|cytoplasm|intracellular signal transduction|negative regulation of biological process|organ development|positive regulation of biological process|protein binding|regulation of developmental process|regulation of localization|regulation of multicellular organismal process		Jak3|Plcb1|Stat5b
GO:0060428	lung epithelium development	biological_process	3	4	8	75	50	3.30764	0.012	0.179004	cell communication|membrane|phosphate metabolic process|positive regulation of biological process|protein binding|regulation of cell communication|regulation of cell proliferation|regulation of developmental process|regulation of molecular function|regulation of multicellular organismal process|regulation of signaling|signaling|transmembrane receptor protein tyrosine kinase signaling pathway		Fgf10|Fgfr3|Fgfr4
GO:0051642	centrosome localization	biological_process	3	4	5	75	80	3.30764	0.0125	0.183606	intrinsic to membrane|locomotion|membrane|protein binding		Plxna2|Sema6a|Syne2
GO:0050897	cobalt ion binding	molecular_function	3	4	5	75	80	3.30764	0.009	0.14893	insoluble fraction		Cpe|P2rx2|Rnpep
GO:0043217	myelin maintenance	biological_process	3	4	4	75	100	3.30764	0.0125	0.183606	membrane|plasma membrane part|protein binding		Cxcr4|Mpp5|Ndrg1
GO:0019087	transformation of host cell by virus	biological_process	3	4	4	75	100	3.30764	0.0125	0.183606	protein binding		Hyal2|Insr|Mmp9
GO:0002483	antigen processing and presentation of endogenous peptide antigen	biological_process	3	4	7	75	57.1429	3.30764	0.012	0.179004	intrinsic to membrane|membrane|peptide antigen binding|positive regulation of biological process|protein binding		H2-K1|H2-M3|Tap2
GO:0001955	blood vessel maturation	biological_process	3	4	4	75	100	3.30764	0.0095	0.152979	protein binding		Cdh5|Lyl1|Reck
GO:0044431	Golgi apparatus part	cellular_component	91	434	539	20.9677	80.5195	3.2794	0.0005	0.0145547		N-glycan processing|alpha-N-acetylneuraminate alpha-2,8-sialyltransferase activity	Abca5|Acpp|Adcyap1r1|Ap1g2|Ap3b2|Arap1|Asap2|B3galnt1|B3gnt1|B3gnt3|B4galnt4|B4galt4|B4galt5|Car4|Cav2|Chpt1|Chst1|Chst11|Chst14|Chst2|Chst5|Chsy1|Clstn1|Cpd|Csgalnact1|Cspg5|Fam109a|Fam109b|Fndc3a|Furin|Fut4|Fut7|Galnt10|Galnt13|Galnt2|Galntl4|Gbf1|Glipr2|Golim4|Grb14|Large|Man1a2|Man2a1|Maneal|March1|March9|Mgat4a|Mgat4b|Mgat5|Mgat5b|Mppe1|Nbea|Ncs1|Ndst2|Nsg1|Ntrk2|Ntrk3|Optn|Pacsin1|Parm1|Pcs…
GO:0032570	response to progesterone stimulus	biological_process	10	26	28	38.4615	92.8571	3.26815	0.0015	0.0383808	protein binding		Cldn4|Erbb2|Erbb4|Fos|Ncoa1|Oxt|Oxtr|Socs1|Tgfb2|Tgfb3
GO:0001676	long-chain fatty acid metabolic process	biological_process	10	26	28	38.4615	92.8571	3.26815	0.002	0.048255		acyl-CoA hydrolase activity|saturated monocarboxylic acid metabolic process|unsaturated monocarboxylic acid metabolic process	Acadl|Acot1|Acot3|Acot4|Acot5|Acsl6|Cpt1a|Myo5a|Slc27a1|Slc27a3
GO:0019216	regulation of lipid metabolic process	biological_process	40	163	189	24.5399	86.2434	3.26399	0.0025	0.0581715			Abcg1|Acadl|Acsl6|Adora1|Agtr1a|Akt1|Apoa5|Avp|Bcl11b|Cpt1a|Dkk3|Erbb4|Fdps|Fgf15|Fgfr3|Fgfr4|Fgr|Gal|Hrh1|Id2|Igf1|Igf1r|Irs1|Nr3c1|Pdgfa|Pik3r5|Prkaa2|Prkce|Prox1|Pxmp3|Rb1|Scap|Sec14l2|Slc27a1|Snca|Stat5b|Thra|Tnf|Vav2|Vav3
GO:0019210	kinase inhibitor activity	molecular_function	11	30	34	36.6667	88.2353	3.23812	0.003	0.0663692	regulation of molecular function|regulation of phosphorus metabolic process		Camk2n1|Cdkn1a|Cdkn1c|Dnajc3|Pkia|Pkib|Sh3bp5|Socs1|Socs5|Trib1|Trib2
GO:0007212	dopamine receptor signaling pathway	biological_process	9	23	24	39.1304	95.8333	3.16256	0.003	0.0663692			Adcy5|Caly|Drd4|Drd5|Gna11|Gnal|Gnao1|Nsg1|Slc9a3r1
GO:0043168	anion binding	molecular_function	7	16	20	43.75	80	3.14984	0.0015	0.0383808			Cd34|Ctsc|Gng12|Nceh1|Rph3a|Sh2b3|Slc34a2
GO:0048771	tissue remodeling	biological_process	18	60	68	30	88.2353	3.14902	0.002	0.048255			Eln|Erbb2|F2r|Fgf10|Igf1|Igfbp5|Lrp5|Ltbp3|Mef2c|Mmp14|Mmp9|Notch2|Sema3c|Sfrp4|Tgfb2|Tgm2|Tph1|Vegfa
GO:0019001	guanyl nucleotide binding	molecular_function	72	335	398	21.4925	84.1709	3.14148	0.0015	0.0383808			Agap1|Agap2|Ak4|Arl4c|Arl8a|B230208H17Rik|Diras2|Dnm1|Dnm3|Dock1|Dock10|Dock7|Dock9|Eef1a2|Ehd3|Gem|Gna11|Gnai1|Gnai2|Gnal|Gnao1|Gucy1a3|Gucy1b3|Gucy2e|Hhat|Hsp90ab1|Igtp|Insr|Irgm2|Mras|Nin|Npr2|Pde11a|Pde5a|Prkg1|Rab15|Rab27b|Rab31|Rab32|Rab3a|Rab3c|Rab40b|Rab43|Rab8b|Rac3|Rap2a|Rap2b|Rasd1|Rasl10b|Rasl11a|Rasl11b|Rasl12|Rem1|Rem2|Rhob|Rhobtb1|Rhobtb3|Rhoc|Rhoj|Rnd1|Rnd3|Rrad|Rragd|Rtkn|Sept11|…
GO:0051385	response to mineralocorticoid stimulus	biological_process	10	27	31	37.037	87.0968	3.12509	0.005	0.0974255			Bdh1|Cdkn1a|Fos|Kcnj10|Nr3c1|Ntrk3|Prkca|Ptgs1|Slc18a2|Trh
GO:0001975	response to amphetamine	biological_process	10	27	29	37.037	93.1034	3.12509	0.0035	0.0751194			Dcc|Drd4|Drd5|Gnal|Grin2b|Oxt|Oxtr|Pde1b|Ppp3ca|Slc18a2
GO:0060090	binding, bridging	molecular_function	22	79	88	27.8481	89.7727	3.08383	0.0025	0.0581715			Actn2|Arhgap26|Arrb1|Baiap2|Dab2ip|Evpl|Gab2|Gas2l1|Gas2l2|Grb10|Grb14|Irs1|Khdrbs1|Khdrbs2|Lor|Mtss1l|Ophn1|Prkaa2|Sh2b2|Sh3rf1|Shb|Synm
GO:0008217	regulation of blood pressure	biological_process	29	113	121	25.6637	93.3884	3.04593	0.003	0.0663692		sperm ejaculation	Abat|Acvrl1|Adora1|Agtr1a|Apln|Avp|Bmpr2|Cacna1b|Cacna1c|Drd5|Edn2|Ednra|Ednrb|Glp1r|Gucy1a3|Hba-a1|Hba-a2|Id2|Lrp5|Npy1r|Oxt|Oxtr|P2rx2|Ptgs1|Ramp2|Rnpep|Tac1|Tacr1|Tacr3
GO:0002011	morphogenesis of an epithelial sheet	biological_process	5	10	11	50	90.9091	3.03793	0.0055	0.103929	cellular developmental process|regulation of developmental process|regulation of multicellular organismal process		Lama1|Notch2|Sox11|Srf|Wnt5a
GO:0048565	digestive tract development	biological_process	14	44	51	31.8182	86.2745	3.03023	0.0035	0.0751194		epithelial cell proliferation involved in salivary gland morphogenesis	Fgf10|Fgfr2|Myocd|Oxtr|Pcsk5|Pdgfa|Pkdcc|Rb1|Rxra|Tgfb2|Tgfb3|Tgfbr1|Tnf|Wnt5a
GO:0045471	response to ethanol	biological_process	26	99	112	26.2626	88.3929	3.01553	0.001	0.0271321			Abat|Adcyap1r1|Avp|Bdh1|Cdo1|Chrna7|Chrnb2|Eps8|Fyn|Ggh|Grin2b|Grin3a|Gsn|Insr|Mmp9|Ntrk3|Prkca|Prkce|Ptk2b|Rara|Rhoc|Rxra|Stat5b|Tacr1|Tnfrsf1a|Trh
GO:0003151	outflow tract morphogenesis	biological_process	11	32	32	34.375	100	2.9847	0.0065	0.118466			Fzd1|Fzd2|Hes1|Jun|Mef2c|Npy1r|Npy5r|Sema3c|Sox11|Tgfb2|Zfpm1
GO:0048736	appendage development	biological_process	7	17	19	41.1765	89.4737	2.95249	0.0055	0.103929	protein binding		Chd7|Fbxw4|Fgf10|Nog|Nr2f2|Pam|Smoc1
GO:0021510	spinal cord development	biological_process	7	17	22	41.1765	77.2727	2.95249	0.004	0.0827626			Akap5|Nog|Ptprs|Robo1|Sox11|Sox4|Zic1
GO:0004890	GABA-A receptor activity	molecular_function	7	17	18	41.1765	94.4444	2.95249	0.0055	0.103929	establishment of localization|gated channel activity|intrinsic to membrane|ion channel complex|membrane|plasma membrane part|substrate-specific channel activity|synapse|synapse part		Gabra1|Gabra2|Gabra4|Gabrb1|Gabrb2|Gabrb3|Gabrq
GO:0048514	blood vessel morphogenesis	biological_process	17	58	60	29.3103	96.6667	2.95001	0.0045	0.0905035			Acvrl1|Cdh2|Chd7|Etv2|Fgf10|Fgfr1|Heg1|Hes1|Lama1|Lrp5|Nr2f2|Plau|Prox1|Smad7|Tgfbr1|Vegfa|Zmiz1
GO:0043204	perikaryon	cellular_component	17	58	65	29.3103	89.2308	2.95001	0.004	0.0827626			Cacna1a|Cacna1h|Cck|Cpe|Crhbp|Eno2|Gria2|Gria3|Grik2|Grik4|Htr5a|Mapk8|Nell2|Pam|Pde11a|Pnmt|Synpo
GO:0034330	cell junction organization	biological_process	20	72	85	27.7778	84.7059	2.92683	0.0015	0.0383808			Actn2|Cxadr|Gjd3|Hdac7|Heg1|Itgb3|Itgb4|Kifc3|Lama3|Nfasc|Ptk2b|Pxn|Ramp2|Rhoc|Smad3|Smad7|Srf|Tgfb2|Tgfb3|Zfp703
GO:0042641	actomyosin	cellular_component	16	54	60	29.6296	90	2.91129	0.0015	0.0383808			1520402A15Rik|Acta1|Anxa2|Cdc42bpb|Gas2l1|Mst1r|Myl9|Mylk|Myo5a|Pgm5|Sept11|Sept5|Sh2b2|Synpo|Tpm4|Zyx
GO:0006874	cellular calcium ion homeostasis	biological_process	45	198	225	22.7273	88	2.88971	0.003	0.0663692		sperm ejaculation	Adra1a|Agtr1a|App|Atp2b2|Avp|Bbc3|Cacna1a|Cacna1c|Cacna1g|Casr|Cd24a|Chrna7|Clstn1|Cxcl1|Edn2|Ednra|Ednrb|F2r|Fzd2|Glp1r|Grik2|Hcrt|Htr2c|Itgb3|Itpr1|Jak2|Jak3|Lpar1|Ndn|Npy1r|Oxt|Oxtr|Prkca|Prkcb|Prkce|Ptgdr|Ptk2b|Ric3|Rxfp3|Ryr3|Stim2|Tac1|Tacr1|Tgm2|Tnni3
GO:0019221	cytokine-mediated signaling pathway	biological_process	31	126	142	24.6032	88.7324	2.88627	0.0045	0.0905035		response to interleukin-15	Cntfr|Cx3cl1|Cxcr4|Duox1|Edn2|Egr1|Ereg|Gab1|Ghr|Il10rb|Il13ra1|Il1r1|Il1rap|Il1rl2|Il27ra|Jak2|Jak3|Krt8|Plcb1|Prlr|Ptk2b|Ptprn|Rps6ka4|Sh2b2|Slc27a1|Socs1|Socs5|Stat5b|Tnf|Tnfrsf1a|Traf3
GO:0044236	multicellular organismal metabolic process	biological_process	11	33	37	33.3333	89.1892	2.86498	0.0065	0.118466			Adam15|Col5a1|Ghr|Leprel1|Mmp11|Mmp14|Mmp16|Mmp9|Serpinh1|Tenc1|Tnxb
GO:0008376	acetylgalactosaminyltransferase activity	molecular_function	9	25	30	36	83.3333	2.86304	0.007	0.124734	Golgi apparatus|intrinsic to membrane|membrane		B3galnt1|B4galnt4|Chsy1|Csgalnact1|Galnt10|Galnt13|Galnt14|Galnt2|Galntl4
GO:0002260	lymphocyte homeostasis	biological_process	10	29	37	34.4828	78.3784	2.8572	0.0055	0.103929			Bcl2l11|Jak3|Mef2c|Pmaip1|Sh2b2|Slc40a1|Stat5b|Tnfaip3|Tnfrsf13c|Tnfsf13b
GO:0030552	cAMP binding	molecular_function	6	14	19	42.8571	73.6842	2.85355	0.011	0.170636			Hcn3|Pde11a|Pde3a|Prkar2a|Rapgef3|Rapgef4
GO:0071495	cellular response to endogenous stimulus	biological_process	63	296	347	21.2838	85.3026	2.84893	0.004	0.0827626		retinoic acid receptor activity|steroid hormone receptor activity	Agtr1a|Akt1|Cacna1h|Cftr|Col16a1|Dab2ip|Dusp1|Esrrb|Esrrg|Fbp1|Fos|Foxo3|Foxo6|Fyn|Fzd1|Fzd2|Gas2l1|Ghr|Grb10|Grb14|Grin2b|Hdac9|Hrh1|Insr|Irf1|Irs1|Jak2|Lmo2|Mef2c|Mmp9|Ncoa1|Nog|Nr2f2|Nr2f6|Nr3c1|Nr3c2|Nr4a1|Nr4a3|Nr6a1|Pcsk9|Pgf|Pklr|Plcb1|Prkaa2|Ptgdr|Ptpra|Pxn|Rara|Rxra|Rxrg|Sh2b2|Socs1|Socs7|Sox5|Sstr5|Stat5b|Thra|Tnf|Tnfrsf1a|Trh|Ucp1|Vldlr|Wnt5a
GO:0001657	ureteric bud development	biological_process	13	42	46	30.9524	91.3043	2.80459	0.004	0.0827626			Fgfr1|Fgfr2|Gdf11|Nog|Rara|Robo2|Sdc1|Sdc4|Smad3|Smad7|Smad9|Spry1|Tshz3
GO:0003924	GTPase activity	molecular_function	49	222	265	22.0721	83.7736	2.78955	0.008	0.138103		GTP catabolic process	Agap1|Agap2|Arl4c|Arl8a|Diras2|Dnm1|Dnm3|Eef1a2|Ehd3|Gem|Gna11|Gnai1|Gnai2|Gnal|Gnao1|Gnb4|Igtp|Irgm2|Mras|Rab15|Rab27b|Rab31|Rab32|Rab3a|Rab3c|Rab40b|Rab43|Rab8b|Rac3|Rap2a|Rap2b|Rasd1|Rasl10b|Rasl11a|Rasl11b|Rasl12|Rem1|Rem2|Rhob|Rhobtb1|Rhoc|Rhoj|Rnd1|Rnd3|Rrad|Sept3|Tubb3|Tubb4|Tubb5
GO:0001501	skeletal system development	biological_process	26	103	123	25.2427	83.7398	2.7883	0.0045	0.0905035			Acvr2b|Aes|Cacna1s|Chd7|Dll3|Fbn1|Fgfrl1|Gas1|Gna11|Hes7|Hexa|Jag2|Lgals3|Ltbp3|Mmp9|Nog|Pcsk5|Rai1|Sh3pxd2b|Smad3|Sox11|Sox4|Tgfb2|Tgfbr1|Wnt5a|Zic1
GO:0060612	adipose tissue development	biological_process	7	18	21	38.8889	85.7143	2.76891	0.0085	0.143126			Acat1|Bdh1|Creb5|Csf1|Id2|Lrp5|Sh3pxd2b
GO:0006692	prostanoid metabolic process	biological_process	7	18	21	38.8889	85.7143	2.76891	0.0065	0.118466			Edn2|Hpgd|Pdpn|Ptges|Ptgis|Ptgs1|Tnfrsf1a
GO:0001836	release of cytochrome c from mitochondria	biological_process	7	18	21	38.8889	85.7143	2.76891	0.01	0.15837	negative regulation of biological process|positive regulation of biological process|protein binding|regulation of molecular function		Bbc3|Cck|Jun|Myc|Pmaip1|Sfn|Smad3
GO:0060445	branching involved in salivary gland morphogenesis	biological_process	5	11	14	45.4545	78.5714	2.76813	0.013	0.188638	protein binding		Fgf10|Fgfr1|Fgfr2|Lama1|Tgm2
GO:0048857	neural nucleus development	biological_process	5	11	12	45.4545	91.6667	2.76813	0.012	0.179004			Ascl1|Cacna1a|Chrnb2|Fzd3|Nfib
GO:0015026	coreceptor activity	molecular_function	5	11	11	45.4545	100	2.76813	0.0165	0.221748	intrinsic to membrane|membrane		Gfra3|Gfra4|Lrp5|Ramp1|Ramp2
GO:0060666	dichotomous subdivision of terminal units involved in salivary gland branching	biological_process	3	5	5	60	100	2.76795	0.0245	0.277628	membrane|multicellular organismal development|protein binding		Nrp1|Plxna1|Sema3c
GO:0055098	response to low-density lipoprotein particle stimulus	biological_process	3	5	5	60	100	2.76795	0.026	0.287379	positive regulation of biological process|protein binding|regulation of multicellular organismal process		F3|Mmp9|Mylip
GO:0048551	metalloenzyme inhibitor activity	molecular_function	3	5	9	60	55.5556	2.76795	0.0255	0.284476	protein binding|regulation of molecular function		Spock1|Spock3|Timp2
GO:0035673	oligopeptide transmembrane transporter activity	molecular_function	3	5	6	60	83.3333	2.76795	0.02	0.247931	establishment of localization|intrinsic to membrane|membrane		Abcb9|Slc15a1|Tap2
GO:0021869	forebrain ventricular zone progenitor cell division	biological_process	3	5	7	60	71.4286	2.76795	0.0225	0.265422	cellular developmental process|negative regulation of biological process|organ development|positive regulation of biological process|protein binding|regulation of cell proliferation|regulation of transcription from RNA polymerase II promoter		Fgfr1|Fgfr2|Pou3f3
GO:0021631	optic nerve morphogenesis	biological_process	3	5	5	60	100	2.76795	0.0255	0.284476	cell projection organization|cellular developmental process|intrinsic to membrane|membrane|plasma membrane part|positive regulation of biological process|protein binding|regulation of cellular component organization|regulation of developmental process|regulation of multicellular organismal process|regulation of signaling		Chrnb2|Ephb1|Ephb2
GO:0009410	response to xenobiotic stimulus	biological_process	3	5	5	60	100	2.76795	0.0205	0.250672	negative regulation of biological process|positive regulation of biological process		Ahrr|Arnt2|Gclc
GO:0008187	poly-pyrimidine tract binding	molecular_function	3	5	7	60	71.4286	2.76795	0.02	0.247931			Atxn1|Khdrbs2|Msi1
GO:0007143	female meiosis	biological_process	3	5	7	60	71.4286	2.76795	0.023	0.268894	protein binding		Adcy3|Ereg|Sycp2
GO:0006927	transformed cell apoptosis	biological_process	3	5	6	60	83.3333	2.76795	0.023	0.268894	membrane|negative regulation of biological process|positive regulation of biological process|regulation of multicellular organismal process		Lta|Rhob|Tnf
GO:0006491	N-glycan processing	biological_process	3	5	7	60	71.4286	2.76795	0.0245	0.277628	Golgi apparatus|Golgi apparatus part|intrinsic to membrane|membrane		Man2a1|St8sia2|St8sia4
GO:0003828	alpha-N-acetylneuraminate alpha-2,8-sialyltransferase activity	molecular_function	3	5	5	60	100	2.76795	0.0265	0.291338	Golgi apparatus|Golgi apparatus part|intrinsic to membrane|membrane		St8sia1|St8sia2|St8sia4
GO:0003407	neural retina development	biological_process	3	5	5	60	100	2.76795	0.027	0.294136			Atp2b2|Atp2b4|Smarcd3
GO:0001775	cell activation	biological_process	3	5	7	60	71.4286	2.76795	0.023	0.268894	cellular developmental process|intrinsic to membrane|membrane|plasma membrane part|positive regulation of biological process|regulation of developmental process|regulation of molecular function|regulation of multicellular organismal process		Cd24a|Fzd2|Tnf
GO:0001537	N-acetylgalactosamine 4-O-sulfotransferase activity	molecular_function	3	5	5	60	100	2.76795	0.0245	0.277628	chondroitin sulfate metabolic process|intrinsic to membrane		Chst11|Chst13|Chst14
GO:0006366	transcription from RNA polymerase II promoter	biological_process	28	114	141	24.5614	80.8511	2.73198	0.006	0.111473			Arrb1|Bmpr2|Egr1|Fos|Fosb|Fosl2|Gtf2f2|Hes1|Jun|Lmo2|Lmo4|Maf|Mamstr|Med13l|Mef2a|Mef2c|Mef2d|Myc|Myocd|Nfib|Nr3c1|Pou3f4|Prox1|Smad3|Sox30|Srf|Stat5b|Thra
GO:0071526	semaphorin-plexin signaling pathway	biological_process	4	8	8	50	100	2.71704	0.0225	0.265422	intrinsic to membrane|membrane|multicellular organismal development|protein binding|semaphorin receptor activity	semaphorin receptor activity	Nrp1|Nrp2|Plxna1|Plxna2
GO:0060601	lateral sprouting from an epithelium	biological_process	4	8	9	50	88.8889	2.71704	0.02	0.247931	cellular developmental process|negative regulation of biological process|protein binding|regulation of developmental process|regulation of molecular function|regulation of multicellular organismal process|regulation of signaling		Fgfr2|Nog|Vangl2|Wnt5a
GO:0042605	peptide antigen binding	molecular_function	4	8	10	50	80	2.71704	0.022	0.261887	intrinsic to membrane|membrane|positive regulation of biological process	antigen processing and presentation of endogenous peptide antigen	Abcb9|H2-K1|H2-M3|Tap2
GO:0017154	semaphorin receptor activity	molecular_function	4	8	8	50	100	2.71704	0.0225	0.265422	intrinsic to membrane|membrane|multicellular organismal development|protein binding|semaphorin-plexin signaling pathway	semaphorin-plexin signaling pathway	Nrp1|Nrp2|Plxna1|Plxna2
GO:0017153	sodium	molecular_function	4	8	9	50	88.8889	2.71704	0.0175	0.231296	L-amino acid transmembrane transporter activity|establishment of localization|intrinsic to membrane|membrane		Slc13a3|Slc1a1|Slc1a2|Slc1a6
GO:0015924	mannosyl-oligosaccharide mannosidase activity	molecular_function	4	8	10	50	80	2.71704	0.015	0.208406	Golgi apparatus|membrane		Man1a2|Man1c1|Man2a1|Man2a2
GO:0005451	monovalent cation	molecular_function	4	8	10	50	80	2.71704	0.016	0.217879	establishment of localization|intrinsic to membrane		Slc47a1|Slc9a3|Slc9a7|Slc9a9
GO:0048839	inner ear development	biological_process	15	52	60	28.8462	86.6667	2.69979	0.0065	0.118466			Atp2b2|D3Bwg0562e|Dll1|Fgfr3|H2-K1|Igf1|Maf|Mapkapk2|Myo6|Pdgfa|Pou3f4|Prox1|Slc9a3r2|Tgfb2|Tgfb3
GO:0030010	establishment of cell polarity	biological_process	12	39	52	30.7692	75	2.67058	0.007	0.124734			Brsk2|Cyth1|Dock7|Ephb1|Fermt1|Foxj1|Frmd4b|Igf1r|Jam3|Kif26b|Lama1|Vangl2
GO:0032432	actin filament bundle	cellular_component	14	48	54	29.1667	88.8889	2.65522	0.005	0.0974255			Acta1|Anxa2|Gas2l1|Micall2|Mst1r|Myl9|Mylk|Pgm5|Sept11|Sept5|Sh2b2|Synpo|Tpm4|Zyx
GO:0048589	developmental growth	biological_process	32	136	155	23.5294	87.7419	2.65087	0.006	0.111473			Adam15|Akt1|Apoa5|App|Bin3|Cadm1|Chst11|Csf1|Dclk1|Erbb4|Fgf10|Fgfr2|Foxo3|Gas1|Gpr149|Gsn|Hbegf|Igf1|Igfbp5|Kif26b|Lrp4|Myo5a|Myocd|Ndn|Notch2|Plau|Prlr|Robo1|Smad3|Srf|Wnt5a|Zmiz1
GO:0043043	peptide biosynthetic process	biological_process	6	15	16	40	93.75	2.64681	0.0165	0.221748			Furin|Gclc|Pcsk1|Pcsk5|Rimkla|Rimklb
GO:0007218	neuropeptide signaling pathway	biological_process	23	91	97	25.2747	93.8144	2.62838	0.0075	0.131685			Bai1|Bai2|Bai3|Celsr2|Gal|Gcat|Glp1r|Glrb|Gpr114|Gpr125|Gpr143|Gpr64|Hcrt|Lphn2|Lphn3|Nmbr|Nmu|Npy1r|Npy5r|Ntsr1|Ntsr2|Pdyn|Tac1
GO:0016050	vesicle organization	biological_process	15	53	63	28.3019	84.127	2.61566	0.0085	0.143126			Cadps|Caly|Cav2|Dysf|Eps15|Gpr143|Hip1|Pldn|Rab3a|Serpine2|Snph|Stxbp1|Trim72|Unc13a|Vav3
GO:0005791	rough endoplasmic reticulum	cellular_component	10	31	37	32.2581	83.7838	2.61047	0.0085	0.143126			Ache|Adcyap1r1|Arsb|Car4|Epha5|Grm7|Hcrt|Htr5a|Pcsk1|Pcsk9
GO:0042060	wound healing	biological_process	19	72	76	26.3889	94.7368	2.59932	0.011	0.170636			Arhgef19|Cd44|Cx3cl1|Drd5|Elk3|Erbb2|Fgf10|Gsn|Itga9|Nog|Notch2|Pdgfa|Plau|Sdc1|Sdc2|Tgfb2|Tgfb3|Vangl2|Wnt5a
GO:0010675	regulation of cellular carbohydrate metabolic process	biological_process	19	72	89	26.3889	80.8989	2.59932	0.0145	0.203226		regulation of carbohydrate biosynthetic process|type B pancreatic cell proliferation	Adcyap1r1|Akt1|Ddit4|Fbp1|Gnmt|Grb10|Igf1|Igfbp3|Igfbp4|Igfbp5|Insr|Irs1|Nr3c1|Pmaip1|Ppp1r3b|Ppp1r3c|Prkaa2|Ramp1|Snca
GO:0004715	non-membrane spanning protein tyrosine kinase activity	molecular_function	12	40	43	30	93.0233	2.56961	0.0085	0.143126	phosphate metabolic process|protein serine/threonine kinase activity		D8Ertd82e|Fer|Fes|Fgr|Fyn|Jak2|Jak3|Matk|Ptk2b|Srms|Tec|Tnk1
GO:0001756	somitogenesis	biological_process	12	40	49	30	81.6327	2.56961	0.009	0.14893			Axin2|Dll1|Dll3|Hes7|Ifitm1|Mesp2|Plxna2|Sema3c|Smad3|Tcap|Wnt5a|Wnt8a
GO:0043112	receptor metabolic process	biological_process	18	68	78	26.4706	87.1795	2.5445	0.01	0.15837			Ache|Adrbk2|Arrb1|Cacna1a|Dnm1|Dok7|Fam109a|Fam109b|Ghr|Gria2|Grik2|Grin2b|Lrp4|Pcsk9|Ramp1|Ramp2|Snca|Tnf
GO:0005057	receptor signaling protein activity	molecular_function	18	68	80	26.4706	85	2.5445	0.011	0.170636			Acvr1b|Acvr2b|Acvrl1|B230120H23Rik|Dok4|Dok5|Erbb2|Erbb4|Insr|Map3k15|Mapk11|Mapk12|Mapk4|Mapk8|Ripk3|Smad3|Smad7|Tgfb2
GO:0042476	odontogenesis	biological_process	19	73	80	26.0274	91.25	2.53156	0.014	0.198345			Acvr2b|Aqp3|Aqp6|Axin2|Bcl11b|Bcl2l11|Bcor|Csf1|Dll1|Fgf10|Fgfr2|Gas1|Hdac2|Id3|Jag2|Lrp4|Myo5a|Nfic|Sdc1
GO:0007130	synaptonemal complex assembly	biological_process	5	12	13	41.6667	92.3077	2.52732	0.0245	0.277628			Hormad1|Syce1|Sycp1|Tex11|Tex15
GO:0005344	oxygen transporter activity	molecular_function	5	12	13	41.6667	92.3077	2.52732	0.0255	0.284476	establishment of localization	hemoglobin complex	Hba-a1|Hba-a2|Hbq1a|Hbq1b|Ngb
GO:0009266	response to temperature stimulus	biological_process	24	98	116	24.4898	84.4828	2.51208	0.0115	0.175366			2310046K01Rik|Adora1|Dnaja4|Ephb1|F3|Fos|Gclc|Gmpr|Hspa1b|Irf1|Mapk8|Mmp9|Nr2f6|Osm|Pklr|Slc27a1|St8sia1|Stac|Tacr1|Tgfb2|Thra|Trh|Vegfa|Xylt1
GO:0030018	Z disc	cellular_component	16	59	61	27.1186	96.7213	2.50777	0.015	0.208406			Actn2|Cacna1c|Des|Fhl2|Grin2b|Krt8|Myl9|Nexn|Obscn|Pgm5|Ppp3ca|Sri|Sync|Syne2|Synm|Tcap
GO:0015179	L-amino acid transmembrane transporter activity	molecular_function	10	32	35	31.25	91.4286	2.49404	0.012	0.179004	establishment of localization|intrinsic to membrane|membrane	sodium	Slc13a3|Slc1a1|Slc1a2|Slc1a6|Slc6a1|Slc6a11|Slc6a15|Slc6a7|Slc7a1|Slc7a2
GO:0018209	peptidyl-serine modification	biological_process	17	64	79	26.5625	81.0127	2.48866	0.011	0.170636			Akt1|Brsk2|Camk2b|Cdk5r1|Galnt2|Hipk3|Mamdc2|Mapk8|Nek6|Prkaa2|Prkca|Prkd1|Prkd2|Rps6ka4|Spock2|Spock3|Tgfbr1
GO:0019233	sensory perception of pain	biological_process	14	50	54	28	92.5926	2.48104	0.0175	0.231296			Alox5|Chrna4|Chrnb2|Ednra|Ednrb|Grm1|Kcnip3|Ndn|Nmu|Npy1r|Ptgs1|Scn3b|Tac1|Tacr1
GO:0016055	Wnt receptor signaling pathway	biological_process	39	177	196	22.0339	90.3061	2.47326	0.016	0.217879		muscular septum morphogenesis	Aes|Apcdd1|Axin2|Cd44|Cdk14|Cthrc1|Cxxc4|Dact1|Dkk3|Etv2|Fbxw4|Frat2|Fzd1|Fzd2|Fzd3|Fzd8|Fzd9|Lrp5|Mark1|Myc|Nkd1|Nxn|Peg12|Prkaa2|Ptpru|Pygo1|Rspo2|Rspo4|Sdc1|Sfrp4|Slc9a3r1|Sox4|Tcf7|Tle3|Tnik|Vangl2|Wls|Wnt5a|Wnt8a
GO:0043255	regulation of carbohydrate biosynthetic process	biological_process	12	41	51	29.2683	80.3922	2.47153	0.008	0.138103	regulation of cellular carbohydrate metabolic process		Adcyap1r1|Akt1|Fbp1|Gnmt|Grb10|Igf1|Insr|Irs1|Nr3c1|Ppp1r3b|Ppp1r3c|Snca
GO:0030198	extracellular matrix organization	biological_process	27	114	132	23.6842	86.3636	2.47138	0.019	0.242002			Adamts20|Adamtsl4|Anxa2|App|Col5a1|Egfl6|Eln|Fbln1|Fbln5|Gfap|Lgals3|Mmp9|Nfkb2|Olfml2b|Pxdn|Ramp2|Reck|Serpinh1|Sh3pxd2b|Smoc1|Spock2|Tgfb2|Tgfbi|Tgfbr1|Tnf|Tnxb|Vwa1
GO:0060749	mammary gland alveolus development	biological_process	6	16	20	37.5	80	2.45627	0.021	0.255051			Agap2|Erbb4|Id2|Prlr|Tph1|Vegfa
GO:0060348	bone development	biological_process	6	16	19	37.5	84.2105	2.45627	0.0205	0.250672			Fgfr2|Hsd17b1|Lrp5|Npr2|Sh3pxd2b|Whsc1
GO:0034405	response to fluid shear stress	biological_process	6	16	16	37.5	100	2.45627	0.0215	0.257427	cytoplasm|positive regulation of biological process|protein binding|regulation of cell communication|regulation of molecular function|regulation of multicellular organismal process|regulation of signaling		Akt1|F3|Mef2c|Smad7|Tgfb2|Tgfb3
GO:0002089	lens morphogenesis in camera-type eye	biological_process	6	16	16	37.5	100	2.45627	0.02	0.247931			Fgfr3|Prox1|Pvrl1|Ski|Sox11|Tdrd7
GO:0055081	anion homeostasis	biological_process	7	20	21	35	95.2381	2.43631	0.019	0.242002			Cacna1a|Ckb|Fgfr4|Sfrp4|Slc34a2|Slc9a3r1|Wnk4
GO:0055037	recycling endosome	cellular_component	11	37	41	29.7297	90.2439	2.42551	0.011	0.170636			Abcg1|Agtr1a|Atp11a|Fam109a|Fam109b|Rab11fip3|Rap2a|Rap2b|Slc9a9|Tnf|Tnik
GO:0090075	relaxation of muscle	biological_process	4	9	9	44.4444	100	2.41966	0.0305	0.318511	negative regulation of biological process|positive regulation of biological process|regulation of multicellular organismal process		Adora1|Gucy1a3|Pde5a|Rgs2
GO:0047617	acyl-CoA hydrolase activity	molecular_function	4	9	12	44.4444	75	2.41966	0.0305	0.318511	long-chain fatty acid metabolic process	saturated monocarboxylic acid metabolic process|unsaturated monocarboxylic acid metabolic process	Acot1|Acot3|Acot4|Acot5
GO:0043220	Schmidt-Lanterman incisure	cellular_component	4	9	9	44.4444	100	2.41966	0.0285	0.30448	membrane|plasma membrane part|protein binding		Anxa2|Cldn5|Mpdz|Mpp5
GO:0021680	cerebellar Purkinje cell layer development	biological_process	4	9	11	44.4444	81.8182	2.41966	0.023	0.268894	behavior		Agtpbp1|Cacna1a|Klhl1|Naglu
GO:0016595	glutamate binding	molecular_function	4	9	11	44.4444	81.8182	2.41966	0.03	0.314661			Gclc|Grin2d|Grm7|Slc1a1
GO:0007140	male meiosis	biological_process	4	9	11	44.4444	81.8182	2.41966	0.029	0.308219			Mael|Sycp2|Tex11|Tex15
GO:0005641	nuclear envelope lumen	cellular_component	4	9	11	44.4444	81.8182	2.41966	0.024	0.274122	cytoplasm		Alox5|Hrasls|Ptges|Tubb5
GO:0007565	female pregnancy	biological_process	14	51	54	27.451	94.4444	2.39691	0.012	0.179004			Cldn4|Fos|Hpgd|Irf1|Oxt|Oxtr|Pcsk5|Pgf|Rxra|Sfrp4|Stat5b|Tgfb2|Tgfb3|Thbd
GO:0048471	perinuclear region of cytoplasm	cellular_component	73	370	429	19.7297	86.2471	2.35415	0.0285	0.30448			1110017D15Rik|Ache|Akap5|Anxa2|Apln|App|Bspry|Cacna1g|Car4|Cav2|Cdh13|Cdk4|Cdk5r1|Chodl|Clu|Csf1|Ctif|Cx3cl1|Cyfip2|Dab1|Ddx4|Dnm3|Dync1i1|Epha5|Epn3|Erbb2|Fgfr3|Fzd9|Galnt2|Gdpd5|Gsn|Hap1|Hcrt|Hip1r|Hspa1b|Itga3|Jag2|Mael|Magee1|Mex3d|Mtap6|Myo16|Myo6|Ncs1|Ndrg1|Nfkbie|Nhlrc1|Ntm|Optn|Pcsk1|Pcsk9|Pde4a|Pde4b|Plekhg5|Prex1|Prkar2a|Ptk2b|Ptprm|Rab8b|Rara|Rasd1|Rhpn2|Sorl1|Stk33|Sync|Syt5|Tnik|Tppp…
GO:0060664	epithelial cell proliferation involved in salivary gland morphogenesis	biological_process	3	6	7	50	85.7143	2.35288	0.04	0.38734	cell surface|cellular developmental process|digestive tract development|establishment of localization|membrane|negative regulation of biological process|organ development|phosphate metabolic process|positive regulation of biological process|protein binding|regulation of cell communication|regulation of cell proliferation|regulation of developmental process|regulation of molecular function|regulat…		Fgf10|Fgfr2|Tnf
GO:0048752	semicircular canal morphogenesis	biological_process	3	6	7	50	85.7143	2.35288	0.0455	0.418344	positive regulation of biological process		Chd7|Fgf10|Nr4a3
GO:0042713	sperm ejaculation	biological_process	3	6	6	50	100	2.35288	0.046	0.421325	behavior|cellular calcium ion homeostasis|cognition|positive regulation of biological process|protein binding|regulation of blood pressure|regulation of cell communication|regulation of cellular component biogenesis|regulation of cellular component organization|regulation of localization|regulation of multicellular organismal process|regulation of signaling|response to alkaloid		Oxt|Oxtr|Tacr1
GO:0032020	ISG15-protein conjugation	biological_process	3	6	6	50	100	2.35288	0.0445	0.413913			Ube2e1|Ube2l6|Usp18
GO:0031543	peptidyl-proline dioxygenase activity	molecular_function	3	6	7	50	85.7143	2.35288	0.041	0.392269	L-ascorbic acid binding		Leprel1|Leprel2|P4ha2
GO:0031017	exocrine pancreas development	biological_process	3	6	9	50	66.6667	2.35288	0.0465	0.423209	cellular developmental process|negative regulation of biological process|positive regulation of biological process|protein binding|regulation of cell communication|regulation of localization|regulation of locomotion|regulation of molecular function|regulation of phosphorus metabolic process|regulation of signaling|transmembrane receptor protein tyrosine kinase signaling pathway		Igf1|Igf1r|Insr
GO:0030916	otic vesicle formation	biological_process	3	6	8	50	75	2.35288	0.046	0.421325	cellular developmental process|organ development|protein binding		Fgf10|Fgfr2|Tcap
GO:0019530	taurine metabolic process	biological_process	3	6	7	50	85.7143	2.35288	0.0395	0.383014	establishment of localization		Cdo1|Ghr|Stat5b
GO:0014009	glial cell proliferation	biological_process	3	6	8	50	75	2.35288	0.047	0.426141	cellular developmental process|cytoplasm|intracellular signal transduction|negative regulation of biological process|positive regulation of biological process|regulation of cell communication|regulation of cell proliferation|regulation of developmental process|regulation of localization|regulation of signaling		Ptk2b|Sox11|Sox4
GO:0009649	entrainment of circadian clock	biological_process	3	6	8	50	75	2.35288	0.0415	0.393908	negative regulation of biological process|regulation of transcription from RNA polymerase II promoter		Bhlhe41|Id2|Nr2f6
GO:0007213	muscarinic acetylcholine receptor signaling pathway	biological_process	3	6	9	50	66.6667	2.35288	0.045	0.416409	cytoplasm|glutamate signaling pathway|insoluble fraction|membrane|negative regulation of biological process|positive regulation of biological process|protein binding|regulation of molecular function|regulation of multicellular organismal process		Cdk5r1|Gnai2|Plcb1
GO:0005954	calcium- and calmodulin-dependent protein kinase complex	cellular_component	3	6	6	50	100	2.35288	0.046	0.421325	cytoplasm|phosphate metabolic process|protein serine/threonine kinase activity		Camk2b|Camk2d|Pnck
GO:0003680	AT DNA binding	molecular_function	3	6	6	50	100	2.35288	0.037	0.366685			Crip1|Mef2c|Pou3f4
GO:0001778	plasma membrane repair	biological_process	3	6	6	50	100	2.35288	0.048	0.43221	membrane|protein binding		Dysf|Syt7|Trim72
GO:0000982	RNA polymerase II core promoter proximal region sequence-specific DNA binding transcription factor activity	molecular_function	17	66	79	25.7576	83.5443	2.34571	0.019	0.242002	regulation of transcription from RNA polymerase II promoter		Arntl|Bcl11b|Bhlhe41|Creb5|Egr1|Hes1|Hes5|Jun|Mef2c|Nfib|Nr4a1|Nr4a3|Rcor1|Sox11|Sox4|Srf|Zfpm1
GO:0070555	response to interleukin-1	biological_process	13	47	58	27.6596	81.0345	2.34043	0.016	0.217879			Aes|Egr1|Ghr|Il1r1|Irf1|Mmp9|Pcsk1|Plcb1|Prkca|Rps6ka4|Snca|Vldlr|Xylt1
GO:0071887	leukocyte apoptosis	biological_process	5	13	14	38.4615	92.8571	2.31002	0.0255	0.284476	cytoplasm|positive regulation of biological process|protein binding|regulation of molecular function		Akt1|Bcl2l11|Myc|Siva1|Tgfb2
GO:0043500	muscle adaptation	biological_process	5	13	15	38.4615	86.6667	2.31002	0.026	0.287379			Acta1|Cacna1s|Fbxo32|Mef2c|Nr3c1
GO:0043034	costamere	cellular_component	5	13	15	38.4615	86.6667	2.31002	0.023	0.268894	plasma membrane part		Krt8|Pgm5|Sdc4|Svil|Synm
GO:0033280	response to vitamin D	biological_process	7	21	24	33.3333	87.5	2.28463	0.029	0.308219			Alpl|Fzd1|Fzd2|Insr|Rxra|Stc2|Tgfb2
GO:0007422	peripheral nervous system development	biological_process	7	21	25	33.3333	84	2.28463	0.025	0.281079			Bai2|Ednrb|Erbb2|Nfasc|Osm|Rxrg|Slc5a3
GO:0050865	regulation of cell activation	biological_process	54	265	298	20.3774	88.9262	2.2806	0.0305	0.318511		regulation of germinal center formation	Abr|Bcr|Btn1a1|Btn2a2|Cd24a|Cdkn1a|Chrnb2|Dpp4|Dtx1|Efnb1|Erbb2|Fer|Fes|Fgf10|Fgr|Foxj1|Gal|H2-M3|Hes1|Id2|Igf1|Il13ra1|Il27ra|Il7|Jak2|Jak3|Lmo4|Mef2c|Mertk|Nrarp|Pag1|Pde5a|Pdgfa|Pdpn|Pldn|Prdx2|Prkg1|Ptprj|Rara|Serpine2|Slc7a2|Snca|Socs5|Sox11|Stat5b|Tac1|Tacr1|Tec|Tnfaip3|Tnfrsf13c|Tnfsf13b|Ulbp1|Vav3|Wnt5a
GO:0048873	homeostasis of number of cells within a tissue	biological_process	6	17	21	35.2941	80.9524	2.27961	0.0375	0.370619			Csf1|F2r|Il7|Ildr2|Prdm14|Tex15
GO:0003707	steroid hormone receptor activity	molecular_function	13	48	52	27.0833	92.3077	2.25441	0.0155	0.213292	cellular response to endogenous stimulus	retinoic acid receptor activity	Esrrb|Esrrg|Nr2f2|Nr2f6|Nr3c1|Nr3c2|Nr4a1|Nr4a3|Nr6a1|Rara|Rxra|Rxrg|Thra
GO:0021766	hippocampus development	biological_process	11	39	47	28.2051	82.9787	2.22603	0.018	0.235095			Akap5|Epha5|Grin2b|Hdac2|Htr5a|Id4|Lrp8|Mdk|Nr4a3|Ptprs|Srf
GO:0008235	metalloexopeptidase activity	molecular_function	10	35	35	28.5714	100	2.16869	0.0225	0.265422			Agbl3|Agtpbp1|Cpd|Cpe|Cpn1|Cpxm1|Cpxm2|Erap1|Npepl1|Rnpep
GO:0001944	vasculature development	biological_process	10	35	41	28.5714	85.3659	2.16869	0.02	0.247931	organ development|protein binding		Fzd1|Fzd2|Fzd3|Fzd8|Fzd9|Heg1|Igf1|Lrp5|Sfrp4|Vegfa
GO:0009612	response to mechanical stimulus	biological_process	26	115	135	22.6087	85.1852	2.16134	0.0365	0.362981			Acta1|Afap1|Atp2b2|Ednra|F3|Fos|Fyn|Grin2b|Grin2d|Irf1|Jun|Ltbr|Mapk8|Meis2|Mmp14|Mmp9|Myc|Prkca|Ptk2b|Rhoc|Serpine2|Tacr1|Tlr5|Tnf|Tnfrsf1a|Tnfrsf8
GO:0005833	hemoglobin complex	cellular_component	4	10	10	40	100	2.16078	0.049	0.437109	establishment of localization|oxygen transporter activity		Hba-a1|Hba-a2|Hbq1a|Hbq1b
GO:0003211	cardiac ventricle formation	biological_process	4	10	11	40	90.9091	2.16078	0.0385	0.378421	cellular developmental process|cytoplasm|positive regulation of biological process|regulation of cell proliferation|regulation of developmental process|regulation of transcription from RNA polymerase II promoter		Mef2c|Smarcd3|Sox11|Sox4
GO:0007229	integrin-mediated signaling pathway	biological_process	16	64	72	25	88.8889	2.14137	0.0345	0.345721			Adam11|Cib2|Fgr|Gab2|Itga11|Itga2b|Itga3|Itga9|Itgb3|Itgb4|Itgb8|Ptk2b|Pxn|Tec|Vav1|Vav3
GO:0016645	oxidoreductase activity, acting on the CH-NH group of donors	molecular_function	7	22	28	31.8182	78.5714	2.14127	0.033	0.335364			Aass|Aldh1l2|Crym|Pipox|Pycr2|Sccpdh|Smox
GO:0005874	microtubule	cellular_component	48	236	300	20.339	78.6667	2.13382	0.032	0.328686			AW555464|Arhgef2|Axin2|Bcl2l11|Clip1|Clip2|Crhbp|Dnm1|Dnm3|Dync1i1|Dynlt1a|Dynlt1c|Fam82b|Fez1|Gas2l1|Hook2|Kif12|Kif17|Kif19a|Kif1a|Kif21a|Kif26b|Kif5c|Kifc3|Klc3|Mid1|Mid2|Mtap1a|Mtap6|Nav1|Ndrg1|Nin|Ninl|Rassf1|Rassf3|Sntb2|Spag4|Stau2|Stim1|Tekt2|Tekt4|Tekt5|Tppp|Tppp3|Tubb3|Tubb4|Tubb5|Tubgcp3
GO:0060416	response to growth hormone stimulus	biological_process	6	18	21	33.3333	85.7143	2.11497	0.0325	0.331925			Bdh1|Ghr|Grin2b|Irf1|Jak2|Pxn
GO:0048546	digestive tract morphogenesis	biological_process	6	18	22	33.3333	81.8182	2.11497	0.032	0.328686	cellular developmental process|protein binding|regulation of developmental process|regulation of molecular function|regulation of multicellular organismal process		Ephb3|Fgfr2|Fgfr3|Id2|Vangl2|Wnt5a
GO:0043616	keratinocyte proliferation	biological_process	5	14	14	35.7143	100	2.11214	0.044	0.410857	protein binding		Cdh13|Ereg|Fermt1|Fgf10|Sfn
GO:0035265	organ growth	biological_process	5	14	17	35.7143	82.3529	2.11214	0.0395	0.383014	positive regulation of biological process|regulation of cell communication|regulation of signaling		Acvr2b|Adra1a|Fgf10|Fgfr2|Rspo2
GO:0003690	double-stranded DNA binding	molecular_function	26	117	153	22.2222	76.4706	2.06385	0.028	0.301829			Aff3|Ascl1|Cry1|Egr1|Fos|Fosb|Fosl2|Foxi2|Foxj1|Foxj2|Foxo3|Foxo6|Hes5|Jdp2|Jun|Maf|Myc|Nfib|Nfic|Nfkb1|Nr3c1|Nr3c2|Pou3f4|Rxra|Smad3|Stat5b
GO:0007585	respiratory gaseous exchange	biological_process	8	27	29	29.6296	93.1034	2.05692	0.0295	0.311919			Chst11|Dach1|Ednra|Jag2|Man1a2|Man2a1|Ndn|Rab3a
GO:0032496	response to lipopolysaccharide	biological_process	40	194	214	20.6186	90.6542	2.04079	0.049	0.437109			Abr|Alpl|Bcr|Cebpe|Ednra|Ednrb|Epha3|F2r|F3|Fgf10|Fos|Gng12|Jak2|Jun|Lta|Ltc4s|Mapkapk2|Mef2c|Mmp9|Pcsk1|Pde5a|Plscr4|Prdx2|Prkce|Ptger1|Ptger2|Ptgfr|Ptgir|Rara|Snca|Socs1|Stat5b|Tac1|Thbd|Tnf|Tnfaip3|Tnfrsf1a|Trib1|Vldlr|Wnt5a
GO:0021545	cranial nerve development	biological_process	6	19	20	31.5789	95	1.96082	0.041	0.392269	protein binding		Chd7|Chrnb2|Ephb1|Hes1|Kcnj10|Nav2

## Sheet: Fig3C_PRC_Acquired_GO
Ontology-ID	Ontology Name	Ontology Type	Number Changed	Number Measured	Number in Ontology	Percent Changed	Percent Present	Z Score	PermuteP	AdjustedP	redundant with terms	inverse redundant	gene symbols
GO:0016833	oxo-acid-lyase activity	molecular_function	4	5	5	80	100	5.68761	0	0.0807865			Clybl|Hmgcll1|Hoga1|Npl
GO:0048312	intracellular distribution of mitochondria	biological_process	3	3	5	100	60	5.63967	0.0005	0.0807865			Bhlha15|Lrrk2|Synj2
GO:0016020	membrane	cellular_component	583	5669	6749	10.284	83.9976	5.5013	0	0.0807865		O-acyltransferase activity|cation|cellular hypotonic response|drug transport|long-term memory|phospholipid-translocating ATPase activity|plasma lipoprotein particle assembly|potassium channel complex|protein kinase C activity|response to salt stress|solute|transmembrane receptor protein serine/threonine kinase activity|xenobiotic-transporting ATPase activity	1110021L09Rik|2010011I20Rik|2010110P09Rik|2200002K05Rik|2210411K11Rik|2310016C08Rik|2610018G03Rik|2610528J11Rik|3110079O15Rik|6330407J23Rik|6430571L13Rik|9030425E11Rik|A430110N23Rik|A4galt|Abca1|Abca4|Abcb10|Abcb1a|Abcb1b|Abcc3|Abcc4|Abhd2|Acer2|Acer3|Acsl1|Acvr2a|Adam10|Adam19|Agpat2|Aifm3|Akap1|Akap12|Akap7|Alg9|Alox5ap|Angpt1|Ano4|Ano6|Anpep|Anxa3|Anxa7|Ap1m2|Aplp1|Apoo|Aqp2|Arhgap24|Arhgef25|…
GO:0048518	positive regulation of biological process	biological_process	290	2541	2967	11.4128	85.6421	5.45038	0	0.0807865		ERK1 and ERK2 cascade|anterior/posterior axis specification, embryo|cell surface receptor linked signaling pathway involved in heart development|cellular response to cholesterol|ectodermal placode formation|innervation|mature B cell differentiation|miRNA binding|microtubule polymerization or depolymerization|negative regulation of interleukin-12 production|phosphatidylinositol 3-kinase cascade|pi…	2010001M09Rik|2310016C08Rik|Abca1|Abcc4|Ablim1|Ablim2|Acer2|Acer3|Acp5|Acvr2a|Adam10|Adcyap1|Agpat2|Agrn|Ahr|Aifm3|Akap12|Alox5ap|Angpt1|Ano6|Anxa3|Apbb2|Aqp2|Arhgef16|Atp1a1|Bambi|Bcl3|Bcl6|Bdnf|Bhlha15|Bmf|Bmpr1b|Btg2|Car2|Casp8|Cd276|Cd37|Cd38|Cd47|Cd55|Cdc42ep2|Cdc42ep4|Cdh1|Cdkn1b|Cdon|Cela1|Cenpv|Cited2|Ciz1|Cln6|Cmklr1|Cnksr3|Cntn2|Col18a1|Col1a1|Coro1a|Csrnp1|Ctgf|Ctnnbip1|Ctsh|Cxcl10|Cyt…
GO:0044459	plasma membrane part	cellular_component	205	1723	1987	11.8979	86.7136	5.12067	0	0.0807865		drug transport|potassium channel complex|xenobiotic-transporting ATPase activity	9030425E11Rik|Abca1|Abca4|Abcb1a|Abcb1b|Abcc3|Abcc4|Acvr2a|Akap7|Akp3|Anxa4|Aqp2|Arhgap24|Atp1a1|Atp6v0d1|Atp6v1b1|Bcam|Btla|Cacnb1|Car15|Car2|Car9|Casp8|Cd207|Cd244|Cd274|Cd276|Cd37|Cd47|Cd55|Cd9|Cdh1|Cdon|Cgn|Chrnb1|Clasp2|Cldn1|Cldn27|Cltb|Cnih2|Cntn2|Coro1a|Cplx3|Ctnna2|Cxcl10|Cybb|Ddr1|Dixdc1|Dlc1|Dmxl2|Dsc3|Dsg2|Dusp3|Ece1|Eea1|Enah|Epb4.1l2|Epcam|Ephb4|Erbb3|Ezr|F11r|F2rl1|Fas|Flnb|Fmn1|Fr…
GO:0005515	protein binding	molecular_function	636	6339	8086	10.0331	78.3948	5.09908	0	0.0807865		SCF ubiquitin ligase complex|anterior/posterior axis specification, embryo|cell surface receptor linked signaling pathway involved in heart development|cell volume homeostasis|cellular hypotonic response|cellular response to cholesterol|cytoplasmic microtubule organization|forebrain development|lipoxygenase activity|mRNA 5'-UTR binding|membrane protein proteolysis|miRNA binding|microtubule polyme…	2010001M09Rik|2610018G03Rik|4921501E09Rik|4933422H20Rik|5730590G19Rik|6330409N04Rik|A2m|AW551984|Abca1|Abcb1a|Abcb1b|Ablim1|Aco1|Actr5|Acvr2a|Adam10|Adam19|Adamts4|Adamtsl1|Adc|Agrn|Ahr|Akap1|Akap2|Akap7|Alox12b|Alox5ap|Alox8|Aloxe3|Alpk3|Ankrd12|Ankrd13d|Ankrd29|Ankrd34c|Ankrd35|Ankrd39|Ankrd42|Ankrd55|Anp32a|Anxa11|Anxa7|Ap1m2|Apbb2|Aplp1|Aqp2|Arhgap24|Arhgef16|Arhgef25|Arhgef3|Arl4d|Armc2|Arpc…
GO:0021915	neural tube development	biological_process	10	29	31	34.4828	93.5484	4.96655	0.0005	0.0807865			Akp3|Gli2|Hes3|Lrp6|Nf1|Notch1|Phgdh|Sall1|Sall4|Tcf7l2
GO:0048523	negative regulation of cellular process	biological_process	232	2017	2386	11.5022	84.5348	4.92051	0	0.0807865		cell surface receptor linked signaling pathway involved in heart development|cellular response to cholesterol|cytoplasmic microtubule organization|innervation|miRNA binding|microtubule polymerization or depolymerization|negative regulation of immune system process|negative regulation of macromolecule biosynthetic process|negative regulation of nitrogen compound metabolic process|negative regulati…	5730590G19Rik|A2m|Abcb1a|Abhd2|Acer2|Acp5|Adam10|Adcyap1|Ahr|Akap1|Alox8|Angpt1|Apbb2|Aplp1|Arhgap6|Atp1a1|Axl|Bag3|Bambi|Bcl3|Bcl6|Bdnf|Btg2|Btg3|Btg4|Btla|Cblc|Cbx7|Cd274|Cd276|Cd38|Cd55|Cd9|Cda|Cdh1|Cdkn1b|Cela1|Cerkl|Cish|Cited2|Clasp2|Cnksr3|Cntn2|Col1a1|Coro1a|Ctnnbip1|Cux2|Ddr1|Ddx20|Dixdc1|Dlc1|Dnmt3b|Dusp3|Dvl1|Eif4ebp1|Elf2|Erbb3|Ern1|Esr2|Etv3|Eya1|F2rl1|Faim|Fas|Ferd3l|Fgf4|Fhl1|Foxn2…
GO:0071476	cellular hypotonic response	biological_process	3	4	4	75	100	4.73067	0.0005	0.0807865	membrane|protein binding		Slc12a6|Trpv4|Tspo
GO:0044444	cytoplasmic part	cellular_component	461	4483	5839	10.2833	76.7768	4.64432	0.0005	0.0807865		O-acyltransferase activity|alditol catabolic process|cell surface receptor linked signaling pathway involved in heart development|coated pit|cytoplasmic microtubule organization|glycerol-3-phosphate metabolic process|innervation|long-term memory|lysosome organization|miRNA binding|microtubule polymerization or depolymerization|phosphatidylinositol phospholipase C activity|plasma lipoprotein parti…	2010001M09Rik|2310016C08Rik|2610018G03Rik|2900010M23Rik|A4galt|AA467197|Abca1|Abcb10|Abcb1a|Abcb1b|Abcc4|Ablim2|Acer2|Acer3|Aco1|Acot2|Acp5|Acsl1|Acsm3|Adam10|Adc|Agpat2|Ahr|Aifm3|Akap1|Akap7|Aldh1b1|Aldh3b1|Alg9|Alox5ap|Anp32a|Anpep|Anxa11|Anxa3|Anxa7|Ap1m2|Aplp1|Aqp2|Arf3|Arhgef25|Ass1|Atl2|Atp1a1|Atp6v0d1|Atp6v1b1|Atp8a1|Atp9a|B3gat1|B3gnt2|B3gnt5|B3gnt7|B4galnt3|BC026585|Bag3|Bcap29|Bcas1|Bcl…
GO:0042127	regulation of cell proliferation	biological_process	112	884	1020	12.6697	86.6667	4.40884	0	0.0807865		cellular response to cholesterol|regulation of necrotic cell death|regulation of type 2 immune response	2310016C08Rik|Abcc4|Acer2|Acer3|Adam10|Adcyap1|Ahr|Alox8|Angpt1|Bambi|Bcl6|Bdnf|Btg2|Btla|Cd274|Cd276|Cd38|Cd47|Cd9|Cdca7|Cdkn1b|Cdon|Cela1|Col18a1|Coro1a|Ctgf|Ctnnbip1|Cxcl10|Ddr1|Dlc1|Epcam|Erbb3|Esr2|Esrra|Etv5|Eya1|Fas|Fgf17|Fgf21|Fgf4|Foxp1|Frs2|Fzd5|Fzd7|Gabbr1|Gja1|Gli1|Gli2|Gpc3|Hck|Hmga1|Htr2a|Icmt|Icosl|Ido1|Igfbp2|Il11|Il12b|Il13|Il15|Inhba|Itgav|Klf10|Klf11|Klf5|Krt4|Lama5|Lect1|Lifr|…
GO:0022610	biological adhesion	biological_process	78	570	643	13.6842	88.647	4.3836	0	0.0807865			Angpt1|Aplp1|Axl|Bcam|Bmpr1b|Cd47|Cd9|Cd97|Cdh1|Cdh10|Cdh18|Cdon|Cldn1|Cntn2|Cntn5|Cntnap5a|Col11a1|Col18a1|Col5a3|Col6a6|Col7a1|Coro1a|Ctgf|Ctnna2|D930014E17Rik|Ddr1|Dsc3|Dsg2|Efr3a|Emb|Ephb4|Ezr|F11r|Fgf4|Frem1|Fzd7|Gbp2|Gbp7|Gpnmb|Hapln1|Hapln2|Hapln3|Icam1|Icam4|Itga5|Itgav|Jub|Jup|Lama4|Lama5|Lgals1|Lrp6|Megf10|Mfap4|Mfge8|Mpzl3|Mybpc2|Nid2|Ninj1|Parvb|Pcdhb10|Pcdhb12|Pcdhb15|Pcdhb16|Pcdhb6|…
GO:0007126	meiosis	biological_process	15	62	81	24.1935	76.5432	4.37719	0	0.0807865		meiosis I|prophase|reciprocal DNA recombination	Clasp2|Clgn|Dmc1|Fbxo43|Meig1|Mns1|Msh5|Prdm9|Rad21l|Rad50|Spo11|Syce2|Syce3|Sycp3|Zfp318
GO:0042698	ovulation cycle	biological_process	5	11	12	45.4545	91.6667	4.35409	0.0015	0.17975			Axl|Bmpr1b|Fas|Nhlh2|Tyro3
GO:0008360	regulation of cell shape	biological_process	17	77	91	22.0779	84.6154	4.21728	0	0.0807865			Anxa7|Bambi|Cdc42ep2|Cdc42ep4|Coro1a|Dlc1|Epb4.1|Epb4.1l2|Ezr|Fmnl3|Hck|Hexb|Icam1|Myh10|Rhou|Sprr2a1|Sprr2a2
GO:0008595	anterior/posterior axis specification, embryo	biological_process	4	8	8	50	100	4.17102	0.0025	0.256786	positive regulation of biological process|protein binding|regulation of primary metabolic process		Frs2|Fzd5|Tcf7l1|Tdgf1
GO:0035137	hindlimb morphogenesis	biological_process	11	41	45	26.8293	91.1111	4.15931	0.0005	0.0807865			Fgf4|Fmn1|Gdf5|Gpc3|Lmbr1|Lrp6|Mecom|Notch1|Ptch1|Rarg|Sall1
GO:0032940	secretion by cell	biological_process	36	219	245	16.4384	89.3878	4.14971	0	0.0807865			Abca1|Anxa3|Axl|Bdnf|Cga|Cplx3|Ctgf|Cxcl10|Dgat1|Dvl1|F2rl1|Ffar1|Hck|Inhba|Llgl2|Ltbp4|Lyst|Mon1a|Myh10|Notch1|Otof|Pou2f2|Rab27a|Rab3d|Rims2|Scrn1|Snap25|Spesp1|Srcin1|Steap2|Stx1a|Stxbp2|Stxbp5l|Sykb|Trpv4|Tyro3
GO:0006909	phagocytosis	biological_process	10	36	43	27.7778	83.7209	4.09985	0	0.0807865			Anxa11|Anxa3|Axl|Coro1a|Hck|Itgav|Lrp1|Megf10|Nr1h3|Tyro3
GO:0019405	alditol catabolic process	biological_process	3	5	5	60	100	4.09399	0.003	0.26795	cytoplasmic part		Gpd1l|Pycr1|Sord
GO:0008559	xenobiotic-transporting ATPase activity	molecular_function	3	5	5	60	100	4.09399	0.0065	0.396059	drug transport|membrane|plasma membrane part		Abcb1a|Abcb1b|Abcc3
GO:0003307	regulation of Wnt receptor signaling pathway involved in heart development	biological_process	3	5	5	60	100	4.09399	0.0035	0.2876	cell surface receptor linked signaling pathway involved in heart development|cytoplasmic part|myelin sheath abaxonal region|negative regulation of cellular process|positive regulation of biological process|protein binding|regulation of cell communication|regulation of cell differentiation|regulation of primary metabolic process|virion		Jup|Lrp6|Pou5f1
GO:0015629	actin cytoskeleton	cellular_component	25	136	154	18.3824	88.3117	4.07294	0	0.0807865			Ablim1|Ablim2|Arhgap6|Bmf|Cdc42ep4|Cdh1|Coro1a|Ctnna2|Enah|Epb4.1|Epb4.1l2|Ezr|Fmn1|Fscn1|Jup|Mlph|Nfatc2|Nfe2|Pdlim3|Pdlim7|Pdxp|Pfn3|Snap25|Srcin1|Tpm1
GO:0043450	alkene biosynthetic process	biological_process	7	21	21	33.3333	100	4.03754	0.0015	0.17975		lipoxygenase activity	Alox12b|Alox5ap|Alox8|Aloxe3|Ggt1|Mgst3|Sykb
GO:0002237	response to molecule of bacterial origin	biological_process	34	211	232	16.1137	90.9483	3.90314	0	0.0807865			1100001G20Rik|Abca1|Acp5|Aqp2|Ass1|Casp8|Cmpk2|Cxcl10|Cxcl2|Fas|Fzd5|Gbp2|Icam1|Ido1|Il12b|Il12rb2|Il13|Itgav|Malt1|Nod2|Notch1|Nr1d1|Nr1h3|Nr1h4|Palm3|Rps6ka3|S100a8|S100a9|Socs3|Stat1|Th|Tlr2|Tspo|Zfp709
GO:0040011	locomotion	biological_process	76	583	662	13.036	88.0665	3.86742	0	0.0807865			Ablim1|Angpt1|Apbb2|Arhgef16|Axl|B3gnt2|Bambi|Bdnf|Bmpr1b|Ccl1|Cd47|Cenpv|Chn1|Clasp2|Cln6|Cmklr1|Cmtm7|Cntn2|Coro1a|Ctgf|Ctnna2|Cxcl10|Cxcl2|Dixdc1|Dvl1|Efnb3|Enah|Ephb4|Esr2|F2rl1|Fmnl3|Foxp1|Fscn1|Gap43|Gja1|Gli2|Hexb|Hspb1|Icam1|Il12b|Il17b|Itga5|Itgav|Jub|Jup|Lama5|Lrp6|Lrrk2|Lyst|Mmp2|Myh10|Myo10|Myo18a|Neurl1a|Nodal|Pik3cd|Pkn1|Pltp|Prkcz|Rhbdf1|Ropn1l|S100a8|S100a9|Schip1|Sema4f|Six4|Sord…
GO:0002263	cell activation involved in immune response	biological_process	14	63	72	22.2222	87.5	3.85394	0.0005	0.0807865			Anxa3|Bcl3|Exosc3|F2rl1|Icam1|Icosl|Il12b|Nod2|Rab27a|Rorc|Stxbp2|Swap70|Sykb|Tlr2
GO:0003281	ventricular septum development	biological_process	5	13	13	38.4615	100	3.83499	0.0035	0.2876	positive regulation of biological process		Cited2|Frs2|Sall1|Sall4|Stra6
GO:0048608	reproductive structure development	biological_process	21	112	131	18.75	85.4962	3.83253	0.001	0.133148			Acvr2a|Ahr|Axl|Cga|Cited2|Esr2|Fzd5|Fzd7|Inhba|Lhcgr|Ncoa3|Nr0b1|Nupr1|Plekha1|Rarg|Sall1|Schip1|Slc22a5|Src|Tyro3|Utf1
GO:0043583	ear development	biological_process	4	9	11	44.4444	81.8182	3.83019	0.005	0.354187			Ddr1|Ece1|Stra6|Tcf15
GO:0001909	leukocyte mediated cytotoxicity	biological_process	10	39	44	25.641	88.6364	3.79165	0.0005	0.0807865		protein polymerization	Ctsh|Fhad1|Lyst|Stxbp2|Tuba1c|Tuba3a|Tuba4a|Tubb2a|Tubb2b|Tubg2
GO:0001541	ovarian follicle development	biological_process	10	39	47	25.641	82.9787	3.79165	0	0.0807865			Adcyap1|Ahr|Angpt1|Dmc1|Esr2|Icam1|Inhba|Lhcgr|Mmp2|Spo11
GO:0046872	metal ion binding	molecular_function	319	3086	3827	10.337	80.6376	3.76639	0.001	0.133148		innervation|lipoxygenase activity	2010110P09Rik|2610018G03Rik|4921501E09Rik|4933422H20Rik|Ablim1|Ablim2|Aco1|Acp5|Acsm3|Acvr2a|Adam10|Adam19|Adamts4|Adamtsl1|Agfg2|Agrn|Aifm3|Akp3|Alox12b|Alox8|Aloxe3|Anpep|Anxa11|Anxa3|Anxa4|Anxa7|Aplp1|Arhgap29|Astl|Atp1a1|Atp8a1|Atp8a2|Atp8b2|Atp9a|B3gat1|BC026585|Bcl6|Bmpr1b|Bnc2|Cabp1|Caps2|Car15|Car2|Car9|Casq2|Cblc|Cd97|Cda|Cdadc1|Cdh1|Cdh10|Cdh18|Chn1|Ciz1|Clgn|Clybl|Cmc1|Col18a1|Csrp2|Cy…
GO:0007167	enzyme linked receptor protein signaling pathway	biological_process	46	318	358	14.4654	88.8268	3.74993	0	0.0807865			Acvr2a|Akap2|Akap7|Angpt1|Axl|Bambi|Bmpr1b|Cfc1|Chn1|Cited2|Csrnp1|Ctgf|Ddr1|Efnb3|Eif4ebp1|Ephb4|Erbb3|Fgf17|Fgf21|Fgf4|Foxs1|Frs2|Id1|Jak1|Lifr|Ltbp4|Myo1e|Nodal|Nr1h3|Pdgfc|Phip|Plekha1|Pou5f1|Prkcz|Rgs14|Schip1|Sik2|Sort1|Src|Srebf1|Sulf1|Sulf2|Sykb|Tdgf1|Vegfc|Wfikkn2
GO:0030425	dendrite	cellular_component	36	233	268	15.4506	86.9403	3.74114	0	0.0807865			Anxa3|Bmpr1b|Cabp1|Cnih2|Cnn3|Cybb|Dvl1|Gria4|Htr2a|Igf2bp1|Kcnip2|Kcnj6|Lrp1|Lrrk2|Mme|Mtap2|Mylk2|Nf1|Nov|Oprm1|P2rx4|Plcb4|Plk3|Plxdc1|Prkcc|Pura|Rab27a|Rgs14|Slc1a4|Sort1|Srcin1|Stat1|Tanc1|Th|Tnk2|Txn1
GO:0004435	phosphatidylinositol phospholipase C activity	molecular_function	6	18	20	33.3333	90	3.7377	0.003	0.26795	cytoplasmic part		Htr2a|Plcb2|Plcb3|Plcb4|Plcd1|Plce1
GO:0030325	adrenal gland development	biological_process	7	23	26	30.4348	88.4615	3.73007	0.004	0.314317			Cited2|Fdx1|Nf1|Nr0b1|Sall1|Stra6|Tspo
GO:0007044	cell-substrate junction assembly	biological_process	7	23	28	30.4348	82.1429	3.73007	0.0015	0.17975			Arhgap6|Dlc1|Itga5|Itgav|Jub|Plec|Tesk2
GO:0035748	myelin sheath abaxonal region	cellular_component	638	6652	8750	9.5911	76.0229	3.64544	0.0075	0.416409	virion	O-acyltransferase activity|cell surface receptor linked signaling pathway involved in heart development|innervation|intermediate filament cytoskeleton|ligand-dependent nuclear receptor activity|long-term memory|mRNA 5'-UTR binding|mature B cell differentiation|miRNA binding|pituitary gland development|plasma lipoprotein particle assembly|prophase|protein kinase C activity|regulation of Wnt recept…	2010001M09Rik|2310014H01Rik|2610018G03Rik|2900010M23Rik|5730590G19Rik|6430527G18Rik|A4galt|AA467197|Abca1|Abcb10|Abcb1b|Ablim1|Ablim2|Acer2|Acer3|Aco1|Acot2|Acsl1|Acsm3|Actl6b|Actr5|Adam10|Adc|Agpat2|Ahr|Aifm3|Akap1|Akap12|Akap7|Aldh1b1|Alg9|Alox5ap|Alpk3|Ankrd12|Anp32a|Anxa11|Anxa7|Ap1m2|Apbb2|Aplp1|Arf3|Arhgap24|Arhgap28|Arid3b|Arl15|Arl4d|Arpc1b|Ass1|Atf7ip2|Atl2|Atp1a1|Atp8a1|B3gat1|B3gnt2|B3…
GO:0060325	face morphogenesis	biological_process	8	29	33	27.5862	87.8788	3.64216	0.0025	0.256786	organ morphogenesis		Col1a1|Csrnp1|Lrp6|Mmp2|Plekha1|Schip1|Stra6|Tcf7l2
GO:0019898	extrinsic to membrane	cellular_component	19	102	125	18.6275	81.6	3.6121	0.0015	0.17975			Cdh1|Eea1|Epb4.1|Epb4.1l2|Epb4.1l4a|Ezr|Frmd4a|Frmd5|Gcom1|Gnat1|Gng11|Gng13|Hck|Jup|Mfge8|Ptpn3|S100a10|Synj2|Tdgf1
GO:0071397	cellular response to cholesterol	biological_process	3	6	6	50	100	3.61199	0.0095	0.472699	negative regulation of cellular process|organ morphogenesis|positive regulation of biological process|protein binding|regulation of cell communication|regulation of cell differentiation|regulation of cell proliferation|regulation of primary metabolic process		Inhba|Lrp6|Ptch1
GO:0048027	mRNA 5'-UTR binding	molecular_function	3	6	6	50	100	3.61199	0.0115	0.518401	cytoplasm|myelin sheath abaxonal region|protein binding|regulation of primary metabolic process|virion		Aco1|Igf2bp1|Igf2bp3
GO:0019012	virion	cellular_component	641	6696	8805	9.57288	76.0477	3.59681	0.0105	0.498317		O-acyltransferase activity|cell surface receptor linked signaling pathway involved in heart development|innervation|intermediate filament cytoskeleton|ligand-dependent nuclear receptor activity|long-term memory|mRNA 5'-UTR binding|mature B cell differentiation|miRNA binding|microtubule polymerization or depolymerization|myelin sheath abaxonal region|pituitary gland development|plasma lipoprotein …	2010001M09Rik|2310014H01Rik|2610018G03Rik|2900010M23Rik|5730590G19Rik|6430527G18Rik|A4galt|AA467197|Abca1|Abcb10|Abcb1b|Ablim1|Ablim2|Acer2|Acer3|Aco1|Acot2|Acsl1|Acsm3|Actl6b|Actr5|Adam10|Adc|Agpat2|Ahr|Aifm3|Akap1|Akap12|Akap7|Aldh1b1|Alg9|Alox5ap|Alpk3|Ankrd12|Anp32a|Anxa11|Anxa7|Ap1m2|Apbb2|Aplp1|Arf3|Arhgap24|Arhgap28|Arid3b|Arl15|Arl4d|Arpc1b|Ass1|Atf7ip2|Atl2|Atp1a1|Atp8a1|B3gat1|B3gnt2|B3…
GO:0007292	female gamete generation	biological_process	7	24	28	29.1667	85.7143	3.5889	0.005	0.354187			Dazl|Figla|Hexb|Mei4|Msh5|Paqr7|Src
GO:0032695	negative regulation of interleukin-12 production	biological_process	4	10	10	40	100	3.5366	0.0035	0.2876	positive regulation of biological process|regulation of cellular component movement		Acp5|Cmklr1|Nod2|Tlr2
GO:0015893	drug transport	biological_process	4	10	11	40	90.9091	3.5366	0.0095	0.472699	membrane|plasma membrane part	xenobiotic-transporting ATPase activity	Abcb1a|Abcb1b|Abcc3|Slc22a18
GO:0014065	phosphatidylinositol 3-kinase cascade	biological_process	4	10	12	40	83.3333	3.5366	0.003	0.26795	negative regulation of cellular process|negative regulation of signaling|positive regulation of biological process|regulation of cell communication		Erbb3|Htr2a|Nf1|Plekha1
GO:0009888	tissue development	biological_process	58	437	503	13.2723	86.8787	3.51151	0.001	0.133148			Acvr2a|Agpat2|Ahr|Angpt1|Bmpr1b|Cfc1|Cited2|Col11a1|Col1a1|Ddr1|Erbb3|Esrra|Eya1|Flnb|Foxn2|Foxp1|Foxp4|Gap43|Gdf1|Gdf3|Gdf5|Ggt1|Gja1|Gpc3|Inhba|Jup|Klf10|Lama5|Ldb2|Lect1|Mecom|Myf6|Nf1|Ninj1|Nodal|Notch1|Notch3|Pdlim3|Plaur|Plod1|Prkcq|Prss8|Ptch1|Rarg|Sall4|Schip1|Six4|Sprr2a1|Sprr2a2|Srgn|Stra6|Tcf15|Tcf7l1|Tcf7l2|Tead2|Tfdp1|Wnt8b|Zbtb7a
GO:0051249	regulation of lymphocyte activation	biological_process	32	209	238	15.311	87.8151	3.46825	0	0.0807865		regulation of type 2 immune response	Ahr|Axl|Bcl6|Btla|Cd274|Cd276|Cd38|Cd47|Coro1a|Dusp3|Fas|Hmgb3|Icosl|Ido1|Igfbp2|Il12b|Il13|Il15|Lag3|Lyst|Malt1|Nfam1|Nfatc2|Nfkbid|Nod2|Pawr|Prkcq|Prkcz|Stat6|Sykb|Tyro3|Zap70
GO:0030036	actin cytoskeleton organization	biological_process	35	235	265	14.8936	88.6792	3.45098	0.0005	0.0807865			Akap2|Aqp2|Arhgap6|Bcl6|Cdc42ep2|Cnn3|Coro1a|Dlc1|Ehd2|Enah|Epb4.1|Epb4.1l2|Ezr|Fhl3|Fmn1|Fmnl3|Foxp1|Fscn1|Myh10|Myo18a|Nf1|Pawr|Pdlim3|Pdlim7|Pdxp|Pfn3|Prkcz|Prr5|Rhou|Rictor|S100a9|Tesk2|Tpm1|Trf|Trpv4
GO:0005737	cytoplasm	cellular_component	420	4241	5269	9.90332	80.4897	3.45087	0.0085	0.446095		I-kappaB kinase/NF-kappaB cascade|dendrite morphogenesis|mRNA 5'-UTR binding|mature B cell differentiation|miRNA binding|protein kinase C activity|protein serine/threonine/tyrosine kinase activity	2010110P09Rik|2310014H01Rik|2610018G03Rik|5133401N09Rik|Ablim1|Ablim2|Aco1|Actr5|Acvr2a|Adam10|Ahr|Aifm3|Akap12|Aldh3b1|Alox8|Ankrd12|Anp32a|Anxa11|Anxa3|Anxa4|Apbb2|Aplp1|Aqp2|Arf3|Arhgap24|Arhgap6|Arhgef16|Arhgef25|Arhgef3|Arl15|Arl4d|Arpc1b|Ass1|Atf7ip2|Atg4c|Atp6v1b1|Bag3|Bambi|Bcas1|Bcl3|Bmf|Bnc2|Btg3|Cabp1|Camsap2|Camta1|Car2|Casp8|Cast|Ccdc88c|Cdc42ep2|Cdc42ep4|Cdh1|Cdkl2|Cdkn1b|Cenpv|Cerk…
GO:0048585	negative regulation of response to stimulus	biological_process	63	487	565	12.9363	86.1947	3.44459	0.0015	0.17975			A2m|Acp5|Adcyap1|Bambi|Bcl6|Cblc|Cd276|Cd55|Cish|Cnksr3|Ctnna2|Ctnnbip1|Dlc1|Dusp3|Dvl1|Erbb3|Esr2|F2rl1|Gli1|Gpc3|Il12b|Jup|Klk8|Lect1|Lemd3|Lrp1|Lrp6|Masp1|Mecom|Ndrg2|Nf1|Nfkbid|Nod2|Notch1|Nr0b1|Nr1d1|Nr1h3|Palm3|Pawr|Plekha1|Prkcq|Prkcz|Ptch1|Rasa4|Rasal1|Rgs14|Rgs19|Sall1|Socs3|Sost|Sox2|Stat1|Stat6|Stmn3|Sulf1|Sulf2|Tcf7l2|Tdgf1|Tgfb1i1|Tgif1|Tnr|Traf3ip1|Zfp36
GO:0045111	intermediate filament cytoskeleton	cellular_component	10	43	52	23.2558	82.6923	3.42384	0.001	0.133148	myelin sheath abaxonal region|virion		Ablim2|Jup|Morc3|Mrps23|Nfatc4|Plec|Sergef|Tacc1|Vim|Zfp819
GO:0004012	phospholipid-translocating ATPase activity	molecular_function	5	15	15	33.3333	100	3.41173	0.006	0.383467	membrane		Abca4|Atp8a1|Atp8a2|Atp8b2|Atp9a
GO:0045595	regulation of cell differentiation	biological_process	95	801	917	11.8602	87.3501	3.34898	0.0005	0.0807865		cell surface receptor linked signaling pathway involved in heart development|cellular response to cholesterol|miRNA binding|regulation of Wnt receptor signaling pathway involved in heart development	Acvr2a|Adcyap1|Agrn|Bambi|Bcl6|Bdnf|Bmpr1b|Car2|Cd276|Cdon|Cela1|Chn1|Cntn2|Col1a1|Ctgf|Ctnnbip1|Dixdc1|Dkkl1|Dnmt3b|Dvl1|Esrra|Etv5|Eya1|Faim|Fas|Fgf4|Fzd7|Gdf5|Gfi1b|Gli2|Hes3|Hmgb3|Id1|Il12b|Il15|Inhba|Itgav|Jund|Jup|Klf10|Klk8|L3mbtl1|Ldb2|Lgals1|Lin28a|Lrp6|Lrrc4c|Lrrk2|Maff|Mbnl3|Metrn|Ncoa3|Ncor2|Nf1|Nfam1|Nfkbid|Nodal|Notch1|Notch3|Nr0b1|Pdlim7|Plxnb2|Pou5f1|Prkcz|Ptch1|Rarg|Rbp1|Rgs14|Ro…
GO:0051258	protein polymerization	biological_process	7	26	30	26.9231	86.6667	3.32775	0.0035	0.2876	leukocyte mediated cytotoxicity		Fhad1|Tuba1c|Tuba3a|Tuba4a|Tubb2a|Tubb2b|Tubg2
GO:0045124	regulation of bone resorption	biological_process	7	26	26	26.9231	100	3.32775	0.0055	0.369579	positive regulation of biological process		Car2|Cd38|Itgav|Lrp6|Nf1|Sykb|Trf
GO:0071229	cellular response to acid	biological_process	8	32	43	25	74.4186	3.30451	0.002	0.226457			Ass1|Cdh1|Col1a1|Dnmt3b|Mmp2|Nr1h4|Pdgfc|S100a10
GO:0001843	neural tube closure	biological_process	11	51	62	21.5686	82.2581	3.29971	0.003	0.26795	protein binding		Cited2|Cobl|Dlc1|Enah|Hectd1|Lrp6|Ptch1|Sall1|Sall4|Tead2|Tgif1
GO:0016757	transferase activity, transferring glycosyl groups	molecular_function	30	198	259	15.1515	76.4479	3.29417	0.001	0.133148			A130022J15Rik|A4galt|Alg9|B3gat1|B3gnt2|B3gnt5|B3gnt7|B4galnt3|C85492|Chpf2|Fut1|Fut10|Fut9|Galnt1|Galnt11|Gcnt1|Ggta1|Glt1d1|Gyltl1b|Mfng|Mtap|Parp10|Qprt|St6galnac1|St6galnac2|St6galnac3|St6galnac4|Uggt2|Umps|Upp1
GO:0061311	cell surface receptor linked signaling pathway involved in heart development	biological_process	4	11	11	36.3636	100	3.27948	0.0095	0.472699	cytoplasmic part|myelin sheath abaxonal region|negative regulation of cellular process|positive regulation of biological process|protein binding|regulation of cell communication|regulation of cell differentiation|regulation of primary metabolic process|virion	regulation of Wnt receptor signaling pathway involved in heart development	Jup|Lrp6|Notch1|Pou5f1
GO:0035825	reciprocal DNA recombination	biological_process	4	11	16	36.3636	68.75	3.27948	0.0085	0.446095	meiosis		Dmc1|Msh5|Spo11|Syce3
GO:0009415	response to water	biological_process	4	11	12	36.3636	91.6667	3.27948	0.0085	0.446095	protein binding		Aqp2|Cd9|Col18a1|Th
[truncated: 112 more rows]

## Sheet: Fig5C_PRC.S5p_PRC.S5p_GO
Ontology-ID	Ontology Name	Ontology Type	Number Changed	Number Measured	Number in Ontology	Percent Changed	Percent Present	Z Score	PermuteP	AdjustedP	redundant with terms	inverse redundant	gene symbols
[truncated: 75 more rows]

[truncated: 11 more sheets: Fig5C_PRC.S5p_PRC.Active_GO, Fig5C_PRC.S5p_PRCOnly_GO, Fig5C_PRC.S5p_Inactive_GO, Fig5C_PRC.S5p_Active_GO, FigEV4D_PRC.S5p_Active_GO, FigEV4D_PRC.Active_Active_GO, FigEV4D_PRCOnly_Active_GO, FigEV6B_AlwaysPRC.S5p_GO, FigEV6B_PRC.S5p_PRCOnly_GO, FigEV6B_PRC.S5p_Inactive_GO, Sheet1]
