# Supplementary material for: RNA polymerase II primes Polycomb‐repressed developmental genes throughout terminal neuronal differentiation
Source: Mol Syst Biol. 2017 Oct 16;13(10):946. doi: 10.15252/msb.20177754 (PMC5658700; doi:10.15252/msb.20177754)
Supplement: Supplementary file 4 — Dataset EV2 [file MSB-13-946-s004.xlsx]

## Sheet: Legend
Dataset EV2. Epigenetic classification and expression for genes in each time point.
Full table with epigenetic classification during differentiation. Mouse UCSC Known Genes (version6, mm10) are shown. One isoform per time point was chosen as described in Supplemental Information. Genes were classified as positive or negative (yes, no) for the markers indicated and classified in one of eight promoter states according to presence or absence of RNAPII-S5p, RNAPII-S7p and H3K27me3. …

## Sheet: PromoterClassification_and_mRNA
clusterID	geneSymbol	description	chrom	strand	ESC_ID	ESC_RNAPII-S5p	ESC_RNAPII-S7p	ESC_H3K27me3	ESC_class	day1_ID	day1_RNAPII-S5p	day1_RNAPII-S7p	day1_H3K27me3	day1_class	day3_ID	day3_RNAPII-S5p	day3_RNAPII-S7p	day3_H3K27me3	day3_class	day16_ID	day16_RNAPII-S5p	day16_RNAPII-S7p	day16_H3K27me3	day16_class	day30_ID	day30_RNAPII-S5p	day30_RNAPII-S7p	day30_H3K27me3	day30_class	ESC_TPM	day1_TPM	day3_TPM	day16_TPM	day30_TPM
1	Xkr4	X Kell blood group precursor related family member 4 (Xkr4), mRNA.	chr1	-	uc007aeu.1	yes	no	yes	PRC.S5p	uc007aeu.1	yes	yes	yes	PRC.Active	uc007aeu.1	yes	yes	yes	PRC.Active	uc007aeu.1	yes	yes	no	Active	uc007aeu.1	yes	yes	no	Active	0.06	0.31	2.42	54.58	26.09
3	Rp1	retinitis pigmentosa 1 (human) (Rp1), transcript variant 2, mRNA.	chr1	-	uc007aew.1	no	no	no	Inactive	uc007aew.1	no	no	no	Inactive	uc007aex.2	no	no	no	Inactive	uc007aew.1	no	no	no	Inactive	uc007aew.1	no	no	no	Inactive	0	0	0	0.15	0.19
4	Sox17	SRY-box containing gene 17 (Sox17), mRNA.	chr1	-	uc007aey.1	yes	no	yes	PRC.S5p	uc007aey.1	yes	no	yes	PRC.S5p	uc007aey.1	yes	no	yes	PRC.S5p	uc007aey.1	yes	no	yes	PRC.S5p	uc007aey.1	yes	no	yes	PRC.S5p	0.12	0.21	0.29	0.03	0
5	Mrpl15	mitochondrial ribosomal protein L15 (Mrpl15), nuclear gene encoding mitochondrial protein, transcript variant 1, mRNA.	chr1	-	uc007aff.3	yes	yes	no	Active	uc007aff.3	yes	yes	no	Active	uc007aff.3	yes	yes	no	Active	uc007aff.3	yes	yes	no	Active	uc007aff.3	yes	yes	no	Active	76.34	92.21	38.01	15.6	13.25
6	Lypla1	lysophospholipase 1 (Lypla1), mRNA.	chr1	+	uc007afg.1	yes	yes	no	Active	uc007afg.1	yes	yes	no	Active	uc007afg.1	yes	yes	no	Active	uc007afg.1	yes	yes	no	Active	uc007afh.1	yes	yes	no	Active	115.2	148.1	76.96	25.17	27.16
7	Tcea1	transcription elongation factor A (SII) 1 (Tcea1), transcript variant 2, mRNA.	chr1	+	uc007afi.2	yes	yes	no	Active	uc007afi.2	yes	yes	no	Active	uc007afi.2	yes	yes	no	Active	uc007afi.2	yes	yes	no	Active	uc007afi.2	yes	yes	no	Active	215.68	203.68	155.26	135.86	103.97
8	Rgs20	regulator of G-protein signaling 20 (Rgs20), transcript variant 2, mRNA.	chr1	-	uc007afk.2	yes	no	yes	PRC.S5p	uc007afk.2	yes	yes	yes	PRC.Active	uc007afk.2	yes	yes	yes	PRC.Active	uc007afk.2	yes	yes	yes	PRC.Active	uc007afk.2	yes	yes	no	Active	0.12	1.51	3.79	26.9	44.93
9	Atp6v1h	ATPase, H+ transporting, lysosomal V1 subunit H (Atp6v1h), mRNA.	chr1	+	uc007afn.1	yes	yes	no	Active	uc007afn.1	yes	yes	no	Active	uc007afn.1	yes	yes	no	Active	uc007afn.1	yes	yes	no	Active	uc007afn.1	yes	yes	no	Active	80.28	59.84	59.27	137.57	135.56
10	Oprk1	opioid receptor, kappa 1 (Oprk1), transcript variant 1, mRNA.	chr1	+	uc007afp.2	no	no	no	Inactive	uc007afp.2	no	no	no	Inactive	uc007afp.2	no	no	no	Inactive	uc007afp.2	no	no	no	Inactive	uc007afp.2	no	no	no	Inactive	0.15	0.32	0.12	1.07	8.92
11	Npbwr1	neuropeptides B/W receptor 1 (Npbwr1), mRNA.	chr1	-	uc011whw.1	yes	no	yes	PRC.S5p	uc011whw.1	no	no	yes	PRC.Only	uc011whw.1	no	no	yes	PRC.Only	uc011whw.1	no	no	no	Inactive	uc011whw.1	no	no	no	Inactive	0	0.01	0	0.21	0.47
12	Rb1cc1	RB1-inducible coiled-coil 1 (Rb1cc1), mRNA.	chr1	+	uc007afr.2	yes	yes	no	Active	uc007afr.2	yes	yes	no	Active	uc007afr.2	yes	yes	no	Active	uc007afr.2	yes	yes	no	Active	uc007afr.2	yes	yes	no	Active	15.08	11.44	16.25	36.62	29.8
13	Fam150a	family with sequence similarity 150, member A (Fam150a), mRNA.	chr1	+	uc007afv.2	no	no	yes	PRC.Only	uc007afv.2	no	no	yes	PRC.Only	uc007afv.2	no	no	yes	PRC.Only	uc007afv.2	no	no	no	Inactive	uc007afv.2	no	no	no	Inactive	0	0.13	0.07	0	0
14	St18	suppression of tumorigenicity 18 (St18), transcript variant 4, non-coding RNA.	chr1	+	uc007afy.1	no	no	no	Inactive	uc007afy.1	no	no	no	Inactive	uc007afy.1	yes	no	no	OnlyS5P	uc007afy.1	yes	yes	no	Active	uc007afy.1	yes	yes	yes	PRC.Active	0.01	0	2.47	10.28	8.57
16	Pcmtd1	protein-L-isoaspartate (D-aspartate) O-methyltransferase domain containing 1 (Pcmtd1), mRNA.	chr1	+	uc007agb.1	yes	yes	no	Active	uc007agb.1	yes	yes	no	Active	uc007agb.1	yes	yes	no	Active	uc007agb.1	yes	yes	no	Active	uc007agb.1	yes	yes	no	Active	53.73	30.94	15.19	33.47	40.31
20	Sntg1	syntrophin, gamma 1 (Sntg1), mRNA.	chr1	-	uc011wib.1	yes	no	yes	PRC.S5p	uc011wib.1	yes	no	yes	PRC.S5p	uc011wib.1	yes	no	yes	PRC.S5p	uc007agh.1	yes	yes	no	Active	uc007agh.1	yes	yes	yes	PRC.Active	0.06	0.07	0.12	10.84	5.89
22	Rrs1	RRS1 ribosome biogenesis regulator homolog (S. cerevisiae) (Rrs1), mRNA.	chr1	+	uc007agk.2	yes	yes	yes	PRC.Active	uc007agk.2	yes	yes	yes	PRC.Active	uc007agk.2	yes	yes	yes	PRC.Active	uc007agk.2	yes	yes	no	Active	uc007agk.2	yes	yes	no	Active	84.07	91.03	70.66	14.63	14.33
23	Adhfe1	alcohol dehydrogenase, iron containing, 1 (Adhfe1), nuclear gene encoding mitochondrial protein, transcript variant 1, mRNA.	chr1	+	uc007agl.2	yes	yes	no	Active	uc007agl.2	yes	yes	no	Active	uc007agl.2	yes	yes	no	Active	uc007agl.2	yes	yes	no	Active	uc007agl.2	yes	yes	no	Active	4.23	0.35	0.32	2.33	9.52
24	2610203C22Rik	RIKEN cDNA 2610203C22 gene (2610203C22Rik), non-coding RNA.	chr1	-	uc007agn.2	no	no	no	Inactive	uc007agn.2	no	no	no	Inactive	uc007agn.2	no	no	no	Inactive	uc007agn.2	yes	no	no	OnlyS5P	uc007agn.2	yes	no	no	OnlyS5P	0.24	0.04	0.13	0.07	0.9
26	3110035E14Rik	RIKEN cDNA 3110035E14 gene (3110035E14Rik), mRNA.	chr1	+	uc007agp.1	no	no	no	Inactive	uc007agp.1	no	no	no	Inactive	uc007agp.1	no	no	no	Inactive	uc007agp.1	NA	yes	no	NA	uc007agp.1	NA	no	no	NA	0	0	0.32	18.39	16.27
27	Mybl1	myeloblastosis oncogene-like 1 (Mybl1), mRNA.	chr1	-	uc007agq.1	yes	yes	no	Active	uc007agq.1	yes	yes	no	Active	uc007agq.1	yes	yes	no	Active	uc007agq.1	yes	yes	no	Active	uc007agq.1	yes	yes	no	Active	7.1	4.6	6.71	3.26	5.66
28	Vcpip1	valosin containing protein (p97)/p47 complex interacting protein 1 (Vcpip1), mRNA.	chr1	-	uc007ags.2	NA	NA	no	NA	uc007ags.2	NA	NA	no	NA	uc007ags.2	NA	NA	no	NA	uc007ags.2	NA	NA	no	NA	uc007ags.2	NA	NA	no	NA	21.3	23.25	24.3	45.84	40.55
29	1700034P13Rik	RIKEN cDNA 1700034P13 gene (1700034P13Rik), non-coding RNA.	chr1	+	uc029qmu.1	NA	NA	no	NA	uc029qmv.1	NA	NA	no	NA	uc029qmv.1	NA	NA	no	NA	uc029qmu.1	NA	NA	no	NA	uc029qmu.1	NA	NA	no	NA	0.48	0.4	0.34	0.71	0.75
30	Sgk3	serum/glucocorticoid regulated kinase 3 (Sgk3), transcript variant 3, mRNA.	chr1	+	uc007agy.1	yes	yes	yes	PRC.Active	uc007agx.1	yes	no	yes	PRC.S5p	uc007agw.1	yes	no	yes	PRC.S5p	uc007agw.1	yes	no	yes	PRC.S5p	uc007agw.1	yes	no	yes	PRC.S5p	3.07	2.47	1.18	0.69	1.77
31	6030422M02Rik	RIKEN cDNA 6030422M02 gene (6030422M02Rik), mRNA.	chr1	+	uc011wie.1	yes	no	no	OnlyS5P	uc011wie.1	no	no	no	Inactive	uc011wie.1	no	no	no	Inactive	uc011wie.1	no	no	no	Inactive	uc011wie.1	no	no	no	Inactive	0.28	0.11	0.05	0.03	0
32	Snhg6	small nucleolar RNA host gene (non-protein coding) 6 (Snhg6), non-coding RNA.	chr1	-	uc007aha.1	NA	NA	no	NA	uc007aha.1	NA	NA	no	NA	uc007aha.1	NA	NA	no	NA	uc007aha.1	NA	NA	no	NA	uc007aha.1	NA	NA	no	NA	66.27	46.99	45.32	13.27	15.84
33	Snord87	small nucleolar RNA, C/D box 87 (Snord87), small nucleolar RNA.	chr1	-	uc011wif.1	NA	NA	no	NA	uc011wif.1	NA	NA	no	NA	uc011wif.1	NA	NA	no	NA	uc011wif.1	NA	NA	no	NA	uc011wif.1	NA	NA	no	NA	0	0	0	0	0
34	Ppp1r42	protein phosphatase 1, regulatory subunit 42 (Ppp1r42), transcript variant 1, mRNA.	chr1	-	uc007ahd.1	no	no	no	Inactive	uc007ahd.1	no	no	no	Inactive	uc007ahb.1	no	yes	no	OnlyS7P	uc007ahb.1	yes	yes	no	Active	uc007ahb.1	yes	yes	no	Active	0.07	0	0.04	0.47	3
35	Cops5	COP9 (constitutive photomorphogenic) homolog, subunit 5 (Arabidopsis thaliana) (Cops5), mRNA.	chr1	-	uc007ahe.1	yes	yes	no	Active	uc007ahe.1	NA	NA	no	NA	uc007ahe.1	yes	yes	no	Active	uc007ahe.1	yes	yes	no	Active	uc007ahe.1	yes	yes	no	Active	115.1	161.47	173.94	129.33	163.63
36	Cspp1	centrosome and spindle pole associated protein 1 (Cspp1), mRNA.	chr1	+	uc007ahj.1	yes	yes	no	Active	uc007ahi.1	NA	NA	no	NA	uc007ahj.1	yes	yes	no	Active	uc007ahj.1	yes	yes	no	Active	uc007ahj.1	yes	yes	no	Active	22.14	17.21	17.32	25.39	24.57
38	Arfgef1	ADP-ribosylation factor guanine nucleotide-exchange factor 1(brefeldin A-inhibited) (Arfgef1), mRNA.	chr1	-	uc007ahn.1	yes	yes	yes	PRC.Active	uc007ahn.1	yes	no	yes	PRC.S5p	uc007ahn.1	yes	yes	yes	PRC.Active	uc007ahn.1	yes	yes	no	Active	uc007ahn.1	yes	yes	yes	PRC.Active	13.12	10.79	28.8	45.14	41.9
39	Cpa6	carboxypeptidase A6 (Cpa6), mRNA.	chr1	-	uc007ahq.1	no	no	no	Inactive	uc007ahq.1	no	no	no	Inactive	uc007ahq.1	no	no	no	Inactive	uc007ahq.1	no	no	no	Inactive	uc007ahq.1	no	no	no	Inactive	0	0	0	0.09	0.1
40	Mir467e	microRNA 467e (Mir467e), microRNA.	chr1	-	uc029qmw.1	no	no	no	Inactive	uc029qmw.1	no	no	no	Inactive	uc029qmw.1	no	no	no	Inactive	uc029qmw.1	no	no	no	Inactive	uc029qmw.1	no	no	no	Inactive	0	0	0	0	0
41	Prex2	phosphatidylinositol-3,4,5-trisphosphate-dependent Rac exchange factor 2 (Prex2), transcript variant 1, mRNA.	chr1	+	uc007ahs.2	yes	yes	yes	PRC.Active	uc007ahs.2	yes	yes	yes	PRC.Active	uc007ahs.2	yes	no	yes	PRC.S5p	uc007ahs.2	yes	yes	yes	PRC.Active	uc007ahs.2	yes	yes	yes	PRC.Active	3.43	5.47	5.77	1.05	3.91
42	A830018L16Rik	RIKEN cDNA A830018L16 gene (A830018L16Rik), transcript variant 3, mRNA.	chr1	+	uc007ahw.2	yes	yes	yes	PRC.Active	uc007ahw.2	yes	yes	yes	PRC.Active	uc011wii.1	yes	yes	yes	PRC.Active	uc007ahw.2	yes	no	yes	PRC.S5p	uc011wij.1	no	no	yes	PRC.Only	2.46	3.98	1.84	5.12	4.78
43	4932411L15	uncharacterized protein 4932411L15 (4932411L15), non-coding RNA.	chr1	+	uc029qmx.1	no	no	no	Inactive	uc029qmx.1	no	no	no	Inactive	uc029qmx.1	no	no	no	Inactive	uc029qmx.1	no	no	no	Inactive	uc029qmx.1	no	no	no	Inactive	0	0.01	0	0.05	0.02
44	Sulf1	sulfatase 1 (Sulf1), transcript variant 1, mRNA.	chr1	+	uc007aia.2	yes	yes	no	Active	uc007aia.2	yes	yes	no	Active	uc007aia.2	yes	yes	no	Active	uc007aia.2	yes	yes	yes	PRC.Active	uc007aia.2	yes	yes	no	Active	39.03	90.72	159.73	209.68	131.2
45	Slco5a1	solute carrier organic anion transporter family, member 5A1 (Slco5a1), mRNA.	chr1	-	uc007aig.1	yes	no	yes	PRC.S5p	uc007aif.1	yes	yes	yes	PRC.Active	uc007aif.1	yes	yes	yes	PRC.Active	uc007aif.1	yes	yes	no	Active	uc007aif.1	yes	yes	no	Active	0.52	0.83	8.17	19.53	2.34
46	Prdm14	PR domain containing 14 (Prdm14), mRNA.	chr1	-	uc007aik.1	yes	yes	yes	PRC.Active	uc007aik.1	yes	no	yes	PRC.S5p	uc007aik.1	yes	no	yes	PRC.S5p	uc007aik.1	no	no	no	Inactive	uc007aik.1	no	no	no	Inactive	17.87	0.93	0.23	0.03	0
47	Ncoa2	nuclear receptor coactivator 2 (Ncoa2), transcript variant 1, mRNA.	chr1	-	uc007aim.1	yes	yes	no	Active	uc007ail.1	yes	yes	no	Active	uc007ail.1	yes	yes	no	Active	uc007aim.1	yes	yes	no	Active	uc007ail.1	yes	yes	no	Active	13.01	8.69	24.3	36.98	22.85
49	Tram1	translocating chain-associating membrane protein 1 (Tram1), mRNA.	chr1	-	uc007ait.1	yes	yes	no	Active	uc007ait.1	yes	yes	no	Active	uc007ait.1	yes	yes	no	Active	uc007ait.1	yes	yes	no	Active	uc007ait.1	yes	yes	yes	PRC.Active	48.54	42.02	70.07	32.4	51.87
50	Lactb2	lactamase, beta 2 (Lactb2), mRNA.	chr1	-	uc007aiu.2	yes	yes	no	Active	uc007aiu.2	yes	yes	no	Active	uc007aiu.2	yes	yes	no	Active	uc007aiu.2	yes	yes	no	Active	uc007aiu.2	yes	yes	no	Active	93.74	36.17	30.54	10.51	25.8
51	Xkr9	X Kell blood group precursor related family member 9 homolog (Xkr9), mRNA.	chr1	+	uc007aiv.1	no	no	no	Inactive	uc007aiv.1	no	no	no	Inactive	uc007aiv.1	no	no	no	Inactive	uc007aiv.1	no	no	no	Inactive	uc007aiv.1	no	no	no	Inactive	0.15	0	0.03	0	0
52	Gm5523	predicted pseudogene 5523 (Gm5523), non-coding RNA.	chr1	-	uc011wil.1	no	no	no	Inactive	uc011wil.1	no	no	no	Inactive	uc011wil.1	no	no	no	Inactive	uc011wil.1	no	no	no	Inactive	uc011wil.1	no	no	no	Inactive	0.04	0.08	0.09	0	0
53	Eya1	eyes absent 1 homolog (Drosophila) (Eya1), transcript variant 1, mRNA.	chr1	-	uc007aix.1	yes	no	no	OnlyS5P	uc007aix.1	yes	no	yes	PRC.S5p	uc007aix.1	yes	yes	no	Active	uc007aix.1	yes	yes	yes	PRC.Active	uc007aix.1	yes	no	yes	PRC.S5p	3.6	0.74	8.97	1.29	0.61
54	Msc	musculin (Msc), mRNA.	chr1	-	uc007aja.2	yes	yes	yes	PRC.Active	uc007aja.2	no	no	yes	PRC.Only	uc007aja.2	no	no	yes	PRC.Only	uc007aja.2	yes	no	yes	PRC.S5p	uc007aja.2	yes	yes	yes	PRC.Active	8.98	0.55	0.24	1.27	4.48
56	Trpa1	transient receptor potential cation channel, subfamily A, member 1 (Trpa1), mRNA.	chr1	-	uc007ajc.1	no	no	no	Inactive	uc007ajc.1	no	no	no	Inactive	uc007ajc.1	no	no	no	Inactive	uc007ajc.1	no	no	no	Inactive	uc007ajc.1	no	no	no	Inactive	0.19	0.83	1.58	0.05	0.05
57	Kcnb2	potassium voltage gated channel, Shab-related subfamily, member 2 (Kcnb2), mRNA.	chr1	+	uc007aje.1	no	no	no	Inactive	uc007aje.1	no	no	no	Inactive	uc007aje.1	no	no	no	Inactive	uc007aje.1	no	no	no	Inactive	uc007aje.1	no	no	no	Inactive	0.01	0	0.44	5.55	2.57
58	Terf1	telomeric repeat binding factor 1 (Terf1), mRNA.	chr1	+	uc007ajh.1	yes	yes	no	Active	uc007ajh.1	yes	yes	no	Active	uc007ajh.1	yes	yes	no	Active	uc007ajh.1	yes	yes	no	Active	uc007ajh.1	yes	yes	no	Active	121.74	133.23	56.76	12.37	12.76
59	Gm106	predicted gene 106 (Gm106), mRNA.	chr1	-	uc007ajj.1	no	no	yes	PRC.Only	uc007ajj.1	no	no	yes	PRC.Only	uc007ajj.1	no	no	yes	PRC.Only	uc007ajj.1	no	no	no	Inactive	uc007ajj.1	no	no	no	Inactive	0.37	0.23	0.14	0.45	0.27
60	4930444P10Rik	RIKEN cDNA 4930444P10 gene (4930444P10Rik), mRNA.	chr1	-	uc029qmz.1	yes	no	yes	PRC.S5p	uc029qmz.1	no	no	yes	PRC.Only	uc029qmz.1	yes	no	yes	PRC.S5p	uc029qmz.1	yes	yes	no	Active	uc029qmz.1	no	no	no	Inactive	0	0.08	0.25	2.33	0.71
61	Rpl7	ribosomal protein L7 (Rpl7), mRNA.	chr1	-	uc007ajl.3	NA	NA	no	NA	uc007ajl.3	NA	NA	no	NA	uc007ajl.3	NA	NA	NA	NA	uc007ajl.3	NA	NA	no	NA	uc007ajl.3	NA	NA	no	NA	2766.01	3316.07	3139.19	1204.82	1140.6
62	Rdh10	retinol dehydrogenase 10 (all-trans) (Rdh10), mRNA.	chr1	+	uc007ajm.1	NA	NA	yes	NA	uc007ajm.1	NA	NA	yes	NA	uc007ajm.1	NA	NA	NA	NA	uc007ajm.1	NA	NA	no	NA	uc007ajm.1	NA	NA	no	NA	3.46	3.71	9.56	10.4	8.47
63	Stau2	staufen (RNA binding protein) homolog 2 (Drosophila) (Stau2), transcript variant 2, mRNA.	chr1	-	uc007ajq.2	yes	no	yes	PRC.S5p	uc007ajq.2	yes	yes	yes	PRC.Active	uc007ajq.2	yes	yes	yes	PRC.Active	uc007ajq.2	yes	yes	no	Active	uc007ajq.2	yes	yes	no	Active	7.35	5.21	16.84	90.26	60.53
64	Ube2w	ubiquitin-conjugating enzyme E2W (putative) (Ube2w), transcript variant 1, mRNA.	chr1	-	uc007ajt.1	yes	yes	yes	PRC.Active	uc007aju.1	yes	yes	yes	PRC.Active	uc007ajt.1	yes	yes	no	Active	uc007ajt.1	yes	yes	no	Active	uc007aju.1	yes	yes	no	Active	15.58	13.44	19.82	49.41	47.12
65	Tceb1	transcription elongation factor B (SIII), polypeptide 1 (Tceb1), mRNA.	chr1	-	uc007ajv.1	NA	NA	no	NA	uc007ajv.1	NA	NA	no	NA	uc007ajv.1	NA	NA	no	NA	uc007ajw.1	NA	NA	no	NA	uc007ajw.1	NA	NA	no	NA	95.57	144.79	127.01	120.31	103.32
66	D030040B21Rik	RIKEN cDNA D030040B21 gene (D030040B21Rik), non-coding RNA.	chr1	+	uc029qna.1	NA	NA	no	NA	uc029qna.1	NA	NA	no	NA	uc029qna.1	NA	NA	no	NA	uc029qna.1	NA	NA	no	NA	uc029qna.1	NA	NA	no	NA	0	0	0.05	0.03	0.04
67	Tmem70	transmembrane protein 70 (Tmem70), nuclear gene encoding mitochondrial protein, transcript variant 2, mRNA.	chr1	+	uc007ajx.1	yes	yes	no	Active	uc007ajx.1	yes	yes	no	Active	uc007ajx.1	yes	yes	no	Active	uc007ajx.1	yes	yes	no	Active	uc007ajx.1	yes	yes	no	Active	22.29	20.33	24.34	25.87	30.21
68	Ly96	lymphocyte antigen 96 (Ly96), transcript variant 1, mRNA.	chr1	+	uc007ajz.2	yes	yes	no	Active	uc007ajz.2	yes	yes	no	Active	uc007ajz.2	yes	yes	no	Active	uc007ajz.2	yes	yes	no	Active	uc007ajz.2	yes	yes	no	Active	0.31	0.84	1.7	0.78	3.03
69	Jph1	junctophilin 1 (Jph1), mRNA.	chr1	-	uc007aka.2	yes	no	yes	PRC.S5p	uc007aka.2	yes	yes	yes	PRC.Active	uc007aka.2	yes	yes	yes	PRC.Active	uc007aka.2	yes	yes	yes	PRC.Active	uc007aka.2	yes	yes	yes	PRC.Active	2.19	5.68	4.79	0.75	0.67
70	Gdap1	ganglioside-induced differentiation-associated-protein 1 (Gdap1), mRNA.	chr1	+	uc007akb.2	no	no	no	Inactive	uc007akb.2	no	no	no	Inactive	uc007akc.2	no	no	no	Inactive	uc007akc.2	yes	yes	no	Active	uc007akc.2	yes	yes	no	Active	0.02	0.07	2.17	78.28	58.49
73	Pi15	peptidase inhibitor 15 (Pi15), mRNA.	chr1	+	uc007ake.2	no	no	no	Inactive	uc007ake.2	no	no	no	Inactive	uc007ake.2	no	no	no	Inactive	uc007ake.2	no	no	no	Inactive	uc007ake.2	yes	yes	no	Active	0.01	0.01	0.01	2.26	5.24
75	Crispld1	cysteine-rich secretory protein LCCL domain containing 1 (Crispld1), mRNA.	chr1	+	uc007akh.1	no	no	no	Inactive	uc007akh.1	yes	yes	no	Active	uc007akh.1	yes	no	no	OnlyS5P	uc007akg.1	no	no	no	Inactive	uc007akh.1	no	no	no	Inactive	0.66	3.37	2.17	0.81	0.95
76	Crisp4	cysteine-rich secretory protein 4 (Crisp4), mRNA.	chr1	-	uc007akj.1	no	no	no	Inactive	uc007akj.1	no	no	no	Inactive	uc007aki.1	no	no	no	Inactive	uc007akj.1	no	no	no	Inactive	uc007akj.1	no	no	no	Inactive	0	0	0	0	0
77	Defb44-ps	defensin beta 44, pseudogene (Defb44-ps), non-coding RNA.	chr1	-	uc007akl.1	no	no	no	Inactive	uc007akl.1	no	no	no	Inactive	uc007akl.1	no	no	no	Inactive	uc007akl.1	no	no	no	Inactive	uc007akl.1	no	no	no	Inactive	0	0	0	0	0
78	Defb18	defensin beta 18 (Defb18), mRNA.	chr1	-	uc007akm.1	no	no	no	Inactive	uc007akm.1	no	no	no	Inactive	uc007akm.1	no	no	no	Inactive	uc007akm.1	no	no	no	Inactive	uc007akm.1	no	no	no	Inactive	0	0	0	0	0
79	Gm15386	predicted gene 15386 (Gm15386), mRNA.	chr1	-	uc007ako.1	no	no	no	Inactive	uc007akn.2	no	no	no	Inactive	uc007ako.1	no	no	no	Inactive	uc007ako.1	no	no	no	Inactive	uc007ako.1	no	no	no	Inactive	0	0	0	0	0
80	Tfap2d	transcription factor AP-2, delta (Tfap2d), mRNA.	chr1	+	uc007akp.1	no	no	yes	PRC.Only	uc007akp.1	no	no	yes	PRC.Only	uc007akp.1	yes	no	yes	PRC.S5p	uc007akp.1	no	no	no	Inactive	uc007akp.1	no	no	yes	PRC.Only	0	0.03	0.06	1.89	0
81	Tfap2b	transcription factor AP-2 beta (Tfap2b), transcript variant 1, mRNA.	chr1	+	uc007akq.1	no	no	yes	PRC.Only	uc007akr.1	yes	no	yes	PRC.S5p	uc007akq.1	yes	no	yes	PRC.S5p	uc007akr.1	yes	no	yes	PRC.S5p	uc007akr.1	yes	no	yes	PRC.S5p	0	0.07	0.44	2.58	0
83	Pkhd1	polycystic kidney and hepatic disease 1 (Pkhd1), mRNA.	chr1	-	uc007akv.1	no	no	no	Inactive	uc007akw.1	no	no	no	Inactive	uc007akv.1	no	no	no	Inactive	uc007akv.1	no	no	no	Inactive	uc007akv.1	no	no	no	Inactive	0.12	0.11	0.04	0	0
84	4930486I03Rik	RIKEN cDNA 4930486I03 gene (4930486I03Rik), non-coding RNA.	chr1	+	uc029qnd.1	no	no	no	Inactive	uc029qnd.1	no	no	no	Inactive	uc029qnd.1	no	no	no	Inactive	uc029qnd.1	no	no	no	Inactive	uc029qnd.1	no	no	no	Inactive	0	0	0	0	0
85	miR-133	microRNA miR-133.	chr1	+	uc029qne.1	no	no	no	Inactive	uc029qne.1	no	no	no	Inactive	uc011win.1	no	no	no	Inactive	uc029qne.1	no	no	no	Inactive	uc011win.1	no	no	no	Inactive	0	0	0	0	0
86	Il17a	interleukin 17A (Il17a), mRNA.	chr1	+	uc007aky.1	no	no	no	Inactive	uc007aky.1	no	no	no	Inactive	uc007aky.1	no	no	no	Inactive	uc007aky.1	no	no	no	Inactive	uc007aky.1	no	no	no	Inactive	0	0	0	0	0
88	Il17f	interleukin 17F (Il17f), mRNA.	chr1	-	uc007akz.2	no	no	no	Inactive	uc007akz.2	no	no	no	Inactive	uc007akz.2	no	no	no	Inactive	uc007ala.2	no	no	no	Inactive	uc007akz.2	no	no	no	Inactive	1.26	0.09	0.19	0	0.59
90	Mcm3	minichromosome maintenance deficient 3 (S. cerevisiae) (Mcm3), mRNA.	chr1	-	uc007alc.1	yes	yes	no	Active	uc007alc.1	yes	yes	no	Active	uc007alc.1	yes	yes	no	Active	uc007alc.1	no	no	no	Inactive	uc007alc.1	no	yes	no	OnlyS7P	353.39	313.06	279.25	10.99	13.96
91	6720483E21Rik	RIKEN cDNA 6720483E21 gene (6720483E21Rik), non-coding RNA.	chr1	-	uc029qng.1	NA	NA	NA	NA	uc029qng.1	NA	NA	NA	NA	uc029qng.1	NA	NA	no	NA	uc029qng.1	NA	NA	no	NA	uc029qng.1	NA	NA	no	NA	0	0	0	0	0.56
92	Paqr8	progestin and adipoQ receptor family member VIII (Paqr8), mRNA.	chr1	+	uc007ald.1	NA	NA	NA	NA	uc007ald.1	NA	NA	NA	NA	uc007ald.1	NA	NA	yes	NA	uc007ald.1	NA	NA	no	NA	uc007ald.1	NA	NA	no	NA	2.52	1.2	3.7	24.75	32.21
93	Efhc1	EF-hand domain (C-terminal) containing 1 (Efhc1), mRNA.	chr1	+	uc007alf.2	yes	yes	no	Active	uc007alf.2	yes	yes	no	Active	uc007alf.2	yes	yes	no	Active	uc007alf.2	yes	yes	no	Active	uc007alf.2	yes	yes	no	Active	1.52	0.88	0.92	2.52	14.81
94	Tram2	translocating chain-associating membrane protein 2 (Tram2), mRNA.	chr1	-	uc007alg.1	yes	yes	no	Active	uc007alg.1	yes	yes	no	Active	uc007alg.1	yes	yes	no	Active	uc007alg.1	yes	yes	no	Active	uc007alg.1	yes	yes	no	Active	6.44	3.86	8.67	4.93	7.81
96	Tmem14a	transmembrane protein 14A (Tmem14a), mRNA.	chr1	+	uc007ali.1	no	yes	no	OnlyS7P	uc007ali.1	yes	yes	no	Active	uc007ali.1	yes	yes	no	Active	uc007alj.1	yes	yes	no	Active	uc007alj.1	yes	yes	no	Active	4.1	2.95	5.87	8.03	18.22
97	Gsta3	glutathione S-transferase, alpha 3 (Gsta3), transcript variant 1, mRNA.	chr1	+	uc007alk.1	no	no	no	Inactive	uc007alk.1	no	no	no	Inactive	uc007alk.1	no	no	no	Inactive	uc007alk.1	no	no	no	Inactive	uc007alk.1	no	no	no	Inactive	3.46	3.54	0.5	0.61	6.05
98	Gm4956	predicted gene 4956 (Gm4956), non-coding RNA.	chr1	-	uc007alm.1	no	no	no	Inactive	uc007alm.1	no	no	no	Inactive	uc007alm.1	no	no	no	Inactive	uc007alm.1	no	no	no	Inactive	uc007alm.1	no	no	no	Inactive	0	0	0	0	0
99	Khdc1a	KH domain containing 1A (Khdc1a), mRNA.	chr1	+	uc007aln.1	no	no	no	Inactive	uc007aln.1	no	no	no	Inactive	uc007aln.1	no	no	no	Inactive	uc007aln.1	no	no	no	Inactive	uc007aln.1	no	no	no	Inactive	0	0.03	0	0	0
100	Khdc1c	KH domain containing 1C (Khdc1c), mRNA.	chr1	+	uc007alo.1	no	no	no	Inactive	uc007alo.1	no	no	no	Inactive	uc007alo.1	no	no	no	Inactive	uc007alo.1	no	no	no	Inactive	uc007alo.1	no	no	no	Inactive	0	0	0	0	0
102	Khdc1b	KH domain containing 1B (Khdc1b), mRNA.	chr1	+	uc007alp.2	no	no	no	Inactive	uc007alp.2	no	no	no	Inactive	uc007alp.2	no	no	no	Inactive	uc007alp.2	no	no	no	Inactive	uc007alp.2	no	no	no	Inactive	0	0	0	0	0.03
103	Kcnq5	potassium voltage-gated channel, subfamily Q, member 5 (Kcnq5), transcript variant 1, mRNA.	chr1	-	uc011wio.1	yes	no	yes	PRC.S5p	uc011wio.1	yes	no	yes	PRC.S5p	uc011wio.1	yes	no	yes	PRC.S5p	uc011wio.1	yes	no	yes	PRC.S5p	uc011wio.1	yes	yes	yes	PRC.Active	0.02	0.03	0.39	3.05	2.33
104	Rims1	regulating synaptic membrane exocytosis 1 (Rims1), transcript variant 3, mRNA.	chr1	-	uc007alr.1	no	no	no	Inactive	uc007alr.1	no	no	no	Inactive	uc007alr.1	no	no	no	Inactive	uc007alr.1	no	no	no	Inactive	uc007alr.1	no	no	no	Inactive	0.58	0.78	1.66	38.75	33.84
105	Rims1	regulating synaptic membrane exocytosis 1 (Rims1), transcript variant 5, mRNA.	chr1	-	uc029qnm.1	no	no	yes	PRC.Only	uc029qnm.1	no	no	yes	PRC.Only	uc029qnm.1	yes	no	yes	PRC.S5p	uc029qnm.1	yes	yes	yes	PRC.Active	uc029qnm.1	yes	yes	yes	PRC.Active	0.51	1.11	1.16	27.27	27.96
106	4933415F23Rik	RIKEN cDNA 4933415F23 gene (4933415F23Rik), mRNA.	chr1	-	uc007alz.1	no	no	no	Inactive	uc007alz.1	no	no	no	Inactive	uc007alz.1	no	no	no	Inactive	uc007alz.1	no	no	no	Inactive	uc007alz.1	no	no	no	Inactive	0	0	0	0	0
107	Mir30a	microRNA 30a (Mir30a), microRNA.	chr1	+	uc011wip.1	no	no	no	Inactive	uc011wip.1	no	no	no	Inactive	uc011wip.1	no	no	no	Inactive	uc011wip.1	no	no	no	Inactive	uc011wip.1	no	no	no	Inactive	0	0	0	0	0
108	Mir30c-2	microRNA 30c-2 (Mir30c-2), microRNA.	chr1	+	uc007ama.2	no	no	no	Inactive	uc007ama.2	no	no	no	Inactive	uc007ama.2	no	no	no	Inactive	uc007ama.2	no	no	no	Inactive	uc007ama.2	no	no	no	Inactive	0	0	0	0	0
109	Ogfrl1	opioid growth factor receptor-like 1 (Ogfrl1), mRNA.	chr1	-	uc007amb.1	yes	no	no	OnlyS5P	uc007amb.1	yes	yes	no	Active	uc007amb.1	yes	yes	no	Active	uc007amb.1	yes	yes	no	Active	uc007amb.1	yes	yes	no	Active	5.12	4.52	4.81	18.17	15.67
111	B3gat2	beta-1,3-glucuronyltransferase 2 (glucuronosyltransferase S) (B3gat2), mRNA.	chr1	+	uc007ame.1	yes	no	yes	PRC.S5p	uc007ame.1	yes	no	yes	PRC.S5p	uc007ame.1	yes	no	yes	PRC.S5p	uc007ame.1	yes	yes	yes	PRC.Active	uc007ame.1	yes	no	yes	PRC.S5p	0.8	0.49	0.83	21.18	8.52
112	Smap1	stromal membrane-associated protein 1 (Smap1), mRNA.	chr1	-	uc007amh.1	yes	no	yes	PRC.S5p	uc007amh.1	yes	no	yes	PRC.S5p	uc007amh.1	yes	yes	yes	PRC.Active	uc007amh.1	yes	yes	no	Active	uc007amh.1	yes	yes	no	Active	45.13	33.88	56.2	118.72	126.19
113	1110058L19Rik	RIKEN cDNA 1110058L19 gene (1110058L19Rik), mRNA.	chr1	-	uc007amj.2	yes	yes	no	Active	uc007amj.2	yes	yes	no	Active	uc007amj.2	yes	yes	no	Active	uc007amj.2	yes	yes	no	Active	uc007amj.2	yes	yes	no	Active	25.24	20.79	22.29	48.03	61.82
114	Fam135a	family with sequence similarity 135, member A (Fam135a), mRNA.	chr1	-	uc007aml.2	yes	yes	yes	PRC.Active	uc007aml.2	yes	yes	yes	PRC.Active	uc007aml.2	yes	yes	yes	PRC.Active	uc007aml.2	yes	yes	no	Active	uc007aml.2	yes	yes	no	Active	16.02	14.29	29.14	34.21	30.13
115	Col9a1	collagen, type IX, alpha 1 (Col9a1), mRNA.	chr1	+	uc007amp.2	no	no	no	Inactive	uc007amp.2	no	no	no	Inactive	uc007amp.2	no	no	no	Inactive	uc007amp.2	no	no	no	Inactive	uc007amp.2	no	no	no	Inactive	0.06	0.05	0.02	0.96	1.78
116	Col19a1	collagen, type XIX, alpha 1 (Col19a1), mRNA.	chr1	-	uc007amq.1	yes	no	yes	PRC.S5p	uc007amr.1	no	no	yes	PRC.Only	uc007amr.1	yes	no	yes	PRC.S5p	uc007amq.1	yes	no	yes	PRC.S5p	uc007amq.1	no	no	yes	PRC.Only	0	0	0.02	1.02	0.31
118	Lmbrd1	LMBR1 domain containing 1 (Lmbrd1), mRNA.	chr1	+	uc007amt.1	yes	yes	no	Active	uc007amu.1	yes	yes	no	Active	uc007amu.1	yes	yes	no	Active	uc007amt.1	yes	yes	no	Active	uc007amt.1	yes	yes	no	Active	5.17	3.96	12.05	29.06	57.92
119	Bai3	brain-specific angiogenesis inhibitor 3 (Bai3), mRNA.	chr1	-	uc011wis.1	no	no	yes	PRC.Only	uc011wis.1	no	no	yes	PRC.Only	uc007amy.1	yes	no	no	OnlyS5P	uc007amv.2	yes	yes	no	Active	uc007amv.2	yes	yes	no	Active	0.05	0.06	1.19	40.26	23.39
120	Gm20172	predicted gene, 20172 (Gm20172), mRNA.	chr1	-	uc029qnn.1	no	no	no	Inactive	uc029qnn.1	no	no	no	Inactive	uc029qnn.1	no	no	no	Inactive	uc029qnn.1	no	no	no	Inactive	uc029qnn.1	no	no	no	Inactive	0	0	0	0	0.04
122	4931408C20Rik	RIKEN cDNA 4931408C20 gene (4931408C20Rik), mRNA.	chr1	-	uc007amz.2	no	no	yes	PRC.Only	uc007amz.2	no	no	no	Inactive	uc007amz.2	no	no	no	Inactive	uc007amz.2	no	no	no	Inactive	uc007amz.2	no	no	no	Inactive	0	0	0	0	0
125	Gm597	predicted gene 597 (Gm597), mRNA.	chr1	-	uc007anb.1	no	no	no	Inactive	uc007anb.1	no	no	no	Inactive	uc007anb.1	no	no	no	Inactive	uc007anb.1	no	no	no	Inactive	uc007anb.1	no	no	no	Inactive	0	0	0	0	0
128	Phf3	PHD finger protein 3 (Phf3), mRNA.	chr1	-	uc007ang.1	yes	yes	no	Active	uc007ang.1	yes	yes	no	Active	uc007anf.1	yes	yes	no	Active	uc007anf.1	yes	yes	no	Active	uc007ang.1	yes	yes	no	Active	60.2	53.6	58.03	45.69	37.42
129	Ptp4a1	protein tyrosine phosphatase 4a1 (Ptp4a1), mRNA.	chr1	-	uc007anh.1	yes	yes	no	Active	uc007anh.1	yes	yes	no	Active	uc007anh.1	yes	yes	no	Active	uc007anh.1	yes	yes	no	Active	uc007anh.1	yes	yes	no	Active	80.77	67.62	99.91	112.58	86.34
130	4931428L18Rik	RIKEN cDNA 4931428L18 gene (4931428L18Rik), non-coding RNA.	chr1	-	uc007anl.2	no	no	no	Inactive	uc007anj.2	no	no	no	Inactive	uc007anl.2	no	no	no	Inactive	uc007anj.2	no	no	no	Inactive	uc007anl.2	no	no	no	Inactive	0.13	0.2	0	0	0
131	Lgsn	lengsin, lens protein with glutamine synthetase domain (Lgsn), mRNA.	chr1	+	uc007ank.1	no	no	no	Inactive	uc007ank.1	no	no	no	Inactive	uc007ank.1	no	no	no	Inactive	uc007ank.1	no	no	no	Inactive	uc007ank.1	no	no	no	Inactive	0	0	0	0	0
132	4930521A18Rik	RIKEN cDNA 4930521A18 gene (4930521A18Rik), mRNA.	chr1	+	uc007anm.1	no	no	no	Inactive	uc007anm.1	no	no	no	Inactive	uc007anm.1	no	no	no	Inactive	uc007anm.1	no	no	no	Inactive	uc007anm.1	no	no	no	Inactive	0	0	0	0	0
133	Gm4850	predicted pseudogene 4850 (Gm4850), non-coding RNA.	chr1	+	uc011wiu.1	no	no	no	Inactive	uc011wiu.1	no	no	no	Inactive	uc011wiu.1	no	no	no	Inactive	uc011wiu.1	no	no	no	Inactive	uc011wiu.1	no	no	no	Inactive	0	0.12	0	0	0
135	Khdrbs2	KH domain containing, RNA binding, signal transduction associated 2 (Khdrbs2), mRNA.	chr1	+	uc007ann.1	no	no	yes	PRC.Only	uc007ano.1	yes	no	yes	PRC.S5p	uc007ano.1	yes	no	yes	PRC.S5p	uc007ano.1	no	no	no	Inactive	uc007anp.1	no	no	no	Inactive	0.13	0.13	0.73	0	0
136	Gm9839	predicted gene 9839 (Gm9839), mRNA.	chr1	-	uc011wiv.1	no	no	no	Inactive	uc011wiv.1	no	no	no	Inactive	uc011wiv.1	no	no	no	Inactive	uc011wiv.1	no	no	no	Inactive	uc011wiv.1	no	no	no	Inactive	0	0	0	0	0
137	Gm5415	predicted gene 5415 (Gm5415), mRNA.	chr1	-	uc011wiw.1	no	no	no	Inactive	uc011wiw.1	no	no	no	Inactive	uc011wiw.1	no	no	no	Inactive	uc011wiw.1	no	no	no	Inactive	uc011wiw.1	no	no	no	Inactive	0	0	0	0.02	0.09
138	Prim2	DNA primase, p58 subunit (Prim2), mRNA.	chr1	-	uc007anq.1	NA	NA	no	NA	uc007anq.1	NA	NA	no	NA	uc007anq.1	NA	NA	no	NA	uc007anq.1	NA	NA	no	NA	uc007anq.1	NA	NA	no	NA	53.29	40.36	49.76	11.11	9.16
141	1700001G17Rik	RIKEN cDNA 1700001G17 gene (1700001G17Rik), non-coding RNA.	chr1	+	uc007ant.2	NA	NA	no	NA	uc007ant.2	NA	NA	no	NA	uc007ant.2	NA	NA	no	NA	uc007ant.2	NA	NA	no	NA	uc007ant.2	NA	NA	no	NA	0.06	0.13	0.57	1.42	0.45
142	Rab23	RAB23, member RAS oncogene family (Rab23), transcript variant 1, mRNA.	chr1	+	uc007anx.2	yes	yes	no	Active	uc011wix.1	yes	yes	no	Active	uc011wix.1	yes	yes	no	Active	uc007anx.2	yes	yes	no	Active	uc007anx.2	yes	yes	no	Active	18.88	26.25	22.65	20.23	17.42
143	Bag2	BCL2-associated athanogene 2 (Bag2), mRNA.	chr1	-	uc007any.1	yes	yes	yes	PRC.Active	uc007any.1	yes	yes	yes	PRC.Active	uc007any.1	yes	yes	yes	PRC.Active	uc007any.1	yes	yes	no	Active	uc007any.1	yes	yes	no	Active	2.94	8.9	25.63	12.96	21.04
144	Zfp451	zinc finger protein 451 (Zfp451), mRNA.	chr1	-	uc007aob.1	yes	yes	no	Active	uc007anz.1	yes	yes	no	Active	uc007aob.1	yes	yes	no	Active	uc007aob.1	yes	yes	no	Active	uc007aob.1	yes	yes	no	Active	39.25	40.4	36.48	55.9	25.79
145	Gm15455	predicted gene 15455 (Gm15455), mRNA.	chr1	-	uc011wiy.1	no	no	no	Inactive	uc011wiy.1	no	no	yes	PRC.Only	uc011wiy.1	no	no	no	Inactive	uc011wiy.1	no	no	no	Inactive	uc011wiy.1	no	no	no	Inactive	0.34	0.33	0.23	0.03	0.04
146	Bend6	BEN domain containing 6 (Bend6), mRNA.	chr1	-	uc007aoc.1	yes	yes	yes	PRC.Active	uc007aoc.1	yes	yes	yes	PRC.Active	uc007aoc.1	yes	no	yes	PRC.S5p	uc007aoc.1	yes	yes	no	Active	uc007aoc.1	yes	yes	no	Active	2.07	1.06	4.22	52.72	58.83
147	Dst	dystonin (Dst), transcript variant b, mRNA.	chr1	+	uc007aoi.1	yes	yes	no	Active	uc007aoh.1	yes	yes	no	Active	uc007aoh.1	yes	yes	no	Active	uc007aoi.1	yes	yes	no	Active	uc007aoh.1	yes	yes	no	Active	102.31	62.29	103.76	131.48	100.01
148	Mir5103	microRNA 5103 (Mir5103), microRNA.	chr1	-	uc029qns.1	yes	yes	no	Active	uc029qns.1	yes	yes	yes	PRC.Active	uc029qns.1	yes	no	yes	PRC.S5p	uc029qns.1	yes	yes	no	Active	uc029qns.1	no	no	no	Inactive	0	0	0	0	0
149	Ccdc115	coiled-coil domain containing 115 (Ccdc115), mRNA.	chr1	-	uc011wja.1	NA	NA	no	NA	uc011wja.1	NA	NA	no	NA	uc011wja.1	NA	NA	no	NA	uc011wja.1	NA	NA	no	NA	uc011wja.1	NA	NA	no	NA	27.21	28.29	19.64	19.9	22.15
150	Imp4	IMP4, U3 small nucleolar ribonucleoprotein, homolog (yeast) (Imp4), mRNA.	chr1	+	uc007aor.2	NA	NA	no	NA	uc007aor.2	NA	NA	no	NA	uc007aor.2	NA	NA	no	NA	uc007aor.2	NA	NA	no	NA	uc007aor.2	NA	NA	no	NA	58.18	79.28	46.33	16.97	11.93
151	Ptpn18	protein tyrosine phosphatase, non-receptor type 18 (Ptpn18), mRNA.	chr1	+	uc007aos.1	yes	yes	yes	PRC.Active	uc007aot.1	yes	yes	yes	PRC.Active	uc007aos.1	yes	yes	yes	PRC.Active	uc007aos.1	yes	no	yes	PRC.S5p	uc007aos.1	yes	yes	yes	PRC.Active	2.78	3.78	0.92	0	0.36
153	Prss39	protease, serine, 39 (Prss39), mRNA.	chr1	+	uc007aov.1	no	no	no	Inactive	uc007aov.1	no	no	no	Inactive	uc007aov.1	no	no	no	Inactive	uc007aov.1	no	no	no	Inactive	uc007aov.1	no	no	no	Inactive	0.04	0.08	0	0	0
154	Cfc1	cripto, FRL-1, cryptic family 1 (Cfc1), mRNA.	chr1	+	uc007aow.1	no	no	no	Inactive	uc007aow.1	no	no	yes	PRC.Only	uc007aow.1	no	no	yes	PRC.Only	uc007aow.1	no	no	no	Inactive	uc007aow.1	no	no	yes	PRC.Only	0.73	0.26	0.16	0.17	0
155	Prss40	protease, serine, 40 (Prss40), mRNA.	chr1	-	uc011wjb.1	no	no	no	Inactive	uc011wjb.1	no	no	no	Inactive	uc011wjb.1	no	no	no	Inactive	uc011wjb.1	no	no	no	Inactive	uc011wjb.1	no	no	no	Inactive	0.1	0.03	0	0	0.17
156	Fam123c	family with sequence similarity 123, member C (Fam123c), mRNA.	chr1	+	uc011wjc.1	yes	no	yes	PRC.S5p	uc011wjc.1	no	no	yes	PRC.Only	uc011wjc.1	yes	no	yes	PRC.S5p	uc011wjc.1	yes	yes	no	Active	uc011wjc.1	yes	yes	yes	PRC.Active	0.04	0.02	0.48	40.65	14.6
164	AA619741	expressed sequence AA619741 (AA619741), non-coding RNA.	chr1	-	uc011wjd.1	no	no	no	Inactive	uc011wjd.1	no	no	no	Inactive	uc011wjd.1	no	no	no	Inactive	uc011wjd.1	no	no	no	Inactive	uc011wjd.1	no	no	no	Inactive	0	0.04	0	0.06	0
165	Arhgef4	Rho guanine nucleotide exchange factor (GEF) 4 (Arhgef4), mRNA.	chr1	+	uc007api.1	yes	yes	no	Active	uc007api.1	yes	yes	no	Active	uc007api.1	yes	yes	no	Active	uc007api.1	yes	yes	no	Active	uc007ape.1	yes	yes	no	Active	2.49	1.82	3.21	45.47	87.85
166	Fam168b	family with sequence similarity 168, member B (Fam168b), transcript variant 1, mRNA.	chr1	-	uc011wje.1	yes	yes	no	Active	uc011wje.1	yes	yes	no	Active	uc011wje.1	yes	yes	no	Active	uc011wje.1	yes	yes	no	Active	uc011wje.1	yes	yes	no	Active	47.66	50.39	113.96	259.67	133.43
167	Plekhb2	pleckstrin homology domain containing, family B (evectins) member 2 (Plekhb2), transcript variant 1, mRNA.	chr1	+	uc007apl.1	no	yes	no	OnlyS7P	uc007apl.1	no	no	no	Inactive	uc007apl.1	yes	yes	no	Active	uc007apl.1	yes	yes	no	Active	uc007apl.1	yes	yes	no	Active	11.85	7.35	16.61	65.99	168.86
169	Hs6st1	heparan sulfate 6-O-sulfotransferase 1 (Hs6st1), mRNA.	chr1	+	uc007apn.2	yes	yes	yes	PRC.Active	uc007apn.2	yes	yes	no	Active	uc007apn.2	yes	yes	no	Active	uc007apn.2	yes	yes	no	Active	uc007apn.2	yes	yes	no	Active	33.87	33.83	48.4	72	45.8
170	Uggt1	UDP-glucose glycoprotein glucosyltransferase 1 (Uggt1), mRNA.	chr1	-	uc007app.2	yes	yes	no	Active	uc007app.2	yes	yes	no	Active	uc007app.2	yes	yes	no	Active	uc007app.2	yes	yes	no	Active	uc007app.2	yes	yes	no	Active	40.96	24.81	35.78	40.48	37.28
171	Neurl3	neuralized homolog 3 homolog (Drosophila) (Neurl3), mRNA.	chr1	-	uc007apt.1	no	no	no	Inactive	uc007apt.1	no	no	no	Inactive	uc007apt.1	no	no	no	Inactive	uc007apt.1	no	no	no	Inactive	uc007apt.1	no	no	no	Inactive	0.17	0.09	0.07	0.26	0.37
172	Arid5a	AT rich interactive domain 5A (MRF1-like) (Arid5a), transcript variant 1, mRNA.	chr1	+	uc011wjh.1	yes	yes	yes	PRC.Active	uc011wjh.1	yes	yes	yes	PRC.Active	uc011wjh.1	yes	yes	yes	PRC.Active	uc011wjh.1	yes	yes	no	Active	uc011wjh.1	yes	yes	no	Active	1.31	0.92	0.38	1.02	3.35
173	Kansl3	KAT8 regulatory NSL complex subunit 3 (Kansl3), mRNA.	chr1	-	uc007aqa.1	yes	yes	no	Active	uc007aqa.1	yes	yes	no	Active	uc007aqa.1	yes	yes	no	Active	uc007aqa.1	yes	yes	no	Active	uc007aqa.1	yes	yes	no	Active	30.22	24.32	32.34	57.74	52.68
175	Lman2l	lectin, mannose-binding 2-like (Lman2l), mRNA.	chr1	-	uc007aqd.1	yes	yes	no	Active	uc007aqd.1	yes	yes	no	Active	uc007aqd.1	yes	yes	no	Active	uc007aqd.1	yes	yes	no	Active	uc007aqd.1	yes	yes	no	Active	14.66	11.15	21.24	49.2	57.46
176	Cnnm4	cyclin M4 (Cnnm4), mRNA.	chr1	+	uc007aqg.2	no	no	yes	PRC.Only	uc007aqg.2	yes	no	yes	PRC.S5p	uc007aqg.2	yes	yes	yes	PRC.Active	uc007aqg.2	yes	yes	no	Active	uc007aqg.2	yes	yes	no	Active	3.61	4.15	4.68	7.9	9.22
177	Cnnm3	cyclin M3 (Cnnm3), transcript variant 2, mRNA.	chr1	+	uc007aqi.1	yes	yes	no	Active	uc007aqi.1	yes	yes	no	Active	uc007aqi.1	yes	yes	no	Active	uc007aqi.1	yes	yes	no	Active	uc007aqi.1	yes	yes	no	Active	9.96	16.76	16.2	14.1	18.6
178	Ankrd23	ankyrin repeat domain 23 (Ankrd23), mRNA.	chr1	-	uc007aqn.1	no	NA	no	NA	uc007aql.1	no	yes	no	OnlyS7P	uc007aql.1	yes	yes	no	Active	uc007aqn.1	NA	no	no	NA	uc007aqn.1	NA	NA	no	NA	2.4	2.45	3.17	4.55	5.98
179	Ankrd39	ankyrin repeat domain 39 (Ankrd39), mRNA.	chr1	-	uc011wjm.1	yes	yes	no	Active	uc007aqp.1	yes	yes	yes	PRC.Active	uc007aqp.1	yes	yes	no	Active	uc007aqp.1	yes	yes	no	Active	uc007aqp.1	yes	yes	no	Active	6.61	4.99	4.91	8.39	10.33
180	Sema4c	sema domain, immunoglobulin domain (Ig), transmembrane domain (TM) and short cytoplasmic domain, (semaphorin) 4C (Sema4c), mRNA.	chr1	-	uc007aqq.2	yes	yes	yes	PRC.Active	uc007aqq.2	yes	yes	yes	PRC.Active	uc007aqq.2	yes	yes	yes	PRC.Active	uc007aqq.2	yes	yes	no	Active	uc007aqq.2	yes	yes	no	Active	0.98	8.21	35.57	46.93	14.44
181	Fam178b	family with sequence similarity 178, member B (Fam178b), transcript variant C, mRNA.	chr1	-	uc007aqv.3	yes	yes	no	Active	uc007aqu.2	yes	yes	no	Active	uc007aqu.2	yes	no	no	OnlyS5P	uc011wjn.1	no	no	no	Inactive	uc011wjn.1	no	no	no	Inactive	18.32	12.1	3.9	0	1.1
182	Cox5b	cytochrome c oxidase, subunit Vb (Cox5b), nuclear gene encoding mitochondrial protein, mRNA.	chr1	+	uc007aqw.1	yes	yes	no	Active	uc007aqw.1	yes	yes	no	Active	uc007aqw.1	yes	yes	no	Active	uc007aqw.1	yes	yes	no	Active	uc007aqw.1	yes	yes	no	Active	430.86	379.18	392.94	276.06	275.82
183	Actr1b	ARP1 actin-related protein 1B, centractin beta (Actr1b), mRNA.	chr1	-	uc007aqx.1	yes	yes	no	Active	uc007aqx.1	yes	yes	no	Active	uc007aqx.1	yes	yes	no	Active	uc007aqx.1	yes	yes	no	Active	uc007aqx.1	yes	yes	no	Active	81.81	71.53	112.05	82.69	98.03
184	4933424G06Rik	RIKEN cDNA 4933424G06 gene (4933424G06Rik), non-coding RNA.	chr1	+	uc007aqy.2	no	no	no	Inactive	uc007aqy.2	no	no	no	Inactive	uc007aqy.2	no	no	no	Inactive	uc007aqy.2	no	no	no	Inactive	uc007aqy.2	no	no	no	Inactive	0.09	0.09	0.1	0.38	0.34
185	Zap70	zeta-chain (TCR) associated protein kinase (Zap70), mRNA.	chr1	+	uc007aqz.1	no	no	no	Inactive	uc007ara.1	no	no	yes	PRC.Only	uc007arb.1	no	no	no	Inactive	uc007ara.1	no	no	no	Inactive	uc007aqz.1	no	no	no	Inactive	1.74	1.02	0.49	0.33	1.1
186	Tmem131	transmembrane protein 131 (Tmem131), mRNA.	chr1	-	uc007ard.1	yes	yes	no	Active	uc007ard.1	yes	yes	no	Active	uc007ard.1	yes	yes	no	Active	uc007ard.1	yes	yes	no	Active	uc007ard.1	yes	yes	no	Active	114.37	104.47	61.22	64.59	35.88
189	Cnga3	cyclic nucleotide gated channel alpha 3 (Cnga3), mRNA.	chr1	+	uc007ari.1	no	no	no	Inactive	uc007ari.1	no	no	no	Inactive	uc007ari.1	no	no	no	Inactive	uc007ari.1	no	no	no	Inactive	uc007ari.1	no	no	no	Inactive	1.4	1.89	0.29	0.02	0.3
190	Inpp4a	inositol polyphosphate-4-phosphatase, type I (Inpp4a), transcript variant 1, mRNA.	chr1	+	uc007arl.2	yes	no	yes	PRC.S5p	uc007arl.2	yes	yes	yes	PRC.Active	uc007arl.2	yes	yes	yes	PRC.Active	uc007arl.2	yes	yes	no	Active	uc007arj.1	yes	yes	no	Active	3.77	3.01	6.05	50.57	49.63
192	6330578E17Rik	RIKEN cDNA 6330578E17 gene (6330578E17Rik), mRNA.	chr1	-	uc007aro.2	NA	NA	no	NA	uc007aro.2	NA	NA	no	NA	uc007aro.2	NA	NA	no	NA	uc007aro.2	NA	NA	no	NA	uc007aro.2	NA	NA	no	NA	53.57	51.3	70.26	55.29	53.79
193	Unc50	unc-50 homolog (C. elegans) (Unc50), mRNA.	chr1	+	uc007arp.1	NA	NA	no	NA	uc007arp.1	NA	NA	no	NA	uc007arp.1	NA	NA	no	NA	uc007arp.1	NA	NA	no	NA	uc007arp.1	NA	NA	no	NA	45.36	34.17	56.87	50.38	65.81
194	Mgat4a	mannoside acetylglucosaminyltransferase 4, isoenzyme A (Mgat4a), mRNA.	chr1	-	uc007arv.2	yes	yes	yes	PRC.Active	uc007arv.2	yes	yes	yes	PRC.Active	uc007arv.2	yes	yes	yes	PRC.Active	uc007arv.2	yes	yes	no	Active	uc007arv.2	yes	yes	yes	PRC.Active	4.6	3.29	4.11	13.41	10.47
195	4930594C11Rik	RIKEN cDNA 4930594C11 gene (4930594C11Rik), non-coding RNA.	chr1	-	uc011wjs.1	no	no	no	Inactive	uc011wjs.1	no	no	no	Inactive	uc011wjs.1	no	no	no	Inactive	uc011wjs.1	no	no	no	Inactive	uc011wjs.1	no	no	no	Inactive	0.02	0	0.07	0.03	0.08
196	2010300C02Rik	RIKEN cDNA 2010300C02 gene (2010300C02Rik), mRNA.	chr1	-	uc007ary.1	yes	no	yes	PRC.S5p	uc007ary.1	no	no	yes	PRC.Only	uc007ary.1	no	no	yes	PRC.Only	uc007arx.2	yes	no	yes	PRC.S5p	uc007arx.2	yes	no	no	OnlyS5P	0.37	0.19	0.83	4.5	7.39
197	Tsga10	testis specific 10 (Tsga10), mRNA.	chr1	-	uc007arz.1	yes	yes	no	Active	uc007arz.1	yes	yes	no	Active	uc007ase.1	yes	yes	no	Active	uc007arz.1	yes	yes	no	Active	uc007ase.1	yes	yes	no	Active	2.07	1.61	4.48	18.8	12.86
199	Lipt1	lipoyltransferase 1 (Lipt1), nuclear gene encoding mitochondrial protein, mRNA.	chr1	+	uc007ash.2	yes	yes	no	Active	uc007ash.2	yes	yes	no	Active	uc007ash.2	yes	yes	no	Active	uc007ash.2	yes	yes	no	Active	uc007ash.2	yes	yes	no	Active	10.63	9.9	5.9	5.29	6.06
200	Mitd1	MIT, microtubule interacting and transport, domain containing 1 (Mitd1), mRNA.	chr1	-	uc007asi.1	NA	NA	no	NA	uc007asi.1	NA	NA	no	NA	uc007asi.1	NA	NA	no	NA	uc007asi.1	NA	NA	no	NA	uc007asi.1	NA	NA	no	NA	30.87	25.6	18.85	7.35	9.76
201	Mrpl30	mitochondrial ribosomal protein L30 (Mrpl30), nuclear gene encoding mitochondrial protein, mRNA.	chr1	+	uc007asj.1	NA	NA	no	NA	uc007asj.1	NA	NA	no	NA	uc007asj.1	NA	NA	no	NA	uc007asj.1	NA	NA	no	NA	uc007asj.1	NA	NA	no	NA	127.38	119.89	116.02	148.6	156.14
202	Lyg2	lysozyme G-like 2 (Lyg2), mRNA.	chr1	-	uc007ask.1	no	no	no	Inactive	uc007ask.1	no	no	no	Inactive	uc007ask.1	no	no	no	Inactive	uc007ask.1	no	no	no	Inactive	uc007ask.1	no	no	no	Inactive	0	0	0	0	0.02
203	Lyg1	lysozyme G-like 1 (Lyg1), mRNA.	chr1	-	uc007asl.1	no	no	no	Inactive	uc007asl.1	no	no	no	Inactive	uc007asl.1	no	no	no	Inactive	uc007asl.1	no	no	no	Inactive	uc007asl.1	no	no	no	Inactive	0	0	0	0	0
204	Txndc9	thioredoxin domain containing 9 (Txndc9), mRNA.	chr1	-	uc007asn.1	NA	NA	no	NA	uc007asn.1	NA	NA	no	NA	uc007asn.1	NA	NA	no	NA	uc007asn.1	NA	NA	no	NA	uc007asn.1	NA	NA	no	NA	20.11	27.49	34.63	23.24	15.99
205	Eif5b	eukaryotic translation initiation factor 5B (Eif5b), mRNA.	chr1	+	uc007aso.1	NA	NA	no	NA	uc007aso.1	NA	NA	no	NA	uc007aso.1	NA	NA	no	NA	uc007aso.1	NA	NA	no	NA	uc007aso.1	NA	NA	no	NA	55.7	49.34	50.48	32.17	21.23
206	Rev1	REV1 homolog (S. cerevisiae) (Rev1), mRNA.	chr1	-	uc007asr.1	yes	yes	no	Active	uc007asr.1	yes	yes	no	Active	uc007asr.1	yes	yes	no	Active	uc007asr.1	yes	yes	no	Active	uc007asr.1	yes	yes	no	Active	34.46	44.5	52.8	26.79	13.78
207	Aff3	AF4/FMR2 family, member 3 (Aff3), mRNA.	chr1	-	uc007asu.1	yes	no	yes	PRC.S5p	uc007asu.1	yes	yes	yes	PRC.Active	uc007asu.1	yes	yes	yes	PRC.Active	uc007asu.1	yes	yes	no	Active	uc007asu.1	yes	yes	no	Active	2.55	10.87	25.53	43.66	14.4
209	BC096025	adult male hippocampus cDNA, RIKEN full-length enriched library, clone:2900060P06 product:hypothetical protein, full insert sequence.	chr1	-	uc029qnv.1	no	no	no	Inactive	uc029qnv.1	yes	no	no	OnlyS5P	uc029qnv.1	no	no	no	Inactive	uc029qnv.1	no	no	no	Inactive	uc029qnv.1	no	no	no	Inactive	0.17	0.09	6.76	126.63	103.93
210	Chst10	carbohydrate sulfotransferase 10 (Chst10), mRNA.	chr1	-	uc007asz.1	yes	yes	no	Active	uc007asz.1	yes	yes	no	Active	uc007asz.1	yes	yes	yes	PRC.Active	uc007asz.1	yes	yes	no	Active	uc007asz.1	yes	yes	no	Active	7.33	6.02	16.43	68	42.68
211	Nms	neuromedin S (Nms), mRNA.	chr1	+	uc007atb.1	no	no	no	Inactive	uc007atb.1	no	no	no	Inactive	uc007atb.1	no	no	no	Inactive	uc007atb.1	no	no	no	Inactive	uc007atb.1	no	no	no	Inactive	0.05	0	0	0	6.02
212	Pdcl3	phosducin-like 3 (Pdcl3), mRNA.	chr1	+	uc007atc.1	yes	yes	no	Active	uc007atc.1	yes	yes	no	Active	uc007atc.1	yes	yes	no	Active	uc007atc.1	yes	yes	no	Active	uc007atc.1	yes	yes	no	Active	42.19	37.43	54.6	54.98	43.01
213	Npas2	neuronal PAS domain protein 2 (Npas2), mRNA.	chr1	+	uc007atd.2	yes	no	yes	PRC.S5p	uc007atd.2	yes	no	yes	PRC.S5p	uc007atd.2	yes	no	yes	PRC.S5p	uc007atd.2	yes	yes	yes	PRC.Active	uc007atd.2	yes	yes	yes	PRC.Active	0.13	0.08	0.65	0.63	2.21
214	Rpl31	ribosomal protein L31 (Rpl31), transcript variant 1, mRNA.	chr1	+	uc029qnx.1	yes	yes	no	Active	uc029qnx.1	yes	yes	no	Active	uc029qnx.1	yes	yes	no	Active	uc029qnx.1	yes	yes	no	Active	uc007ate.2	yes	yes	no	Active	1661.82	1500.6	1781.19	852.2	888.14
215	Tbc1d8	TBC1 domain family, member 8 (Tbc1d8), mRNA.	chr1	-	uc007ath.2	yes	yes	yes	PRC.Active	uc007ath.2	yes	yes	yes	PRC.Active	uc007ath.2	yes	yes	yes	PRC.Active	uc007ath.2	yes	yes	no	Active	uc007atg.3	yes	yes	no	Active	3.16	1.55	3.76	8.88	7.67
216	D1Bwg0212e	DNA segment, Chr 1, Brigham & Women's Genetics 0212 expressed (D1Bwg0212e), mRNA.	chr1	+	uc007ati.1	yes	yes	no	Active	uc007ati.1	yes	yes	no	Active	uc007ati.1	yes	yes	no	Active	uc007ati.1	yes	yes	no	Active	uc007ati.1	yes	yes	no	Active	32.84	39.6	36.97	19.65	14.59
217	Snord89	small nucleolar RNA, C/D box 89 (Snord89), small nucleolar RNA.	chr1	-	uc011wju.1	yes	yes	no	Active	uc011wju.1	yes	yes	no	Active	uc011wju.1	yes	yes	no	Active	uc011wju.1	yes	yes	no	Active	uc011wju.1	yes	yes	no	Active	0	0	0	0	0
218	Rnf149	ring finger protein 149 (Rnf149), mRNA.	chr1	-	uc007atl.3	yes	yes	no	Active	uc007atl.3	yes	yes	no	Active	uc007atl.3	yes	yes	no	Active	uc007atl.3	yes	yes	no	Active	uc007atl.3	yes	yes	no	Active	32.13	35.48	48.44	20.45	18.69
219	Creg2	cellular repressor of E1A-stimulated genes 2 (Creg2), mRNA.	chr1	-	uc007atm.1	yes	no	yes	PRC.S5p	uc007atm.1	no	no	yes	PRC.Only	uc007atm.1	yes	no	yes	PRC.S5p	uc007atm.1	yes	yes	yes	PRC.Active	uc007atm.1	yes	yes	no	Active	0.08	0.02	0.51	21.14	32.94
220	Rfx8	regulatory factor X 8 (Rfx8), mRNA.	chr1	-	uc007atn.2	no	no	no	Inactive	uc007atn.2	no	no	no	Inactive	uc007atn.2	no	no	yes	PRC.Only	uc007atn.2	yes	no	no	OnlyS5P	uc007atn.2	no	no	no	Inactive	0.12	0.02	0.1	0.12	0.44
221	Gm3646	predicted gene 3646 (Gm3646), mRNA.	chr1	-	uc007ato.2	no	no	no	Inactive	uc007ato.2	no	no	no	Inactive	uc007ato.2	no	no	no	Inactive	uc007ato.2	no	no	no	Inactive	uc007ato.2	yes	no	no	OnlyS5P	0	0	0	0	0
222	1700066B17Rik	RIKEN cDNA 1700066B17 gene (1700066B17Rik), non-coding RNA.	chr1	-	uc007atp.1	no	no	no	Inactive	uc007atp.1	no	no	no	Inactive	uc007atp.1	no	no	no	Inactive	uc007atp.1	no	no	no	Inactive	uc007atp.1	no	no	no	Inactive	0.12	0	0.49	0	0
223	Map4k4	mitogen-activated protein kinase kinase kinase kinase 4 (Map4k4), transcript variant 2, mRNA.	chr1	+	uc007ats.1	yes	yes	no	Active	uc007ats.1	yes	yes	no	Active	uc007ats.1	yes	yes	no	Active	uc007ats.1	yes	yes	no	Active	uc007ats.1	yes	yes	no	Active	111.73	80.98	129.93	207.5	105.38
224	Gm16894	predicted gene, 16894 (Gm16894), non-coding RNA.	chr1	-	uc007att.2	no	no	no	Inactive	uc007att.2	no	no	no	Inactive	uc007att.2	no	no	no	Inactive	uc007att.2	no	yes	no	OnlyS7P	uc007att.2	no	no	no	Inactive	0	0	0	0.42	0.31
225	Il1r2	interleukin 1 receptor, type II (Il1r2), mRNA.	chr1	+	uc007atu.2	no	no	no	Inactive	uc007atu.2	no	no	no	Inactive	uc007atu.2	no	no	no	Inactive	uc007atu.2	no	no	no	Inactive	uc007atu.2	no	no	no	Inactive	0.92	0.81	0.21	0	0.64
226	Il1r1	interleukin 1 receptor, type I (Il1r1), transcript variant 2, mRNA.	chr1	+	uc007atw.1	no	no	yes	PRC.Only	uc007atw.1	no	no	yes	PRC.Only	uc007atw.1	no	no	yes	PRC.Only	uc007atw.1	no	no	no	Inactive	uc007atw.1	no	no	no	Inactive	0.21	0.57	0.27	0.06	0.56
227	Il1rl2	interleukin 1 receptor-like 2 (Il1rl2), mRNA.	chr1	+	uc007atx.1	no	no	yes	PRC.Only	uc007atx.1	no	no	yes	PRC.Only	uc007aty.1	no	no	yes	PRC.Only	uc007atx.1	no	no	no	Inactive	uc007atx.1	no	no	no	Inactive	0.13	0.49	0.31	0.04	0.13
228	Il1rl1	interleukin 1 receptor-like 1 (Il1rl1), transcript variant 2, mRNA.	chr1	+	uc007aua.2	no	no	no	Inactive	uc007auc.2	no	no	no	Inactive	uc007auc.2	no	no	no	Inactive	uc007atz.2	no	no	no	Inactive	uc007auc.2	no	no	no	Inactive	0	0	0	0	0
229	Il18r1	interleukin 18 receptor 1 (Il18r1), transcript variant 3, mRNA.	chr1	+	uc007aug.1	no	no	no	Inactive	uc007aud.1	no	no	no	Inactive	uc007aud.1	no	no	no	Inactive	uc011wjz.1	no	no	no	Inactive	uc007aud.1	no	no	no	Inactive	0.03	0	0	0.04	0
230	Il18rap	interleukin 18 receptor accessory protein (Il18rap), mRNA.	chr1	+	uc007auj.1	no	no	no	Inactive	uc007aui.1	no	no	no	Inactive	uc007aui.1	no	no	no	Inactive	uc007auk.1	no	no	no	Inactive	uc007auk.1	no	no	no	Inactive	0	0	0	0	0.02
231	Slc9a4	solute carrier family 9 (sodium/hydrogen exchanger), member 4 (Slc9a4), mRNA.	chr1	+	uc007aul.1	no	no	no	Inactive	uc007aul.1	no	no	no	Inactive	uc007aul.1	no	no	no	Inactive	uc007aul.1	no	no	no	Inactive	uc007aul.1	no	no	no	Inactive	0	0	0	0	0
232	Slc9a2	solute carrier family 9 (sodium/hydrogen exchanger), member 2 (Slc9a2), mRNA.	chr1	+	uc007aun.1	yes	no	yes	PRC.S5p	uc007aun.1	yes	no	yes	PRC.S5p	uc007aun.1	yes	no	yes	PRC.S5p	uc007aun.1	yes	no	yes	PRC.S5p	uc007aun.1	yes	no	yes	PRC.S5p	0	0.12	0.06	0.17	0.21
233	Mfsd9	major facilitator superfamily domain containing 9 (Mfsd9), mRNA.	chr1	-	uc007aup.1	yes	yes	no	Active	uc007aup.1	yes	yes	no	Active	uc007aup.1	yes	yes	no	Active	uc007aup.1	yes	yes	no	Active	uc007aup.1	yes	yes	no	Active	1.49	0.97	2.03	7.19	8.42
234	Tmem182	transmembrane protein 182 (Tmem182), mRNA.	chr1	+	uc007auq.1	no	no	no	Inactive	uc007auq.1	no	no	no	Inactive	uc007auq.1	no	no	no	Inactive	uc007auq.1	no	no	no	Inactive	uc007auq.1	no	no	no	Inactive	0	0	0	0	0.29
235	4930448I06Rik	RIKEN cDNA 4930448I06 gene (4930448I06Rik), non-coding RNA.	chr1	-	uc029qny.1	no	no	no	Inactive	uc029qny.1	no	no	no	Inactive	uc029qny.1	no	no	no	Inactive	uc029qny.1	no	no	no	Inactive	uc029qny.1	no	no	no	Inactive	0	0	0	0	0
236	2610017I09Rik	RIKEN cDNA 2610017I09 gene (2610017I09Rik), non-coding RNA.	chr1	-	uc007auu.1	yes	no	yes	PRC.S5p	uc007auu.1	yes	no	yes	PRC.S5p	uc007auv.1	yes	yes	yes	PRC.Active	uc007auv.1	yes	yes	yes	PRC.Active	uc007auv.1	yes	yes	yes	PRC.Active	0	0	29.44	115.49	101.9
237	Pou3f3	POU domain, class 3, transcription factor 3 (Pou3f3), mRNA.	chr1	+	uc007auw.1	yes	no	yes	PRC.S5p	uc007auw.1	yes	no	yes	PRC.S5p	uc007auw.1	yes	no	yes	PRC.S5p	uc007auw.1	yes	yes	no	Active	uc007auw.1	yes	yes	yes	PRC.Active	0.14	0.28	16.8	99.15	31.57
238	2900092D14Rik	RIKEN cDNA 2900092D14 gene (2900092D14Rik), non-coding RNA.	chr1	+	uc007aux.2	no	no	yes	PRC.Only	uc007aux.2	no	no	yes	PRC.Only	uc007aux.2	yes	yes	yes	PRC.Active	uc007aux.2	yes	yes	no	Active	uc007aux.2	yes	yes	yes	PRC.Active	0.02	0.02	2.35	20.54	8.9
240	Mrps9	mitochondrial ribosomal protein S9 (Mrps9), nuclear gene encoding mitochondrial protein, mRNA.	chr1	+	uc007ava.2	yes	yes	no	Active	uc007ava.2	yes	yes	no	Active	uc007ava.2	yes	yes	no	Active	uc007ava.2	yes	yes	no	Active	uc007ava.2	yes	yes	no	Active	110.71	73.84	80.06	42.03	33.9
241	Gpr45	G protein-coupled receptor 45 (Gpr45), mRNA.	chr1	+	uc007avc.2	yes	no	yes	PRC.S5p	uc007avc.2	yes	no	yes	PRC.S5p	uc007avc.2	yes	yes	yes	PRC.Active	uc007avc.2	yes	yes	no	Active	uc007avc.2	yes	yes	no	Active	0.05	0.17	1.82	12.79	7.04
242	Tgfbrap1	transforming growth factor, beta receptor associated protein 1 (Tgfbrap1), mRNA.	chr1	-	uc007avi.1	NA	NA	no	NA	uc007avi.1	NA	NA	no	NA	uc007avf.1	NA	NA	no	NA	uc007avi.1	NA	NA	no	NA	uc007avf.1	NA	NA	no	NA	5.25	4.18	11.1	30.98	21.45
243	AI597479	expressed sequence AI597479 (AI597479), mRNA.	chr1	+	uc007avj.1	NA	NA	no	NA	uc007avj.1	NA	NA	no	NA	uc007avj.1	NA	NA	no	NA	uc007avj.1	NA	NA	no	NA	uc007avj.1	NA	NA	no	NA	26.61	18.46	23.42	42.95	38.59
244	Fhl2	four and a half LIM domains 2 (Fhl2), mRNA.	chr1	-	uc007avk.1	no	no	yes	PRC.Only	uc007avk.1	no	no	yes	PRC.Only	uc007avk.1	yes	yes	yes	PRC.Active	uc007avk.1	yes	yes	no	Active	uc007avk.1	yes	yes	yes	PRC.Active	0.19	0.36	3.52	15.27	23.88
245	Rpl29	ribosomal protein L29 (Rpl29), mRNA.	chr1	+	uc007avm.2	no	no	no	Inactive	uc007avm.2	no	no	no	Inactive	uc007avm.2	no	no	no	Inactive	uc007avm.2	no	yes	no	OnlyS7P	uc007avm.2	no	yes	no	OnlyS7P	156.24	188.54	134.88	104.92	118.93
246	Nck2	non-catalytic region of tyrosine kinase adaptor protein 2 (Nck2), mRNA.	chr1	+	uc007avo.2	yes	yes	no	Active	uc007avo.2	yes	yes	no	Active	uc007avo.2	yes	yes	no	Active	uc007avo.2	yes	yes	no	Active	uc007avo.2	yes	yes	no	Active	8.71	8.79	27.99	36.76	17.55
248	1500015O10Rik	RIKEN cDNA 1500015O10 gene (1500015O10Rik), mRNA.	chr1	+	uc007avp.2	no	no	no	Inactive	uc007avp.2	no	no	no	Inactive	uc007avp.2	no	no	no	Inactive	uc007avp.2	yes	no	no	OnlyS5P	uc007avp.2	yes	yes	no	Active	0.31	0.63	0.77	24.41	46.7
249	Uxs1	UDP-glucuronate decarboxylase 1 (Uxs1), mRNA.	chr1	-	uc007avq.1	yes	yes	no	Active	uc007avq.1	yes	yes	no	Active	uc007avq.1	yes	yes	no	Active	uc007avq.1	yes	yes	no	Active	uc007avq.1	yes	yes	no	Active	27.82	23.93	35.48	21.82	25.87
250	Tpp2	tripeptidyl peptidase II (Tpp2), mRNA.	chr1	+	uc007avs.1	yes	yes	no	Active	uc007avs.1	yes	yes	no	Active	uc011wkb.1	yes	yes	no	Active	uc007avr.1	yes	yes	no	Active	uc007avs.1	yes	yes	no	Active	70.28	68.91	83.09	42.78	32.9
251	A530098C11Rik	RIKEN cDNA A530098C11 gene (A530098C11Rik), mRNA.	chr1	-	uc007avw.1	no	no	no	Inactive	uc007avw.1	no	no	no	Inactive	uc007avw.1	no	no	no	Inactive	uc007avw.1	no	no	no	Inactive	uc007avw.1	no	no	no	Inactive	0.09	0.08	0.14	0.17	0.05
252	1700029F09Rik	RIKEN cDNA 1700029F09 gene (1700029F09Rik), mRNA.	chr1	-	uc007avz.2	yes	yes	no	Active	uc007avz.2	yes	yes	no	Active	uc007avy.2	yes	yes	no	Active	uc007avy.2	yes	yes	no	Active	uc007avy.2	yes	yes	no	Active	31.62	48.4	41.25	8.05	6.47
253	Kdelc1	KDEL (Lys-Asp-Glu-Leu) containing 1 (Kdelc1), mRNA.	chr1	-	uc007awb.1	NA	NA	no	NA	uc007awb.1	NA	NA	no	NA	uc007awb.1	NA	NA	no	NA	uc007awb.1	NA	NA	no	NA	uc007awc.1	NA	NA	no	NA	22.82	20.19	34.5	26.91	27.46
254	Bivm	basic, immunoglobulin-like variable motif containing (Bivm), mRNA.	chr1	+	uc007awe.2	NA	NA	no	NA	uc007awd.2	NA	NA	no	NA	uc007awe.2	NA	NA	no	NA	uc007awe.2	NA	NA	no	NA	uc007awe.2	NA	NA	no	NA	8.22	11.06	15.42	25.55	20.96
255	Ercc5	excision repair cross-complementing rodent repair deficiency, complementation group 5 (Ercc5), mRNA.	chr1	+	uc007awj.1	yes	yes	no	Active	uc007awj.1	yes	yes	no	Active	uc007awj.1	yes	yes	no	Active	uc007awg.1	yes	yes	no	Active	uc007awj.1	yes	yes	no	Active	17.43	16.14	44.41	22.77	19.89
256	4832428D23Rik	RIKEN cDNA 4832428D23 gene (4832428D23Rik), mRNA.	chr1	-	uc007awk.1	no	no	no	Inactive	uc007awk.1	no	no	no	Inactive	uc007awk.1	no	no	no	Inactive	uc007awk.1	no	no	no	Inactive	uc007awk.1	yes	no	no	OnlyS5P	0	0.01	0	0	0.14
257	Gulp1	GULP, engulfment adaptor PTB domain containing 1 (Gulp1), mRNA.	chr1	+	uc007awm.2	yes	no	yes	PRC.S5p	uc007awl.2	yes	yes	yes	PRC.Active	uc007awm.2	yes	yes	yes	PRC.Active	uc007awm.2	yes	yes	no	Active	uc007awl.2	yes	yes	no	Active	1.11	2.52	19.57	5.97	11.07
258	4930521E06Rik	RIKEN cDNA 4930521E06 gene (4930521E06Rik), non-coding RNA.	chr1	-	uc029qoa.1	no	no	no	Inactive	uc029qoa.1	no	no	no	Inactive	uc029qoa.1	no	no	no	Inactive	uc029qoa.1	no	no	no	Inactive	uc029qoa.1	no	no	no	Inactive	0	0	0.12	0.2	0.29
259	Col3a1	collagen, type III, alpha 1 (Col3a1), mRNA.	chr1	+	uc007awq.2	no	no	no	Inactive	uc007awq.2	no	no	no	Inactive	uc007awp.2	no	no	no	Inactive	uc007awq.2	no	yes	no	OnlyS7P	uc007awq.2	no	yes	no	OnlyS7P	0	0.02	1.1	523.34	432.19
260	Col5a2	collagen, type V, alpha 2 (Col5a2), mRNA.	chr1	-	uc007aws.1	no	no	no	Inactive	uc007aws.1	no	no	no	Inactive	uc007aws.1	no	no	no	Inactive	uc007awr.1	yes	no	no	OnlyS5P	uc007aws.1	no	no	no	Inactive	0.04	0.33	0.96	39.33	40.79
266	Wdr75	WD repeat domain 75 (Wdr75), mRNA.	chr1	+	uc007awt.1	yes	yes	no	Active	uc007awt.1	yes	yes	no	Active	uc007awt.1	yes	yes	no	Active	uc007awt.1	yes	yes	no	Active	uc007awt.1	yes	yes	no	Active	103.4	140.45	100.72	27.95	19.79
267	Slc40a1	solute carrier family 40 (iron-regulated transporter), member 1 (Slc40a1), mRNA.	chr1	-	uc007awv.1	yes	yes	yes	PRC.Active	uc007awu.1	yes	yes	yes	PRC.Active	uc007awu.1	yes	yes	no	Active	uc007awv.1	yes	yes	yes	PRC.Active	uc007awu.1	yes	yes	yes	PRC.Active	1.23	4.85	2.96	1.39	3.22
268	Gm3852	SubName: Full=MCG1031563; SubName: Full=Uncharacterized protein;	chr1	-	uc011wkj.1	no	no	no	Inactive	uc011wkj.1	no	no	no	Inactive	uc011wkj.1	no	no	no	Inactive	uc011wkj.1	no	no	no	Inactive	uc011wkj.1	no	no	no	Inactive	0	0	0	0	0
269	Gm4776	predicted gene 4776 (Gm4776), transcript variant 1, non-coding RNA.	chr1	-	uc011wkm.1	no	no	no	Inactive	uc011wkm.1	no	no	no	Inactive	uc011wkm.1	no	no	no	Inactive	uc011wkm.1	no	no	no	Inactive	uc011wkm.1	no	no	no	Inactive	0	0	0	0.02	0.02
270	Dnahc7b	dynein, axonemal, heavy chain 7B (Dnahc7b), mRNA.	chr1	+	uc007awx.2	no	no	no	Inactive	uc007awx.2	yes	yes	no	Active	uc007awx.2	yes	yes	no	Active	uc007awx.2	yes	yes	no	Active	uc007awx.2	yes	yes	no	Active	0.07	0.12	0.17	2.2	7.17
274	Slc39a10	solute carrier family 39 (zinc transporter), member 10 (Slc39a10), mRNA.	chr1	-	uc007axc.1	yes	yes	no	Active	uc007axc.1	yes	yes	no	Active	uc007axc.1	yes	yes	no	Active	uc007axc.1	yes	yes	no	Active	uc007axc.1	yes	yes	no	Active	35.35	81.82	69.8	92.41	67.27
279	Tmeff2	transmembrane protein with EGF-like and two follistatin-like domains 2 (Tmeff2), mRNA.	chr1	+	uc007axj.1	yes	yes	yes	PRC.Active	uc007axj.1	yes	yes	yes	PRC.Active	uc007axj.1	yes	yes	yes	PRC.Active	uc007axj.1	yes	yes	yes	PRC.Active	uc007axj.1	yes	yes	yes	PRC.Active	0.19	0.18	2.06	25.7	32.75
280	9330175M20Rik	RIKEN cDNA 9330175M20 gene (9330175M20Rik), non-coding RNA.	chr1	-	uc029qog.1	no	no	no	Inactive	uc029qog.1	no	no	no	Inactive	uc029qog.1	no	no	no	Inactive	uc029qog.1	yes	no	no	OnlyS5P	uc029qog.1	no	no	no	Inactive	0	0	0	0.03	0.02
281	Sdpr	serum deprivation response (Sdpr), mRNA.	chr1	+	uc007axk.1	no	no	no	Inactive	uc007axk.1	no	no	no	Inactive	uc007axk.1	no	no	no	Inactive	uc007axk.1	no	no	no	Inactive	uc007axk.1	yes	no	no	OnlyS5P	0	0.03	0.16	2.18	9.78
283	Nabp1	nucleic acid binding protein 1 (Nabp1), mRNA.	chr1	-	uc007axn.1	yes	yes	no	Active	uc007axm.1	yes	yes	no	Active	uc007axo.1	yes	yes	no	Active	uc007axo.1	yes	yes	no	Active	uc007axm.1	yes	yes	no	Active	50.74	46.95	18.17	10.01	17.95
285	Myo1b	myosin IB (Myo1b), transcript variant 2, mRNA.	chr1	-	uc007axt.2	yes	yes	yes	PRC.Active	uc007axt.2	yes	no	yes	PRC.S5p	uc007axt.2	yes	yes	yes	PRC.Active	uc007axu.2	yes	yes	no	Active	uc007axs.2	yes	yes	no	Active	30.98	22.92	66.57	49.1	26.1
286	Stat4	signal transducer and activator of transcription 4 (Stat4), mRNA.	chr1	+	uc007axx.1	yes	yes	no	Active	uc007axx.1	yes	no	no	OnlyS5P	uc007axw.1	no	no	no	Inactive	uc007axw.1	no	no	no	Inactive	uc011wkn.1	no	no	yes	PRC.Only	10.41	5.45	1.02	0.29	0.06
287	Stat1	signal transducer and activator of transcription 1 (Stat1), transcript variant 2, mRNA.	chr1	+	uc007aya.2	yes	yes	no	Active	uc007ayc.2	yes	yes	yes	PRC.Active	uc007aya.2	yes	yes	yes	PRC.Active	uc007aya.2	yes	yes	no	Active	uc007ayc.2	yes	yes	no	Active	7.71	4.04	5.73	5.66	14.45
288	Gls	glutaminase (Gls), nuclear gene encoding mitochondrial protein, transcript variant 2, mRNA.	chr1	-	uc011wko.1	yes	yes	no	Active	uc011wko.1	yes	yes	no	Active	uc011wko.1	yes	yes	no	Active	uc007aye.2	yes	yes	no	Active	uc007aye.2	yes	yes	no	Active	38.61	35.47	58.52	91.31	86.99
289	Nab1	Ngfi-A binding protein 1 (Nab1), mRNA.	chr1	-	uc007ayh.2	yes	no	yes	PRC.S5p	uc007ayh.2	no	no	yes	PRC.Only	uc007ayh.2	no	no	yes	PRC.Only	uc007ayh.2	yes	yes	no	Active	uc007ayh.2	yes	yes	no	Active	2	1.32	5.9	8.21	10.89
291	Tmem194b	transmembrane protein 194B (Tmem194b), transcript variant 2, non-coding RNA.	chr1	+	uc029qol.1	yes	yes	no	Active	uc029qol.1	yes	yes	no	Active	uc029qol.1	yes	yes	no	Active	uc029qol.1	yes	yes	no	Active	uc029qol.1	yes	yes	no	Active	12.76	5.67	7.65	7.44	7.31
292	Mfsd6	major facilitator superfamily domain containing 6 (Mfsd6), transcript variant 1, mRNA.	chr1	-	uc007ayl.3	yes	no	yes	PRC.S5p	uc007ayl.3	no	no	yes	PRC.Only	uc007ayl.3	no	no	yes	PRC.Only	uc007ayl.3	yes	yes	no	Active	uc007ayl.3	yes	yes	yes	PRC.Active	1.15	0.58	2.45	19.42	25.52
293	Inpp1	inositol polyphosphate-1-phosphatase (Inpp1), mRNA.	chr1	-	uc007ayo.2	yes	no	yes	PRC.S5p	uc007ayo.2	yes	yes	yes	PRC.Active	uc007ayo.2	yes	yes	yes	PRC.Active	uc007ayo.2	yes	yes	no	Active	uc007ayo.2	yes	yes	no	Active	2.17	3.4	5.98	28.08	28.14
294	Hibch	3-hydroxyisobutyryl-Coenzyme A hydrolase (Hibch), nuclear gene encoding mitochondrial protein, mRNA.	chr1	+	uc007ayp.1	yes	yes	no	Active	uc007ayp.1	yes	yes	no	Active	uc007ayp.1	yes	yes	no	Active	uc007ayp.1	yes	yes	no	Active	uc007ayp.1	yes	yes	no	Active	26.53	15.89	18.44	29.33	33.22
295	1700019D03Rik	RIKEN cDNA 1700019D03 gene (1700019D03Rik), mRNA.	chr1	-	uc007ayr.1	yes	yes	no	Active	uc007ayr.1	yes	yes	no	Active	uc007ayr.1	yes	no	no	OnlyS5P	uc007ayr.1	no	no	no	Inactive	uc007ayr.1	yes	yes	no	Active	67.86	38.4	16.2	4.5	10.63
296	Mstn	myostatin (Mstn), mRNA.	chr1	+	uc007ayt.1	no	no	no	Inactive	uc007ayt.1	no	no	no	Inactive	uc007ayt.1	no	no	no	Inactive	uc007ayt.1	no	no	no	Inactive	uc007ayt.1	no	no	no	Inactive	0	0	0	0.12	0.08
297	1700019A02Rik	RIKEN cDNA 1700019A02 gene (1700019A02Rik), mRNA.	chr1	-	uc007ayu.1	no	no	no	Inactive	uc007ayu.1	yes	yes	no	Active	uc007ayu.1	no	no	no	Inactive	uc007ayu.1	no	no	no	Inactive	uc007ayu.1	no	no	no	Inactive	0.96	2.09	0.3	0	0.12
298	Pms1	postmeiotic segregation increased 1 (S. cerevisiae) (Pms1), mRNA.	chr1	-	uc007ayv.2	NA	NA	no	NA	uc007ayv.2	NA	NA	no	NA	uc007ayv.2	NA	NA	no	NA	uc007ayv.2	NA	NA	no	NA	uc007ayv.2	NA	NA	no	NA	18.79	16.64	13.63	3.44	4.38
300	Ormdl1	ORM1-like 1 (S. cerevisiae) (Ormdl1), mRNA.	chr1	+	uc011wks.1	NA	NA	no	NA	uc011wks.1	NA	NA	no	NA	uc011wks.1	NA	NA	no	NA	uc007ayy.2	NA	NA	no	NA	uc007ayy.2	NA	NA	no	NA	24.36	22.05	53.94	41.22	56.14
301	Osgepl1	O-sialoglycoprotein endopeptidase-like 1 (Osgepl1), mRNA.	chr1	+	uc011wkt.1	yes	yes	no	Active	uc011wkt.1	yes	yes	no	Active	uc011wkt.1	yes	yes	no	Active	uc011wkt.1	yes	yes	no	Active	uc011wkt.1	yes	yes	no	Active	16.73	13.06	24.44	13.67	18.23
302	Asnsd1	asparagine synthetase domain containing 1 (Asnsd1), mRNA.	chr1	-	uc007azg.1	yes	yes	no	Active	uc007azg.1	yes	yes	no	Active	uc007azg.1	yes	yes	no	Active	uc007aze.1	yes	yes	no	Active	uc007azg.1	yes	yes	no	Active	84.51	88.16	84.2	47.91	53.82
303	Dnahc7a	dynein, axonemal, heavy chain 7A (Dnahc7a), mRNA.	chr1	-	uc029qom.1	yes	yes	no	Active	uc029qom.1	yes	yes	no	Active	uc029qom.1	yes	yes	no	Active	uc007azi.1	yes	yes	no	Active	uc007azi.1	yes	yes	no	Active	1.37	4.27	3.8	7.38	10.05
304	Stk17b	serine/threonine kinase 17b (apoptosis-inducing) (Stk17b), mRNA.	chr1	-	uc007azj.2	yes	yes	no	Active	uc007azj.2	yes	yes	no	Active	uc007azj.2	yes	yes	no	Active	uc007azj.2	yes	yes	no	Active	uc007azj.2	yes	yes	no	Active	18.32	18.9	10.93	3.93	6.43
305	Hecw2	HECT, C2 and WW domain containing E3 ubiquitin protein ligase 2 (Hecw2), transcript variant 1, mRNA.	chr1	-	uc007azk.2	yes	no	yes	PRC.S5p	uc007azm.1	yes	no	yes	PRC.S5p	uc007azk.2	yes	no	yes	PRC.S5p	uc007azm.1	yes	yes	no	Active	uc007azm.1	yes	yes	yes	PRC.Active	0.24	0.4	1.76	7.73	7.57
306	Ccdc150	coiled-coil domain containing 150 (Ccdc150), mRNA.	chr1	+	uc011wkx.1	yes	yes	no	Active	uc011wkx.1	yes	yes	no	Active	uc011wkx.1	yes	yes	no	Active	uc011wkx.1	yes	yes	no	Active	uc007azn.1	yes	yes	no	Active	0.58	0.37	0.63	0.18	0.34
307	Gtf3c3	general transcription factor IIIC, polypeptide 3 (Gtf3c3), mRNA.	chr1	-	uc007azp.1	yes	yes	no	Active	uc007azp.1	yes	yes	no	Active	uc007azp.1	yes	yes	no	Active	uc007azp.1	yes	yes	no	Active	uc007azp.1	yes	yes	no	Active	39.89	40.91	45.29	27.41	28.18
308	Pgap1	post-GPI attachment to proteins 1 (Pgap1), mRNA.	chr1	-	uc011wky.2	yes	yes	yes	PRC.Active	uc011wky.2	yes	yes	yes	PRC.Active	uc011wky.2	yes	yes	no	Active	uc007azr.3	yes	yes	no	Active	uc007azr.3	yes	yes	no	Active	4.4	11.96	16.33	58.66	54.82
309	Ankrd44	ankyrin repeat domain 44 (Ankrd44), mRNA.	chr1	-	uc007azu.2	yes	no	yes	PRC.S5p	uc011wkz.1	yes	no	yes	PRC.S5p	uc007azu.2	yes	no	yes	PRC.S5p	uc007azu.2	yes	yes	no	Active	uc007azu.2	yes	yes	no	Active	0.54	0.32	2.43	22.65	9.28
311	Sf3b1	splicing factor 3b, subunit 1 (Sf3b1), mRNA.	chr1	-	uc007azx.2	yes	yes	no	Active	uc007azx.2	yes	yes	no	Active	uc007azx.2	yes	yes	no	Active	uc007azx.2	yes	yes	no	Active	uc007azx.2	yes	yes	no	Active	169.39	154.73	172.4	199.17	152.66
312	Coq10b	coenzyme Q10 homolog B (S. cerevisiae) (Coq10b), nuclear gene encoding mitochondrial protein, transcript variant 1, mRNA.	chr1	+	uc007azz.1	yes	yes	no	Active	uc007azz.1	yes	yes	no	Active	uc007azz.1	yes	yes	no	Active	uc007azz.1	yes	yes	no	Active	uc007azz.1	yes	yes	no	Active	17.61	20.54	18.2	18.11	24.27
313	Hspd1	heat shock protein 1 (chaperonin) (Hspd1), nuclear gene encoding mitochondrial protein, mRNA.	chr1	-	uc007bab.2	NA	NA	no	NA	uc007bab.2	NA	NA	no	NA	uc007bab.2	NA	NA	no	NA	uc007bab.2	NA	NA	no	NA	uc007bab.2	NA	NA	no	NA	651.18	1313.1	876.43	194.7	220.03
314	Hspe1	heat shock protein 1 (chaperonin 10) (Hspe1), nuclear gene encoding mitochondrial protein, mRNA.	chr1	+	uc007bac.2	NA	NA	no	NA	uc007bac.2	NA	NA	no	NA	uc007bac.2	NA	NA	no	NA	uc007bac.2	NA	NA	no	NA	uc007bac.2	NA	NA	no	NA	729.93	1056.1	757.01	156.36	237.93
315	Mob4	MOB family member 4, phocein (Mob4), mRNA.	chr1	+	uc007bad.1	yes	yes	no	Active	uc007bad.1	yes	yes	no	Active	uc007bad.1	yes	yes	no	Active	uc007bad.1	yes	yes	no	Active	uc007bad.1	yes	yes	no	Active	37.87	30.84	37.19	56.97	54.08
317	Rftn2	raftlin family member 2 (Rftn2), mRNA.	chr1	-	uc007bag.1	no	no	no	Inactive	uc007bag.1	no	no	yes	PRC.Only	uc007bag.1	no	no	yes	PRC.Only	uc007bah.1	yes	no	no	OnlyS5P	uc007bah.1	yes	yes	yes	PRC.Active	0.02	0.11	0.83	7.22	15.38
319	Mars2	methionine-tRNA synthetase 2 (mitochondrial) (Mars2), nuclear gene encoding mitochondrial protein, mRNA.	chr1	+	uc007baj.1	yes	yes	yes	PRC.Active	uc007baj.1	yes	yes	yes	PRC.Active	uc007baj.1	yes	yes	yes	PRC.Active	uc007baj.1	yes	yes	no	Active	uc007baj.1	yes	yes	no	Active	9.04	8.93	7.47	8.25	4.53
320	Boll	bol, boule-like (Drosophila) (Boll), transcript variant 1, mRNA.	chr1	-	uc007bal.1	yes	no	yes	PRC.S5p	uc011wlb.1	yes	no	yes	PRC.S5p	uc007bam.1	no	no	yes	PRC.Only	uc007bal.1	yes	no	yes	PRC.S5p	uc007bal.1	no	no	yes	PRC.Only	0.64	1.52	0.05	0.15	0
321	Plcl1	phospholipase C-like 1 (Plcl1), mRNA.	chr1	+	uc007ban.2	yes	no	yes	PRC.S5p	uc007ban.2	no	no	yes	PRC.Only	uc007ban.2	yes	no	yes	PRC.S5p	uc007ban.2	yes	yes	no	Active	uc007ban.2	yes	yes	no	Active	0.04	0.01	0.36	11.1	10.09
322	9130227L01Rik	RIKEN cDNA 9130227L01 gene (9130227L01Rik), non-coding RNA.	chr1	+	uc007bap.2	no	no	no	Inactive	uc007bap.2	no	no	no	Inactive	uc007bap.2	no	no	no	Inactive	uc007bap.2	no	no	no	Inactive	uc007bap.2	no	no	no	Inactive	0	0	0	0	0.04
324	Hsfy2	heat shock transcription factor, Y linked 2 (Hsfy2), mRNA.	chr1	-	uc007bar.2	no	no	no	Inactive	uc007bar.2	no	no	no	Inactive	uc007bar.2	no	no	no	Inactive	uc007bar.2	no	no	no	Inactive	uc007bar.2	no	no	no	Inactive	0	0	0	0	0
325	Satb2	special AT-rich sequence binding protein 2 (Satb2), mRNA.	chr1	-	uc007bas.1	NA	no	NA	NA	uc007bas.1	NA	no	NA	NA	uc007bas.1	NA	no	NA	NA	uc007bas.1	NA	no	NA	NA	uc007bas.1	NA	no	NA	NA	1.64	0.81	4.4	0.68	0.23
326	9130024F11Rik	RIKEN cDNA 9130024F11 gene (9130024F11Rik), transcript variant 1, non-coding RNA.	chr1	+	uc029qoo.1	NA	no	NA	NA	uc007bat.2	NA	no	NA	NA	uc029qoo.1	NA	no	NA	NA	uc029qoo.1	NA	no	NA	NA	uc029qoo.1	NA	no	NA	NA	0.45	0.23	0.81	0.17	0.01
327	BC055402	cDNA sequence BC055402 (BC055402), non-coding RNA.	chr1	-	uc007bav.2	no	no	no	Inactive	uc007bav.2	no	no	no	Inactive	uc007bav.2	no	no	no	Inactive	uc007bav.2	no	no	no	Inactive	uc007bav.2	no	no	yes	PRC.Only	0	0	0	0	0
332	4930558J18Rik	RIKEN cDNA 4930558J18 gene (4930558J18Rik), non-coding RNA.	chr1	-	uc007bax.1	NA	NA	no	NA	uc007bax.1	NA	NA	no	NA	uc007bax.1	NA	NA	no	NA	uc007bax.1	NA	NA	no	NA	uc007bax.1	NA	NA	no	NA	3.05	2.03	1.22	0.46	0.48
333	1700066M21Rik	RIKEN cDNA 1700066M21 gene (1700066M21Rik), mRNA.	chr1	+	uc007bay.2	NA	NA	no	NA	uc007bay.2	NA	NA	no	NA	uc007bay.2	NA	NA	no	NA	uc007bay.2	NA	NA	no	NA	uc007bay.2	NA	NA	no	NA	7.76	3.6	5.4	8.88	17.16
334	1110034B05Rik	RIKEN cDNA 1110034B05 gene (1110034B05Rik), transcript variant 3, non-coding RNA.	chr1	-	uc011wlg.1	NA	NA	no	NA	uc011wlg.1	NA	NA	no	NA	uc011wlg.1	NA	NA	no	NA	uc011wlg.1	NA	NA	no	NA	uc011wlg.1	NA	NA	no	NA	12.1	22.06	16.78	11.87	19.01
336	9430016H08Rik	RIKEN cDNA 9430016H08 gene (9430016H08Rik), mRNA.	chr1	+	uc007bbc.2	NA	NA	no	NA	uc007bbc.2	NA	NA	no	NA	uc007bbc.2	NA	NA	no	NA	uc007bbc.2	NA	NA	no	NA	uc007bbc.2	NA	NA	no	NA	21.04	28.01	27.78	20.2	17.84
337	Spats2l	spermatogenesis associated, serine-rich 2-like (Spats2l), transcript variant 1, mRNA.	chr1	+	uc007bbd.2	yes	yes	yes	PRC.Active	uc007bbd.2	yes	no	yes	PRC.S5p	uc007bbd.2	yes	yes	yes	PRC.Active	uc007bbd.2	yes	yes	no	Active	uc007bbd.2	yes	yes	no	Active	0.22	0.44	4.51	32.76	27.96
338	Kctd18	potassium channel tetramerisation domain containing 18 (Kctd18), transcript variant 1, mRNA.	chr1	-	uc007bbf.2	yes	yes	no	Active	uc007bbf.2	yes	yes	no	Active	uc011wlh.1	yes	yes	no	Active	uc011wlh.1	yes	yes	no	Active	uc011wlh.1	yes	yes	no	Active	10.09	5.96	10.22	23.98	24.12
339	Sgol2	shugoshin-like 2 (S. pombe) (Sgol2), transcript variant 1, mRNA.	chr1	+	uc007bbk.2	yes	yes	no	Active	uc007bbk.2	yes	yes	no	Active	uc007bbk.2	yes	yes	no	Active	uc007bbk.2	yes	yes	no	Active	uc007bbk.2	yes	yes	no	Active	47.56	34.7	27.23	4.45	3.06
340	Aox1	aldehyde oxidase 1 (Aox1), mRNA.	chr1	+	uc007bbl.1	yes	yes	no	Active	uc007bbl.1	yes	yes	no	Active	uc007bbl.1	yes	yes	no	Active	uc007bbl.1	yes	yes	no	Active	uc007bbl.1	yes	yes	no	Active	0.4	0.25	0.22	0.65	4.28
341	Aox3	aldehyde oxidase 3 (Aox3), mRNA.	chr1	+	uc007bbm.1	yes	no	no	OnlyS5P	uc007bbm.1	no	no	no	Inactive	uc007bbm.1	no	no	no	Inactive	uc007bbm.1	no	no	no	Inactive	uc007bbm.1	yes	no	no	OnlyS5P	0.17	0.11	0.02	2.02	21.61
342	Aox4	aldehyde oxidase 4 (Aox4), mRNA.	chr1	+	uc007bbo.1	no	no	no	Inactive	uc007bbo.1	no	no	no	Inactive	uc007bbo.1	no	no	no	Inactive	uc007bbo.1	no	no	no	Inactive	uc007bbo.1	no	no	no	Inactive	0.02	0.19	0.08	0.36	0.38
343	Aox3l1	aldehyde oxidase 3-like 1 (Aox3l1), mRNA.	chr1	+	uc007bbp.1	no	no	no	Inactive	uc007bbp.1	no	no	no	Inactive	uc007bbp.1	no	no	no	Inactive	uc007bbp.1	no	no	no	Inactive	uc007bbp.1	no	no	no	Inactive	0.01	0.02	0.01	0.06	0.08
344	Bzw1	basic leucine zipper and W2 domains 1 (Bzw1), mRNA.	chr1	+	uc007bbq.1	yes	yes	no	Active	uc007bbr.1	yes	yes	no	Active	uc007bbr.1	yes	yes	no	Active	uc007bbq.1	yes	yes	no	Active	uc007bbr.1	yes	yes	no	Active	208.96	417.21	432.03	334.26	224.41
345	Clk1	CDC-like kinase 1 (Clk1), transcript variant 3, non-coding RNA.	chr1	-	uc007bbu.2	yes	yes	no	Active	uc007bbu.2	yes	yes	no	Active	uc007bbu.2	yes	yes	no	Active	uc007bbu.2	yes	yes	no	Active	uc007bbu.2	yes	yes	no	Active	98.83	96.32	88.08	106.92	111.67
346	Ppil3	peptidylprolyl isomerase (cyclophilin)-like 3 (Ppil3), transcript variant 1, mRNA.	chr1	-	uc007bbw.2	NA	NA	no	NA	uc007bbw.2	NA	NA	no	NA	uc007bbv.2	NA	NA	no	NA	uc007bbv.2	NA	NA	no	NA	uc007bbv.2	NA	NA	no	NA	35.39	54.48	60.5	28.32	24.89
347	Nif3l1	Ngg1 interacting factor 3-like 1 (S. pombe) (Nif3l1), mRNA.	chr1	+	uc007bbz.1	NA	NA	no	NA	uc007bbz.1	NA	NA	no	NA	uc007bbz.1	NA	NA	no	NA	uc007bbz.1	NA	NA	no	NA	uc007bbz.1	NA	NA	no	NA	37.84	63.32	64.29	35.25	20.97
348	Orc2	origin recognition complex, subunit 2 (Orc2), transcript variant a, mRNA.	chr1	-	uc007bcd.1	yes	yes	no	Active	uc007bcd.1	yes	yes	no	Active	uc007bcd.1	yes	yes	no	Active	uc007bcd.1	yes	yes	no	Active	uc007bcd.1	yes	yes	no	Active	83.84	95.78	70.87	15.37	11.28
351	Fam126b	family with sequence similarity 126, member B (Fam126b), mRNA.	chr1	-	uc007bcj.2	NA	NA	no	NA	uc007bcj.2	NA	NA	no	NA	uc007bcj.2	NA	NA	no	NA	uc007bcj.2	NA	NA	no	NA	uc007bcj.2	NA	NA	no	NA	5.84	4.12	4.18	11.02	9.93
352	Ndufb3	NADH dehydrogenase (ubiquinone) 1 beta subcomplex 3 (Ndufb3), nuclear gene encoding mitochondrial protein, mRNA.	chr1	+	uc007bck.1	NA	NA	no	NA	uc007bck.1	NA	NA	no	NA	uc007bck.1	NA	NA	no	NA	uc007bck.1	NA	NA	no	NA	uc007bck.1	NA	NA	no	NA	106.52	106.44	98.27	111.33	182.9
353	Gm20257	predicted gene, 20257 (Gm20257), non-coding RNA.	chr1	+	uc007bcl.1	no	no	yes	PRC.Only	uc007bcl.1	no	no	yes	PRC.Only	uc007bcl.1	no	no	yes	PRC.Only	uc007bcl.1	yes	yes	no	Active	uc007bcl.1	yes	yes	no	Active	0	0	0.12	0.1	0.49
354	Als2cr12	amyotrophic lateral sclerosis 2 (juvenile) chromosome region, candidate 12 (human) (Als2cr12), mRNA.	chr1	-	uc011wlm.2	no	no	no	Inactive	uc007bcm.2	no	no	no	Inactive	uc011wlm.2	no	no	no	Inactive	uc007bcm.2	no	no	no	Inactive	uc007bcm.2	no	no	no	Inactive	0	0	0	0.07	0
355	Cflar	CASP8 and FADD-like apoptosis regulator (Cflar), transcript variant 1, mRNA.	chr1	+	uc007bcn.1	yes	yes	no	Active	uc007bcn.1	yes	yes	no	Active	uc007bcn.1	yes	yes	no	Active	uc007bcn.1	yes	yes	no	Active	uc007bcn.1	yes	yes	no	Active	7.62	7.18	13.9	8.44	13.24
356	Casp8	caspase 8 (Casp8), transcript variant 1, mRNA.	chr1	+	uc007bcs.1	no	no	no	Inactive	uc007bcs.1	no	no	yes	PRC.Only	uc007bcs.1	no	no	yes	PRC.Only	uc007bcs.1	no	no	yes	PRC.Only	uc007bcs.1	no	no	yes	PRC.Only	0.92	2.27	3.67	0.55	2.05
357	Trak2	trafficking protein, kinesin binding 2 (Trak2), mRNA.	chr1	-	uc007bcv.2	NA	NA	no	NA	uc007bcv.2	NA	NA	NA	NA	uc007bcv.2	NA	NA	no	NA	uc007bcv.2	NA	NA	no	NA	uc007bcv.2	NA	NA	no	NA	18.46	16.36	10.73	24.54	18.77
358	Stradb	STE20-related kinase adaptor beta (Stradb), mRNA.	chr1	+	uc007bcy.1	NA	NA	no	NA	uc007bcy.1	NA	NA	NA	NA	uc007bcy.1	NA	NA	no	NA	uc007bcy.1	NA	NA	no	NA	uc007bcy.1	NA	NA	no	NA	7.76	3.96	9.19	59.7	49.93
360	Als2cr11	amyotrophic lateral sclerosis 2 (juvenile) chromosome region, candidate 11 (human) (Als2cr11), mRNA.	chr1	-	uc007bdc.1	no	no	no	Inactive	uc007bdc.1	no	no	no	Inactive	uc007bdc.1	no	no	no	Inactive	uc011wln.1	no	no	no	Inactive	uc007bdc.1	no	no	no	Inactive	0.04	0.09	0.11	0.06	0.03
361	Tmem237	transmembrane protein 237 (Tmem237), transcript variant 1, mRNA.	chr1	-	uc007bde.1	yes	yes	no	Active	uc007bdf.1	yes	yes	no	Active	uc007bdf.1	yes	yes	no	Active	uc007bdf.1	yes	yes	no	Active	uc007bdf.1	yes	yes	no	Active	20.51	21.09	36.93	31.42	38.06
362	Mpp4	membrane protein, palmitoylated 4 (MAGUK p55 subfamily member 4) (Mpp4), transcript variant 1, mRNA.	chr1	-	uc007bdg.2	no	no	no	Inactive	uc007bdg.2	NA	NA	no	NA	uc007bdg.2	NA	no	no	NA	uc007bdg.2	NA	no	no	NA	uc007bdg.2	NA	no	no	NA	0.04	0.12	0.04	0.77	0.42
363	Als2	amyotrophic lateral sclerosis 2 (juvenile) (Als2), transcript variant 1, mRNA.	chr1	-	uc007bdm.2	yes	yes	no	Active	uc007bdm.2	yes	yes	no	Active	uc007bdm.2	yes	yes	no	Active	uc007bdm.2	yes	yes	no	Active	uc007bdm.2	yes	yes	no	Active	34.26	34.86	28.81	31.59	16.93
364	Cdk15	cyclin-dependent kinase 15 (Cdk15), mRNA.	chr1	+	uc007bdr.2	yes	no	no	OnlyS5P	uc007bdr.2	no	no	no	Inactive	uc007bdr.2	no	no	no	Inactive	uc007bds.2	no	no	no	Inactive	uc007bdr.2	no	no	no	Inactive	0.33	0.31	0.04	0.11	0.25
365	Fzd7	frizzled homolog 7 (Drosophila) (Fzd7), mRNA.	chr1	+	uc011wlq.1	yes	yes	no	Active	uc011wlq.1	yes	yes	no	Active	uc011wlq.1	yes	yes	no	Active	uc011wlq.1	yes	yes	yes	PRC.Active	uc011wlq.1	yes	yes	yes	PRC.Active	55.25	112.06	194.6	9.64	11.95
366	Gm973	predicted gene 973 (Gm973), mRNA.	chr1	+	uc007bdv.1	no	no	no	Inactive	uc007bdv.1	no	no	no	Inactive	uc007bdv.1	yes	yes	no	Active	uc007bdv.1	yes	yes	no	Active	uc007bdv.1	yes	yes	no	Active	1.19	1.16	0.66	3.06	19.8
368	Sumo1	SMT3 suppressor of mif two 3 homolog 1 (yeast) (Sumo1), mRNA.	chr1	-	uc007bdx.1	yes	yes	no	Active	uc007bdx.1	yes	yes	no	Active	uc007bdx.1	yes	yes	no	Active	uc007bdx.1	yes	yes	no	Active	uc007bdx.1	yes	yes	no	Active	266.38	325.45	333.21	172.37	150.77
369	Nop58	NOP58 ribonucleoprotein homolog (yeast) (Nop58), mRNA.	chr1	+	uc007bdy.1	yes	yes	no	Active	uc007bdy.1	yes	yes	no	Active	uc007bdy.1	yes	yes	no	Active	uc007bdy.1	yes	yes	no	Active	uc007bdy.1	yes	yes	yes	PRC.Active	384.5	448.81	312.38	50.97	28.86
370	Snord70	small nucleolar RNA, C/D box 70 (Snord70), small nucleolar RNA.	chr1	+	uc011wlr.1	NA	NA	no	NA	uc011wlr.1	NA	NA	no	NA	uc011wlr.1	NA	NA	no	NA	uc011wlr.1	no	no	no	Inactive	uc011wlr.1	no	no	no	Inactive	0	0	0	0	0
371	Snord11	small nucleolar RNA, C/D box 11 (Snord11), small nucleolar RNA.	chr1	+	uc011wls.1	NA	NA	no	NA	uc011wls.1	NA	NA	no	NA	uc011wls.1	NA	NA	no	NA	uc011wls.1	no	no	no	Inactive	uc011wls.1	no	no	no	Inactive	0	0	0	0	0
372	Bmpr2	bone morphogenetic protein receptor, type II (serine/threonine kinase) (Bmpr2), mRNA.	chr1	+	uc007bdz.1	yes	yes	yes	PRC.Active	uc007bdz.1	no	yes	yes	S7p&PRC	uc007bdz.1	yes	yes	yes	PRC.Active	uc007bdz.1	yes	yes	no	Active	uc007bdz.1	yes	yes	no	Active	6.1	4.91	13.01	47.55	47.67
373	Fam117b	family with sequence similarity 117, member B (Fam117b), transcript variant 1, mRNA.	chr1	+	uc011wlt.1	yes	yes	no	Active	uc011wlt.1	yes	yes	no	Active	uc011wlt.1	yes	yes	no	Active	uc011wlt.1	yes	yes	no	Active	uc011wlt.1	yes	yes	no	Active	9.13	10.02	19.42	141.82	58.58
374	Ica1l	islet cell autoantigen 1-like (Ica1l), mRNA.	chr1	-	uc007bec.1	no	no	yes	PRC.Only	uc007bec.1	no	no	yes	PRC.Only	uc007bec.1	no	no	yes	PRC.Only	uc007beb.1	yes	yes	no	Active	uc007beb.1	yes	no	yes	PRC.S5p	0.52	0.6	0.75	26.52	15.33
375	Wdr12	WD repeat domain 12 (Wdr12), transcript variant 2, mRNA.	chr1	-	uc007bee.2	NA	NA	no	NA	uc007bee.2	NA	NA	no	NA	uc007bef.2	NA	NA	no	NA	uc007bee.2	NA	NA	no	NA	uc007bef.2	NA	NA	no	NA	57.98	68.66	48.76	15.67	11.78
376	Carf	calcium response factor (Carf), mRNA.	chr1	+	uc007bei.1	NA	NA	no	NA	uc007bei.1	NA	NA	no	NA	uc007bei.1	NA	NA	no	NA	uc007bei.1	NA	NA	no	NA	uc007bei.1	NA	NA	no	NA	4.05	1.54	2.89	8.43	16.75
378	Nbeal1	neurobeachin like 1 (Nbeal1), mRNA.	chr1	+	uc007bej.1	yes	yes	no	Active	uc007bej.1	yes	yes	no	Active	uc007bej.1	yes	yes	no	Active	uc007bej.1	yes	yes	no	Active	uc007bej.1	yes	yes	no	Active	7.63	5.62	7.08	9.86	12.07
379	Cyp20a1	cytochrome P450, family 20, subfamily a, polypeptide 1 (Cyp20a1), mRNA.	chr1	+	uc007ben.1	yes	yes	no	Active	uc007ben.1	yes	yes	no	Active	uc007ben.1	yes	yes	no	Active	uc007ben.1	yes	yes	no	Active	uc007bem.1	yes	yes	no	Active	28.76	25.75	31.68	15.04	17.5
380	Abi2	abl-interactor 2 (Abi2), transcript variant 2, mRNA.	chr1	+	uc007ber.2	yes	yes	no	Active	uc007ber.2	yes	yes	no	Active	uc007ber.2	yes	yes	no	Active	uc007ber.2	yes	yes	no	Active	uc007ber.2	yes	yes	no	Active	21.5	23.94	30.58	75.8	66.1
381	Raph1	Ras association (RalGDS/AF-6) and pleckstrin homology domains 1 (Raph1), mRNA.	chr1	-	uc007bet.2	yes	yes	no	Active	uc007bet.2	yes	yes	no	Active	uc007bet.2	yes	yes	no	Active	uc007bet.2	yes	yes	no	Active	uc007bet.2	yes	yes	no	Active	12.12	11.17	13.75	24.73	19.72
383	Cd28	CD28 antigen (Cd28), mRNA.	chr1	+	uc007bev.2	no	no	no	Inactive	uc007bev.2	no	no	no	Inactive	uc007bev.2	no	no	no	Inactive	uc007bev.2	no	no	no	Inactive	uc007bev.2	no	no	no	Inactive	0	0	0	0	0.05
386	Ctla4	cytotoxic T-lymphocyte-associated protein 4 (Ctla4), mRNA.	chr1	+	uc007bfa.1	no	no	no	Inactive	uc007bfa.1	no	no	no	Inactive	uc007bfa.1	no	no	no	Inactive	uc007bfa.1	no	no	no	Inactive	uc007bfa.1	no	no	no	Inactive	0.03	0	0	0	0.11
387	Icos	inducible T cell co-stimulator (Icos), mRNA.	chr1	+	uc011wlz.2	no	no	no	Inactive	uc011wlz.2	no	no	no	Inactive	uc011wlz.2	no	no	no	Inactive	uc011wlz.2	no	no	no	Inactive	uc011wlz.2	no	no	no	Inactive	0	0.01	0.03	0	0.02
388	9530026F06Rik	RIKEN cDNA 9530026F06 gene (9530026F06Rik), non-coding RNA.	chr1	+	uc029qot.1	no	no	no	Inactive	uc029qot.1	no	no	no	Inactive	uc029qot.1	no	no	no	Inactive	uc029qot.1	no	no	no	Inactive	uc029qot.1	no	no	no	Inactive	0	0.06	0.06	0	0.07
389	Pard3b	par-3 partitioning defective 3 homolog B (C. elegans) (Pard3b), mRNA.	chr1	+	uc007bfc.2	yes	no	yes	PRC.S5p	uc007bfd.2	no	no	yes	PRC.Only	uc007bfc.2	yes	no	yes	PRC.S5p	uc007bfc.2	yes	yes	yes	PRC.Active	uc007bfe.2	yes	yes	no	Active	0.06	0.04	2.35	5.53	8.6
391	Nrp2	neuropilin 2 (Nrp2), transcript variant 1, mRNA.	chr1	+	uc007bfl.1	yes	yes	yes	PRC.Active	uc007bfj.1	yes	no	yes	PRC.S5p	uc007bfi.1	yes	yes	yes	PRC.Active	uc007bfj.1	yes	yes	yes	PRC.Active	uc007bfj.1	yes	yes	no	Active	8.61	2.35	16.71	80.53	34.47
392	4930487H11Rik	RIKEN cDNA 4930487H11 gene (4930487H11Rik), non-coding RNA.	chr1	-	uc029qou.1	NA	NA	no	NA	uc029qou.1	NA	no	no	NA	uc029qou.1	yes	yes	no	Active	uc029qou.1	NA	NA	no	NA	uc029qou.1	NA	no	no	NA	0.06	0.06	0.57	1.31	0.67
393	Ino80d	INO80 complex subunit D (Ino80d), transcript variant 1, mRNA.	chr1	-	uc011wmc.1	NA	NA	no	NA	uc011wmc.1	NA	NA	no	NA	uc011wmc.1	NA	NA	no	NA	uc011wmc.1	NA	NA	no	NA	uc011wmc.1	NA	NA	no	NA	10.73	8.94	8.25	11.57	9.78
394	Gm11602	predicted gene 11602 (Gm11602), transcript variant 2, non-coding RNA.	chr1	+	uc007bft.2	NA	NA	no	NA	uc007bft.2	NA	NA	no	NA	uc029qov.1	NA	NA	no	NA	uc007bft.2	NA	NA	no	NA	uc007bft.2	NA	NA	no	NA	1.34	0.71	1.13	6.66	5.28
395	Ndufs1	NADH dehydrogenase (ubiquinone) Fe-S protein 1 (Ndufs1), nuclear gene encoding mitochondrial protein, transcript variant 1, mRNA.	chr1	-	uc011wmd.1	NA	NA	no	NA	uc011wmd.1	NA	NA	no	NA	uc011wmd.1	NA	NA	no	NA	uc011wmd.1	NA	NA	no	NA	uc011wmd.1	NA	NA	no	NA	122.18	104.16	101.01	84.91	95.29
396	Eef1b2	eukaryotic translation elongation factor 1 beta 2 (Eef1b2), mRNA.	chr1	+	uc007bfz.2	NA	NA	no	NA	uc007bfz.2	NA	NA	no	NA	uc007bfz.2	NA	NA	no	NA	uc007bfz.2	NA	NA	no	NA	uc007bfz.2	NA	NA	no	NA	953.7	1109.21	996.46	349.69	297.93
397	Snora41	small nucleolar RNA, H/ACA box 41 (Snora41), small nucleolar RNA.	chr1	+	uc011wme.1	NA	NA	no	NA	uc011wme.1	NA	NA	no	NA	uc011wme.1	NA	NA	no	NA	uc011wme.1	no	no	no	Inactive	uc011wme.1	no	no	no	Inactive	0	0	0	0	0
398	Gpr1	G protein-coupled receptor 1 (Gpr1), mRNA.	chr1	-	uc007bga.2	yes	yes	no	Active	uc007bga.2	yes	yes	no	Active	uc007bga.2	yes	no	no	OnlyS5P	uc007bga.2	yes	no	no	OnlyS5P	uc007bga.2	no	no	no	Inactive	0.39	0.6	0.29	1.01	0.67
399	Zdbf2	zinc finger, DBF-type containing 2 (Zdbf2), transcript variant 1, mRNA.	chr1	+	uc007bgb.2	yes	yes	yes	PRC.Active	uc007bgb.2	yes	yes	yes	PRC.Active	uc007bgb.2	yes	yes	yes	PRC.Active	uc007bgb.2	yes	yes	no	Active	uc007bgb.2	yes	yes	no	Active	20.23	22.11	41.59	114.14	110.19
400	Adam23	a disintegrin and metallopeptidase domain 23 (Adam23), transcript variant 2, mRNA.	chr1	+	uc007bgg.1	yes	yes	no	Active	uc007bgg.1	yes	yes	no	Active	uc007bgg.1	yes	yes	no	Active	uc007bgg.1	yes	yes	no	Active	uc007bgg.1	yes	yes	no	Active	109.68	62.67	22.11	50.8	49.73
401	Dytn	dystrotelin (Dytn), mRNA.	chr1	-	uc007bgi.1	no	no	no	Inactive	uc007bgi.1	no	no	no	Inactive	uc007bgi.1	no	no	no	Inactive	uc007bgi.1	no	no	no	Inactive	uc007bgi.1	no	no	no	Inactive	0	0	0	0.03	0.42
402	Mdh1b	malate dehydrogenase 1B, NAD (soluble) (Mdh1b), mRNA.	chr1	-	uc007bgj.1	NA	NA	no	NA	uc007bgj.1	NA	NA	no	NA	uc007bgj.1	NA	NA	no	NA	uc007bgj.1	NA	NA	no	NA	uc007bgj.1	NA	NA	no	NA	0.2	0.15	0	0.61	8.52
403	Fastkd2	FAST kinase domains 2 (Fastkd2), mRNA.	chr1	+	uc007bgl.2	NA	NA	no	NA	uc007bgl.2	NA	NA	no	NA	uc007bgl.2	NA	NA	no	NA	uc007bgl.2	NA	NA	no	NA	uc007bgl.2	NA	NA	no	NA	37.51	37.9	30.62	10.31	8.6
404	4933402D24Rik	RIKEN cDNA 4933402D24 gene (4933402D24Rik), mRNA.	chr1	-	uc029qow.1	no	no	no	Inactive	uc029qow.1	no	no	no	Inactive	uc029qow.1	no	no	no	Inactive	uc029qow.1	no	no	no	Inactive	uc029qow.1	no	no	no	Inactive	0.3	0.4	1.01	0.46	1.21
405	Gm13749	predicted gene 13749 (Gm13749), non-coding RNA.	chr1	+	uc007bgm.1	no	no	no	Inactive	uc007bgm.1	no	no	no	Inactive	uc007bgm.1	no	no	no	Inactive	uc007bgm.1	no	no	no	Inactive	uc007bgm.1	no	no	no	Inactive	0	0	0	0	0
407	Klf7	Kruppel-like factor 7 (ubiquitous) (Klf7), mRNA.	chr1	-	uc007bgp.2	yes	yes	no	Active	uc007bgp.2	yes	yes	no	Active	uc007bgp.2	yes	yes	no	Active	uc007bgq.1	yes	yes	no	Active	uc007bgp.2	yes	yes	no	Active	4.23	8.05	13.21	60.81	30.08
408	Creb1	cAMP responsive element binding protein 1 (Creb1), transcript variant B, mRNA.	chr1	+	uc007bgr.1	yes	yes	no	Active	uc007bgr.1	yes	yes	no	Active	uc007bgr.1	yes	yes	no	Active	uc007bgr.1	yes	yes	no	Active	uc007bgr.1	yes	yes	no	Active	15.03	19.4	31.33	31.65	14.68
409	Mettl21a	methyltransferase like 21A (Mettl21a), mRNA.	chr1	-	uc007bgv.1	yes	yes	no	Active	uc007bgu.1	yes	yes	no	Active	uc007bgu.1	yes	yes	no	Active	uc007bgu.1	yes	yes	no	Active	uc007bgu.1	yes	yes	no	Active	9.1	10.51	12.51	14.14	21.08
410	2810408I11Rik	RIKEN cDNA 2810408I11 gene (2810408I11Rik), non-coding RNA.	chr1	-	uc007bgw.2	NA	NA	no	NA	uc007bgw.2	NA	NA	no	NA	uc007bgw.2	NA	NA	no	NA	uc007bgw.2	NA	NA	no	NA	uc007bgw.2	NA	NA	no	NA	20.24	20.26	15.15	1.49	1.5
411	Ccnyl1	cyclin Y-like 1 (Ccnyl1), mRNA.	chr1	+	uc007bgx.1	NA	NA	no	NA	uc007bgx.1	NA	NA	no	NA	uc007bgx.1	NA	NA	no	NA	uc007bgx.1	NA	NA	no	NA	uc007bgx.1	NA	NA	no	NA	26.53	38.04	33.1	21.03	9.41
412	Fzd5	frizzled homolog 5 (Drosophila) (Fzd5), transcript variant 1, mRNA.	chr1	-	uc007bgy.1	yes	yes	no	Active	uc007bgy.1	yes	yes	yes	PRC.Active	uc007bgy.1	yes	yes	yes	PRC.Active	uc007bgy.1	yes	yes	yes	PRC.Active	uc007bgy.1	yes	yes	yes	PRC.Active	39.81	9.91	4.51	0.66	2.44
413	Plekhm3	pleckstrin homology domain containing, family M, member 3 (Plekhm3), mRNA.	chr1	-	uc007bha.1	yes	yes	no	Active	uc007bha.1	no	yes	no	OnlyS7P	uc007bha.1	yes	yes	no	Active	uc007bha.1	yes	yes	no	Active	uc007bha.1	yes	yes	no	Active	3.79	2.84	3.05	9.29	7.94
414	Akr1cl	aldo-keto reductase family 1, member C-like (Akr1cl), mRNA.	chr1	-	uc007bhc.1	no	no	no	Inactive	uc007bhc.1	no	no	no	Inactive	uc007bhc.1	no	no	no	Inactive	uc007bhc.1	no	no	no	Inactive	uc007bhe.2	no	no	no	Inactive	0.04	0.08	0	0.07	0.05
415	Cryge	crystallin, gamma E (Cryge), mRNA.	chr1	-	uc007bhf.1	no	no	no	Inactive	uc007bhf.1	yes	no	yes	PRC.S5p	uc007bhf.1	no	no	no	Inactive	uc007bhf.1	no	no	no	Inactive	uc007bhf.1	no	no	no	Inactive	0.59	0	0.49	0	0
416	Crygd	crystallin, gamma D (Crygd), mRNA.	chr1	-	uc007bhg.2	no	no	no	Inactive	uc007bhg.2	no	no	no	Inactive	uc007bhg.2	no	no	no	Inactive	uc007bhg.2	no	no	no	Inactive	uc007bhg.2	no	no	no	Inactive	0.25	0	0.1	0	0
417	Crygc	crystallin, gamma C (Crygc), transcript variant 2, mRNA.	chr1	-	uc007bhh.2	no	no	no	Inactive	uc007bhh.2	no	no	no	Inactive	uc007bhh.2	no	no	no	Inactive	uc007bhi.1	no	no	no	Inactive	uc007bhi.1	no	no	no	Inactive	0.12	0	0	0	0
418	Crygb	crystallin, gamma B (Crygb), mRNA.	chr1	-	uc007bhj.1	no	no	no	Inactive	uc007bhj.1	no	no	no	Inactive	uc007bhj.1	no	no	no	Inactive	uc007bhj.1	no	no	no	Inactive	uc007bhj.1	no	no	no	Inactive	0	0	0.53	0	0
419	Cryga	crystallin, gamma A (Cryga), mRNA.	chr1	-	uc007bhk.1	no	no	no	Inactive	uc007bhk.1	no	no	no	Inactive	uc007bhk.1	no	no	no	Inactive	uc007bhk.1	no	no	no	Inactive	uc007bhk.1	no	no	no	Inactive	0.1	0.82	0.1	0	0.12
420	D630023F18Rik	RIKEN cDNA D630023F18 gene (D630023F18Rik), mRNA.	chr1	-	uc007bhl.1	no	no	no	Inactive	uc007bhm.1	no	no	no	Inactive	uc007bhl.1	no	no	no	Inactive	uc007bhm.1	no	no	no	Inactive	uc007bhl.1	no	no	no	Inactive	3.96	7.26	2.09	0.63	6.75
421	Idh1	isocitrate dehydrogenase 1 (NADP+), soluble (Idh1), transcript variant 1, mRNA.	chr1	-	uc011wmj.1	NA	NA	no	NA	uc011wmj.1	NA	NA	no	NA	uc007bhn.2	yes	yes	no	Active	uc007bhn.2	yes	yes	no	Active	uc007bhn.2	yes	yes	no	Active	108.14	122.8	165.4	614.51	239.94
422	Pikfyve	phosphoinositide kinase, FYVE finger containing (Pikfyve), mRNA.	chr1	+	uc007bht.1	NA	NA	no	NA	uc007bhp.1	NA	NA	no	NA	uc007bht.1	yes	yes	no	Active	uc007bhp.1	yes	yes	no	Active	uc007bhp.1	yes	yes	no	Active	23.49	18.45	21.43	18.85	13.57
423	Pth2r	parathyroid hormone 2 receptor (Pth2r), mRNA.	chr1	+	uc007bhu.1	no	no	yes	PRC.Only	uc007bhu.1	yes	yes	yes	PRC.Active	uc007bhu.1	yes	no	yes	PRC.S5p	uc007bhu.1	no	no	yes	PRC.Only	uc007bhu.1	no	no	yes	PRC.Only	0	0.22	1.06	0.68	1.02
424	Crygf	crystallin, gamma F (Crygf), mRNA.	chr1	+	uc007bhv.1	no	no	no	Inactive	uc007bhv.1	no	no	no	Inactive	uc007bhv.1	no	no	no	Inactive	uc007bhv.1	yes	no	no	OnlyS5P	uc007bhv.1	yes	no	yes	PRC.S5p	0	0	0	0	0
425	Mtap2	microtubule-associated protein 2 (Mtap2), transcript variant 1, mRNA.	chr1	+	uc007bhw.1	yes	yes	no	Active	uc007bhw.1	yes	yes	no	Active	uc007bhw.1	yes	no	yes	PRC.S5p	uc007bhw.1	yes	yes	no	Active	uc007bhw.1	yes	yes	no	Active	6.8	3.51	18.82	495.07	308.47
426	Unc80	unc-80 homolog (C. elegans) (Unc80), mRNA.	chr1	+	uc007bih.2	yes	no	yes	PRC.S5p	uc007bih.2	no	no	yes	PRC.Only	uc007bih.2	yes	no	yes	PRC.S5p	uc007bih.2	yes	yes	no	Active	uc007bih.2	yes	no	no	OnlyS5P	0.14	0.42	1.28	7.19	18.45
427	Rpe	ribulose-5-phosphate-3-epimerase (Rpe), mRNA.	chr1	+	uc007bik.1	yes	yes	no	Active	uc007bik.1	yes	yes	no	Active	uc007bil.1	yes	yes	no	Active	uc007bij.1	yes	yes	no	Active	uc007bij.1	yes	yes	no	Active	35.88	30.82	34.47	14.86	11.42
428	Kansl1l	KAT8 regulatory NSL complex subunit 1-like (Kansl1l), transcript variant 2, mRNA.	chr1	-	uc011wml.1	yes	yes	no	Active	uc011wml.1	yes	yes	yes	PRC.Active	uc011wml.1	yes	yes	yes	PRC.Active	uc011wml.1	yes	yes	no	Active	uc011wml.1	yes	yes	no	Active	4.97	3.41	5.31	8.87	6.35
429	Acadl	acyl-Coenzyme A dehydrogenase, long-chain (Acadl), nuclear gene encoding mitochondrial protein, mRNA.	chr1	-	uc007bir.1	yes	no	yes	PRC.S5p	uc007bir.1	yes	no	yes	PRC.S5p	uc007bir.1	yes	no	yes	PRC.S5p	uc007bir.1	yes	yes	no	Active	uc007bir.1	yes	yes	no	Active	21.99	14.45	16.36	22.65	87.18
430	Myl1	myosin, light polypeptide 1 (Myl1), transcript variant 1f, mRNA.	chr1	-	uc007bit.2	no	no	no	Inactive	uc007bis.2	no	no	no	Inactive	uc007bis.2	no	no	no	Inactive	uc007biu.2	no	no	no	Inactive	uc007biu.2	no	no	no	Inactive	0	0.21	0	0.34	0.11
431	Lancl1	LanC (bacterial lantibiotic synthetase component C)-like 1 (Lancl1), transcript variant 1, mRNA.	chr1	-	uc007biw.2	yes	yes	no	Active	uc007biv.1	yes	yes	no	Active	uc007biw.2	yes	yes	no	Active	uc007biv.1	yes	yes	no	Active	uc007biv.1	yes	yes	no	Active	15.16	8.99	13.58	25.77	34.87
432	Cps1	carbamoyl-phosphate synthetase 1 (Cps1), nuclear gene encoding mitochondrial protein, mRNA.	chr1	+	uc007biy.1	no	no	no	Inactive	uc007biy.1	no	no	no	Inactive	uc007biy.1	no	no	no	Inactive	uc007biy.1	no	no	no	Inactive	uc007biy.1	no	no	no	Inactive	0.23	0.22	0.04	0.33	0.07
435	Erbb4	v-erb-a erythroblastic leukemia viral oncogene homolog 4 (avian) (Erbb4), mRNA.	chr1	-	uc007bjb.1	yes	no	yes	PRC.S5p	uc007bjb.1	yes	no	yes	PRC.S5p	uc007bjb.1	yes	no	yes	PRC.S5p	uc007bjb.1	yes	yes	no	Active	uc007bjb.1	yes	yes	no	Active	0	0.01	4.59	28.85	32.85
437	Ikzf2	IKAROS family zinc finger 2 (Ikzf2), mRNA.	chr1	-	uc029qoy.1	no	no	no	Inactive	uc029qoy.1	yes	yes	no	Active	uc029qoy.1	yes	yes	no	Active	uc029qoy.1	yes	yes	no	Active	uc029qoy.1	yes	yes	no	Active	0.23	0.27	1.91	3.17	3.81
438	Spag16	sperm associated antigen 16 (Spag16), transcript variant 1, mRNA.	chr1	+	uc007bjh.1	yes	yes	no	Active	uc007bjg.1	yes	yes	no	Active	uc007bjh.1	yes	yes	no	Active	uc007bjh.1	yes	yes	no	Active	uc007bjh.1	yes	yes	no	Active	1.61	0.87	1.18	1.57	6.7
439	Vwc2l	von Willebrand factor C domain-containing protein 2-like (Vwc2l), mRNA.	chr1	+	uc007bjk.1	no	no	no	Inactive	uc007bjk.1	no	no	no	Inactive	uc007bjk.1	no	no	no	Inactive	uc007bjj.1	no	no	no	Inactive	uc011wmo.1	yes	no	no	OnlyS5P	0	0	0.02	2.26	7.19
440	Bard1	BRCA1 associated RING domain 1 (Bard1), mRNA.	chr1	-	uc007bjm.2	yes	yes	no	Active	uc007bjm.2	yes	yes	no	Active	uc007bjm.2	yes	yes	no	Active	uc007bjm.2	yes	yes	no	Active	uc007bjm.2	yes	yes	no	Active	23.92	14.4	11.36	1.14	1.9
441	Abca12	ATP-binding cassette, sub-family A (ABC1), member 12 (Abca12), mRNA.	chr1	-	uc011wmq.1	no	no	no	Inactive	uc007bjp.1	no	no	no	Inactive	uc007bjo.2	no	no	no	Inactive	uc007bjo.2	no	no	no	Inactive	uc007bjo.2	no	no	no	Inactive	0.03	0.01	0.05	0.07	0
442	Atic	5-aminoimidazole-4-carboxamide ribonucleotide formyltransferase/IMP cyclohydrolase (Atic), mRNA.	chr1	+	uc007bjt.2	yes	yes	no	Active	uc007bjt.2	yes	yes	no	Active	uc007bjt.2	yes	yes	no	Active	uc007bjs.2	yes	yes	no	Active	uc007bjt.2	yes	yes	no	Active	176.99	250.84	145.27	26.3	37.86
443	Fn1	fibronectin 1 (Fn1), mRNA.	chr1	-	uc007bju.1	NA	NA	no	NA	uc007bju.1	NA	NA	no	NA	uc007bju.1	NA	NA	no	NA	uc007bkc.1	NA	NA	NA	NA	uc007bju.1	NA	NA	NA	NA	283.09	135.07	90.08	35.08	42.47
444	Apol7d	apolipoprotein L 7d (Apol7d), non-coding RNA.	chr1	+	uc007bkf.1	NA	NA	no	NA	uc007bkf.1	NA	NA	no	NA	uc007bkf.1	NA	NA	no	NA	uc007bkf.1	NA	NA	NA	NA	uc007bkf.1	NA	NA	NA	NA	0.63	0.14	0.19	0.35	0.45
445	Gm8883	predicted gene 8883 (Gm8883), non-coding RNA.	chr1	+	uc011wmr.1	no	no	no	Inactive	uc011wmr.1	no	no	no	Inactive	uc011wmr.1	no	no	no	Inactive	uc011wmr.1	no	no	no	Inactive	uc011wmr.1	no	no	no	Inactive	0	0	0	0	0.1
446	4933417E11Rik	RIKEN cDNA 4933417E11 gene (4933417E11Rik), non-coding RNA.	chr1	-	uc029qoz.1	no	no	no	Inactive	uc029qoz.1	no	no	no	Inactive	uc029qoz.1	no	no	no	Inactive	uc029qoz.1	no	no	no	Inactive	uc029qoz.1	no	no	no	Inactive	0	0	0	0	0.12
447	Mreg	melanoregulin (Mreg), mRNA.	chr1	-	uc007bkg.2	yes	yes	no	Active	uc007bkg.2	yes	yes	no	Active	uc007bkg.2	yes	yes	yes	PRC.Active	uc007bkg.2	yes	yes	yes	PRC.Active	uc007bkg.2	yes	yes	yes	PRC.Active	103.58	27.94	9.62	1.99	2.98
449	Pecr	peroxisomal trans-2-enoyl-CoA reductase (Pecr), mRNA.	chr1	-	uc007bkj.2	NA	NA	no	NA	uc007bki.2	NA	NA	no	NA	uc007bki.2	NA	NA	no	NA	uc007bkj.2	NA	NA	no	NA	uc007bkj.2	NA	NA	no	NA	29.86	23.2	12.44	6.98	13
450	Tmem169	transmembrane protein 169 (Tmem169), mRNA.	chr1	+	uc007bkk.1	NA	NA	no	NA	uc007bkk.1	NA	NA	no	NA	uc007bkk.1	NA	NA	no	NA	uc007bkk.1	NA	NA	no	NA	uc007bkk.1	NA	NA	no	NA	0.12	0.07	1.28	22.6	17.23
451	Xrcc5	X-ray repair complementing defective repair in Chinese hamster cells 5 (Xrcc5), mRNA.	chr1	+	uc007bkl.2	yes	yes	no	Active	uc007bkl.2	yes	yes	no	Active	uc007bkl.2	yes	yes	no	Active	uc007bkl.2	yes	yes	no	Active	uc007bkl.2	yes	yes	no	Active	123.76	89.29	62.65	12.23	22.12
452	2004-03-01	membrane-associated ring finger (C3HC4) 4 (March4), mRNA.	chr1	-	uc007bkn.1	yes	no	yes	PRC.S5p	uc007bkn.1	no	no	yes	PRC.Only	uc007bkn.1	yes	no	yes	PRC.S5p	uc007bkn.1	yes	yes	yes	PRC.Active	uc007bkn.1	yes	yes	yes	PRC.Active	0	0	0.19	28.83	34.21
453	Smarcal1	SWI/SNF related matrix associated, actin dependent regulator of chromatin, subfamily a-like 1 (Smarcal1), mRNA.	chr1	+	uc007bkp.2	yes	yes	no	Active	uc007bkp.2	yes	yes	no	Active	uc007bkp.2	yes	yes	no	Active	uc007bkq.2	yes	yes	no	Active	uc007bks.2	yes	yes	no	Active	20.72	20.92	25.7	43.03	45.18
454	Ankar	ankyrin and armadillo repeat containing (Ankar), mRNA.	chr1	-	uc007bkt.2	no	no	no	Inactive	uc007bkt.2	no	no	no	Inactive	uc007bkt.2	no	no	no	Inactive	uc007bkt.2	no	no	no	Inactive	uc007bkt.2	no	no	no	Inactive	0	0.01	0	0	0
455	Rpl37a	ribosomal protein L37a (Rpl37a), mRNA.	chr1	+	uc007bkv.2	yes	yes	no	Active	uc007bkv.2	yes	yes	no	Active	uc007bkv.2	yes	yes	no	Active	uc007bkv.2	yes	yes	no	Active	uc007bkv.2	yes	yes	no	Active	1605.95	1707.94	1453.53	826.57	847.96
456	Igfbp2	insulin-like growth factor binding protein 2 (Igfbp2), mRNA.	chr1	+	uc007bkw.2	yes	yes	no	Active	uc007bkw.2	yes	yes	yes	PRC.Active	uc007bkw.2	yes	yes	yes	PRC.Active	uc007bkw.2	yes	yes	no	Active	uc007bkw.2	yes	yes	no	Active	377.8	227.29	129.71	516.3	479.42
457	Igfbp5	insulin-like growth factor binding protein 5 (Igfbp5), mRNA.	chr1	-	uc007bkx.1	yes	no	yes	PRC.S5p	uc007bkx.1	yes	no	yes	PRC.S5p	uc007bkx.1	yes	yes	yes	PRC.Active	uc007bkx.1	yes	yes	no	Active	uc007bkx.1	yes	yes	no	Active	0.11	1.15	120.14	604.44	1486.01
459	Tnp1	transition protein 1 (Tnp1), mRNA.	chr1	-	uc007bkz.2	no	no	no	Inactive	uc007bkz.2	no	no	no	Inactive	uc007bkz.2	no	no	no	Inactive	uc007bkz.2	no	no	no	Inactive	uc007bkz.2	no	no	no	Inactive	0	0	0	0	0
460	1700027A15Rik	RIKEN cDNA 1700027A15 gene (1700027A15Rik), transcript variant 2, non-coding RNA.	chr1	+	uc029qpb.1	no	no	no	Inactive	uc007bla.2	no	no	no	Inactive	uc007bla.2	no	no	no	Inactive	uc029qpb.1	no	no	no	Inactive	uc029qpb.1	no	no	no	Inactive	0	0	0	0	0
461	Pinc	pregnancy induced noncoding RNA (Pinc), non-coding RNA.	chr1	-	uc007blb.1	no	no	no	Inactive	uc007blb.1	no	no	no	Inactive	uc007blc.1	no	no	no	Inactive	uc007blc.1	no	no	no	Inactive	uc007blc.1	no	no	no	Inactive	0	0	0	0	0.08
462	D530049I02Rik	RIKEN cDNA D530049I02 gene (D530049I02Rik), non-coding RNA.	chr1	+	uc029qpc.1	no	no	no	Inactive	uc029qpc.1	no	no	no	Inactive	uc029qpc.1	no	no	no	Inactive	uc029qpc.1	no	no	no	Inactive	uc029qpc.1	no	no	no	Inactive	0	0	0	0	0
463	6030407O03Rik	RIKEN cDNA 6030407O03 gene (6030407O03Rik), non-coding RNA.	chr1	-	uc007bld.2	no	no	no	Inactive	uc007bld.2	no	no	no	Inactive	uc007bld.2	no	no	no	Inactive	uc007bld.2	no	no	no	Inactive	uc007bld.2	no	no	no	Inactive	0	0	0	0.04	2.03
464	Tns1	tensin 1 (Tns1), mRNA.	chr1	-	uc011wmx.1	NA	no	NA	NA	uc011wmx.1	NA	no	NA	NA	uc007blg.2	no	no	no	Inactive	uc011wmx.1	NA	NA	NA	NA	uc011wmx.1	NA	NA	no	NA	1.47	1.12	5.93	11.07	17.32
465	Rufy4	RUN and FYVE domain containing 4 (Rufy4), transcript variant 1, mRNA.	chr1	+	uc011wmy.1	NA	no	NA	NA	uc011wmy.1	NA	no	NA	NA	uc011wmy.1	no	no	yes	PRC.Only	uc011wmy.1	NA	NA	NA	NA	uc011wmy.1	NA	NA	no	NA	0.04	0.13	0.57	0.57	1.3
466	Cxcr2	chemokine (C-X-C motif) receptor 2 (Cxcr2), mRNA.	chr1	+	uc007bll.1	no	no	no	Inactive	uc007bll.1	no	no	no	Inactive	uc007bll.1	no	no	no	Inactive	uc007bll.1	no	no	no	Inactive	uc007bll.1	no	no	no	Inactive	0	0.02	0	0	0
467	Cxcr1	chemokine (C-X-C motif) receptor 1 (Cxcr1), mRNA.	chr1	-	uc007blm.1	no	no	no	Inactive	uc007blm.1	no	no	no	Inactive	uc007blm.1	no	no	no	Inactive	uc007blm.1	no	no	no	Inactive	uc007blm.1	no	no	no	Inactive	0	0	0	0	0
468	Arpc2	actin related protein 2/3 complex, subunit 2 (Arpc2), mRNA.	chr1	+	uc007blo.1	yes	yes	no	Active	uc007blo.1	yes	yes	no	Active	uc007blo.1	yes	yes	no	Active	uc007blo.1	yes	yes	no	Active	uc007bln.1	yes	yes	no	Active	128.74	153.24	214.51	286.95	263.05
469	Gpbar1	G protein-coupled bile acid receptor 1 (Gpbar1), mRNA.	chr1	+	uc007blq.1	yes	yes	no	Active	uc007blq.1	yes	yes	no	Active	uc007blq.1	yes	yes	no	Active	uc007blq.1	yes	yes	no	Active	uc007blq.1	yes	yes	no	Active	0.11	0	0.06	0	0
470	Aamp	angio-associated migratory protein (Aamp), transcript variant 1, mRNA.	chr1	-	uc011wmz.1	yes	yes	no	Active	uc011wmz.1	NA	NA	no	NA	uc011wmz.1	yes	yes	no	Active	uc011wmz.1	NA	NA	no	NA	uc011wmz.1	NA	NA	no	NA	139.81	147.92	142.73	151.63	164.64
471	Pnkd	paroxysmal nonkinesiogenic dyskinesia (Pnkd), nuclear gene encoding mitochondrial protein, transcript variant 1, mRNA.	chr1	+	uc007blw.1	yes	yes	no	Active	uc007bls.1	NA	NA	no	NA	uc007blw.1	yes	yes	no	Active	uc007bls.1	NA	NA	no	NA	uc007bls.1	NA	NA	no	NA	82.17	58.83	59.42	80.62	125.18
472	Tmbim1	transmembrane BAX inhibitor motif containing 1 (Tmbim1), mRNA.	chr1	-	uc007blv.2	yes	yes	no	Active	uc007blv.2	yes	yes	no	Active	uc007blv.2	yes	yes	no	Active	uc007blv.2	yes	yes	yes	PRC.Active	uc007blv.2	yes	yes	yes	PRC.Active	6.53	2.63	7.27	4.98	44.92
473	Gm216	predicted gene 216 (Gm216), mRNA.	chr1	+	uc007blx.1	yes	yes	no	Active	uc011wna.1	no	no	no	Inactive	uc007blx.1	no	no	no	Inactive	uc007blx.1	no	no	no	Inactive	uc011wna.1	yes	yes	no	Active	0.82	0.43	0.1	3.14	10.81
474	Slc11a1	solute carrier family 11 (proton-coupled divalent metal ion transporters), member 1 (Slc11a1), mRNA.	chr1	+	uc007bly.2	no	no	no	Inactive	uc007bly.2	no	no	no	Inactive	uc007bly.2	no	no	no	Inactive	uc007bly.2	no	no	no	Inactive	uc007bly.2	no	no	no	Inactive	2.81	0.55	0.06	0.31	0.22
475	Ctdsp1	CTD (carboxy-terminal domain, RNA polymerase II, polypeptide A) small phosphatase 1 (Ctdsp1), mRNA.	chr1	+	uc007blz.2	yes	yes	yes	PRC.Active	uc007blz.2	yes	yes	yes	PRC.Active	uc007blz.2	yes	yes	yes	PRC.Active	uc007blz.2	yes	yes	no	Active	uc007blz.2	yes	yes	no	Active	23.61	19.24	43.01	29.91	31.75
476	Mir26b	microRNA 26b (Mir26b), microRNA.	chr1	+	uc007bma.2	NA	NA	NA	NA	uc007bma.2	NA	NA	NA	NA	uc007bma.2	NA	NA	NA	NA	uc007bma.2	no	no	no	Inactive	uc007bma.2	no	no	no	Inactive	0	0	0	0	0
477	Vil1	villin 1 (Vil1), mRNA.	chr1	+	uc007bmb.2	no	no	no	Inactive	uc007bmb.2	no	no	no	Inactive	uc007bmb.2	no	no	no	Inactive	uc007bmb.2	no	no	no	Inactive	uc007bmb.2	no	no	no	Inactive	0.9	0.31	0.12	0	0.13
478	Usp37	ubiquitin specific peptidase 37 (Usp37), mRNA.	chr1	-	uc007bme.1	NA	NA	no	NA	uc007bme.1	NA	NA	no	NA	uc007bme.1	NA	NA	no	NA	uc007bme.1	NA	NA	no	NA	uc007bme.1	NA	NA	no	NA	35.72	30.38	35.19	20.13	19.7
479	Rqcd1	rcd1 (required for cell differentiation) homolog 1 (S. pombe) (Rqcd1), mRNA.	chr1	+	uc007bmf.2	NA	NA	no	NA	uc007bmf.2	NA	NA	no	NA	uc007bmf.2	NA	NA	no	NA	uc007bmf.2	NA	NA	no	NA	uc007bmf.2	NA	NA	no	NA	83.65	99.9	87.36	42.13	27.97
480	Plcd4	phospholipase C, delta 4 (Plcd4), transcript variant 2, mRNA.	chr1	+	uc007bmh.1	no	no	no	Inactive	uc007bmg.1	no	no	no	Inactive	uc007bmg.1	no	no	no	Inactive	uc007bmg.1	no	no	no	Inactive	uc007bmg.1	yes	yes	no	Active	0.14	0.49	2.34	4.02	45.56
481	Zfp142	zinc finger protein 142 (Zfp142), mRNA.	chr1	-	uc007bmp.1	NA	NA	no	NA	uc007bmp.1	NA	NA	no	NA	uc007bmn.1	NA	NA	no	NA	uc007bmn.1	NA	NA	no	NA	uc007bmp.1	NA	NA	no	NA	9.05	17.1	13.97	14.46	9
482	Bcs1l	BCS1-like (yeast) (Bcs1l), nuclear gene encoding mitochondrial protein, mRNA.	chr1	+	uc007bmr.1	NA	NA	no	NA	uc007bmr.1	NA	NA	no	NA	uc007bmr.1	NA	NA	no	NA	uc007bmr.1	NA	NA	no	NA	uc007bmr.1	NA	NA	no	NA	16.05	10.26	9.81	15.14	12.5
483	Rnf25	ring finger protein 25 (Rnf25), mRNA.	chr1	-	uc007bms.2	NA	NA	no	NA	uc007bms.2	NA	NA	no	NA	uc007bms.2	NA	NA	no	NA	uc007bms.2	NA	NA	no	NA	uc007bms.2	NA	NA	no	NA	34.73	39.65	42.82	40.09	44.51
484	Stk36	serine/threonine kinase 36 (fused homolog, Drosophila) (Stk36), mRNA.	chr1	+	uc011wnc.1	NA	NA	no	NA	uc007bmu.1	NA	NA	no	NA	uc007bmv.1	NA	NA	no	NA	uc007bmv.1	NA	NA	no	NA	uc011wnc.1	NA	NA	no	NA	1.89	1.71	5.62	18.18	27.14
485	Ttll4	tubulin tyrosine ligase-like family, member 4 (Ttll4), mRNA.	chr1	+	uc007bmy.1	yes	yes	no	Active	uc007bmy.1	yes	yes	no	Active	uc007bmy.1	yes	yes	no	Active	uc007bmy.1	yes	yes	no	Active	uc007bmy.1	yes	yes	no	Active	34.62	61.39	72.13	18.3	12.44
486	Cyp27a1	cytochrome P450, family 27, subfamily a, polypeptide 1 (Cyp27a1), nuclear gene encoding mitochondrial protein, mRNA.	chr1	+	uc007bna.1	no	yes	yes	S7p&PRC	uc007bna.1	yes	yes	yes	PRC.Active	uc007bna.1	yes	yes	yes	PRC.Active	uc007bna.1	no	no	no	Inactive	uc007bna.1	no	no	no	Inactive	1.21	0.63	1.39	0.08	0.09
487	Prkag3	protein kinase, AMP-activated, gamma 3 non-catatlytic subunit (Prkag3), mRNA.	chr1	-	uc007bnc.1	no	no	yes	PRC.Only	uc007bnc.1	no	no	yes	PRC.Only	uc007bnb.2	no	no	yes	PRC.Only	uc007bnb.2	no	no	no	Inactive	uc007bnb.2	no	no	no	Inactive	0.03	0	0.05	0	0
488	Wnt6	wingless-related MMTV integration site 6 (Wnt6), mRNA.	chr1	+	uc007bne.1	yes	no	yes	PRC.S5p	uc007bne.1	yes	no	yes	PRC.S5p	uc007bne.1	yes	no	yes	PRC.S5p	uc007bne.1	no	no	yes	PRC.Only	uc007bne.1	no	no	yes	PRC.Only	0.48	0.26	0.22	1.83	1.52
489	Wnt10a	wingless related MMTV integration site 10a (Wnt10a), mRNA.	chr1	+	uc007bnf.2	yes	no	yes	PRC.S5p	uc007bnf.2	yes	no	yes	PRC.S5p	uc007bnf.2	yes	no	yes	PRC.S5p	uc007bnf.2	no	no	yes	PRC.Only	uc007bnf.2	no	no	yes	PRC.Only	0	0.08	0	0.04	0.06
490	Cdk5r2	cyclin-dependent kinase 5, regulatory subunit 2 (p39) (Cdk5r2), mRNA.	chr1	+	uc007bng.2	yes	no	yes	PRC.S5p	uc007bng.2	yes	no	yes	PRC.S5p	uc007bng.2	yes	no	yes	PRC.S5p	uc007bng.2	yes	yes	yes	PRC.Active	uc007bng.2	yes	yes	yes	PRC.Active	0.96	5.1	5.1	59.42	60.59
491	Fev	FEV (ETS oncogene family) (Fev), mRNA.	chr1	-	uc011wnd.1	yes	no	yes	PRC.S5p	uc011wnd.1	yes	no	yes	PRC.S5p	uc011wnd.1	yes	no	yes	PRC.S5p	uc011wnd.1	yes	no	yes	PRC.S5p	uc011wnd.1	no	no	yes	PRC.Only	0	0.1	0.04	0.17	6.11
492	Cryba2	crystallin, beta A2 (Cryba2), mRNA.	chr1	-	uc007bni.1	yes	no	yes	PRC.S5p	uc007bni.1	yes	no	yes	PRC.S5p	uc007bni.1	yes	no	yes	PRC.S5p	uc007bni.1	no	no	yes	PRC.Only	uc007bni.1	no	no	yes	PRC.Only	0	0.09	0	0.97	3.98
493	Mir375	microRNA 375 (Mir375), microRNA.	chr1	-	uc011wne.1	yes	no	yes	PRC.S5p	uc011wne.1	yes	yes	yes	PRC.Active	uc011wne.1	yes	no	yes	PRC.S5p	uc011wne.1	yes	yes	yes	PRC.Active	uc011wne.1	yes	yes	yes	PRC.Active	0	0	0	0	0
494	Ccdc108	coiled-coil domain containing 108 (Ccdc108), mRNA.	chr1	-	uc007bnj.1	no	no	no	Inactive	uc007bnj.1	no	no	no	Inactive	uc007bnj.1	no	no	no	Inactive	uc007bnj.1	no	no	no	Inactive	uc007bnj.1	yes	yes	yes	PRC.Active	0.05	0.05	0.07	2.84	18.75
495	Ihh	Indian hedgehog (Ihh), mRNA.	chr1	-	uc007bnm.1	yes	no	yes	PRC.S5p	uc007bnl.1	yes	no	yes	PRC.S5p	uc007bnm.1	yes	no	yes	PRC.S5p	uc007bnm.1	no	no	yes	PRC.Only	uc007bnm.1	no	no	yes	PRC.Only	0.13	0.14	0.3	0.19	0.05
496	Nhej1	nonhomologous end-joining factor 1 (Nhej1), mRNA.	chr1	-	uc029qpd.1	no	no	no	Inactive	uc029qpd.1	no	no	no	Inactive	uc029qpd.1	no	no	no	Inactive	uc029qpd.1	no	no	no	Inactive	uc029qpd.1	no	no	no	Inactive	10.11	13.42	11.48	2.49	3.11
497	Slc23a3	solute carrier family 23 (nucleobase transporters), member 3 (Slc23a3), mRNA.	chr1	-	uc007bno.1	no	no	no	Inactive	uc007bno.1	no	no	no	Inactive	uc007bno.1	no	yes	no	OnlyS7P	uc007bno.1	yes	yes	no	Active	uc007bno.1	no	no	no	Inactive	0	0.02	0.15	0.04	0
498	1810031K17Rik	RIKEN cDNA 1810031K17 gene (1810031K17Rik), mRNA.	chr1	-	uc007bnq.1	NA	NA	NA	NA	uc007bnq.1	NA	NA	NA	NA	uc007bnq.1	NA	NA	NA	NA	uc007bnq.1	NA	NA	no	NA	uc007bnq.1	NA	NA	no	NA	10.51	9.36	28.47	37.53	30.03
499	Fam134a	family with sequence similarity 134, member A (Fam134a), mRNA.	chr1	+	uc007bnt.1	NA	NA	NA	NA	uc007bnt.1	NA	NA	NA	NA	uc007bnt.1	NA	NA	NA	NA	uc007bnt.1	NA	NA	no	NA	uc007bnt.1	NA	NA	no	NA	17.3	19.29	45.09	157.61	206.21
500	Zfand2b	zinc finger, AN1 type domain 2B (Zfand2b), transcript variant 2, mRNA.	chr1	+	uc011wng.1	yes	yes	no	Active	uc007bnw.2	yes	yes	no	Active	uc007bnw.2	yes	yes	no	Active	uc007bnw.2	yes	yes	no	Active	uc007bnw.2	yes	yes	no	Active	22.71	15.68	12.87	24.65	20.27
501	Abcb6	ATP-binding cassette, sub-family B (MDR/TAP), member 6 (Abcb6), nuclear gene encoding mitochondrial protein, mRNA.	chr1	-	uc007bnx.1	yes	yes	no	Active	uc007bnx.1	yes	yes	no	Active	uc007bnx.1	yes	yes	no	Active	uc007bnx.1	yes	yes	no	Active	uc007bnx.1	yes	yes	no	Active	14.22	13.47	15.56	21.72	25.72
502	Atg9a	autophagy related 9A (Atg9a), mRNA.	chr1	-	uc007bob.1	NA	NA	no	NA	uc007bob.1	NA	NA	no	NA	uc007bob.1	NA	NA	no	NA	uc007bob.1	NA	NA	no	NA	uc007bob.1	NA	NA	no	NA	11.63	10.03	11.75	51.79	60.59
503	Ankzf1	ankyrin repeat and zinc finger domain containing 1 (Ankzf1), transcript variant 1, mRNA.	chr1	+	uc007boe.1	NA	NA	no	NA	uc007boe.1	NA	NA	no	NA	uc007boe.1	NA	NA	no	NA	uc007boe.1	NA	NA	no	NA	uc007boe.1	NA	NA	no	NA	35.29	19.81	12.7	23.25	25.05
504	Glb1l	galactosidase, beta 1-like (Glb1l), mRNA.	chr1	-	uc011wnk.1	NA	NA	no	NA	uc011wnk.1	NA	NA	no	NA	uc011wnk.1	NA	NA	no	NA	uc011wnk.1	NA	NA	no	NA	uc011wnk.1	NA	NA	no	NA	2.86	3.61	5.86	9.95	11.09
505	Stk16	serine/threonine kinase 16 (Stk16), mRNA.	chr1	+	uc007boj.1	NA	NA	no	NA	uc007boi.2	NA	NA	no	NA	uc007boi.2	NA	NA	no	NA	uc007boj.1	NA	NA	no	NA	uc007boj.1	NA	NA	no	NA	13.35	23.55	22.61	31.79	22.61
506	Tuba4a	tubulin, alpha 4A (Tuba4a), mRNA.	chr1	-	uc007bok.1	yes	yes	no	Active	uc007bok.1	yes	yes	yes	PRC.Active	uc007bok.1	yes	yes	yes	PRC.Active	uc007bok.1	yes	yes	yes	PRC.Active	uc007bok.1	yes	yes	yes	PRC.Active	149.25	185.69	37.48	5.67	116.29
507	A630095N17Rik	RIKEN cDNA A630095N17 gene (A630095N17Rik), transcript variant 1, mRNA.	chr1	-	uc029qph.1	no	no	no	Inactive	uc029qph.1	yes	no	no	OnlyS5P	uc029qph.1	no	no	no	Inactive	uc029qph.1	no	no	no	Inactive	uc029qph.1	no	no	no	Inactive	0.37	0.57	0	0	0.11
508	Dnajb2	DnaJ (Hsp40) homolog, subfamily B, member 2 (Dnajb2), transcript variant 5, mRNA.	chr1	+	uc011wnm.1	yes	yes	no	Active	uc011wnm.1	yes	yes	no	Active	uc011wnm.1	yes	yes	no	Active	uc007bon.2	yes	yes	no	Active	uc007bon.2	yes	yes	no	Active	8.23	11.21	12.99	73.73	112.41
509	Ptprn	protein tyrosine phosphatase, receptor type, N (Ptprn), mRNA.	chr1	-	uc011wnn.1	no	yes	yes	S7p&PRC	uc011wnn.1	yes	yes	no	Active	uc011wnn.1	yes	yes	no	Active	uc011wnn.1	yes	yes	yes	PRC.Active	uc011wnn.1	yes	yes	yes	PRC.Active	3.53	6.15	8.02	47.87	196.16
511	Resp18	regulated endocrine-specific protein 18 (Resp18), mRNA.	chr1	-	uc007bos.1	no	no	yes	PRC.Only	uc007bos.1	no	no	yes	PRC.Only	uc007bos.1	no	no	yes	PRC.Only	uc007bos.1	yes	yes	yes	PRC.Active	uc007bos.1	yes	yes	yes	PRC.Active	0	0.25	1.7	157.89	508.1
512	Dnpep	aspartyl aminopeptidase (Dnpep), transcript variant 1, mRNA.	chr1	-	uc011wnp.1	yes	yes	no	Active	uc007bot.2	yes	yes	no	Active	uc011wnp.1	yes	yes	no	Active	uc011wnp.1	yes	yes	no	Active	uc011wnp.1	yes	yes	no	Active	67.02	55.72	61.33	89.51	78.4
513	Des	desmin (Des), mRNA.	chr1	+	uc007box.1	no	no	yes	PRC.Only	uc007box.1	yes	no	yes	PRC.S5p	uc007box.1	no	no	yes	PRC.Only	uc007box.1	no	no	no	Inactive	uc007box.1	no	no	no	Inactive	8.97	2.96	2.97	0.11	1.56
514	Gm15179	predicted gene 15179 (Gm15179), non-coding RNA.	chr1	-	uc007boy.2	no	no	yes	PRC.Only	uc007boy.2	yes	yes	yes	PRC.Active	uc007boy.2	yes	no	yes	PRC.S5p	uc007boy.2	no	no	no	Inactive	uc007boy.2	no	no	no	Inactive	0	0	0	0	0
515	Speg	SPEG complex locus (Speg), transcript variant 3, mRNA.	chr1	+	uc007bpa.1	yes	yes	yes	PRC.Active	uc007bpa.1	yes	yes	yes	PRC.Active	uc007bpa.1	yes	yes	yes	PRC.Active	uc007bpa.1	yes	yes	no	Active	uc007bpa.1	yes	yes	no	Active	1.96	5.01	9.46	33.09	24.16
516	Speg	SPEG complex locus (Speg), transcript variant 3, mRNA.	chr1	+	uc007bpb.1	no	no	no	Inactive	uc007bpb.1	NA	NA	NA	NA	uc007bpb.1	no	NA	NA	NA	uc007bpb.1	NA	NA	no	NA	uc007bpb.1	NA	no	no	NA	0.22	0	0.57	0.82	0.26
517	Gmppa	GDP-mannose pyrophosphorylase A (Gmppa), mRNA.	chr1	+	uc007bpd.1	yes	yes	no	Active	uc007bpd.1	yes	yes	no	Active	uc007bpe.1	yes	yes	no	Active	uc007bpe.1	yes	yes	no	Active	uc007bpe.1	yes	yes	no	Active	32.57	25.05	21.22	45.39	41.69
518	Accn4	amiloride-sensitive cation channel 4, pituitary (Accn4), mRNA.	chr1	+	uc007bpg.1	yes	no	yes	PRC.S5p	uc007bpg.1	yes	no	yes	PRC.S5p	uc007bpg.1	yes	no	yes	PRC.S5p	uc007bpg.1	yes	yes	yes	PRC.Active	uc007bpg.1	yes	no	yes	PRC.S5p	0	0.04	1.02	56.13	14.11
519	Chpf	chondroitin polymerizing factor (Chpf), transcript variant 2, mRNA.	chr1	-	uc007bph.1	NA	NA	NA	NA	uc007bpi.2	NA	NA	NA	NA	uc007bpi.2	NA	NA	NA	NA	uc007bpi.2	NA	NA	NA	NA	uc007bpi.2	NA	NA	no	NA	10.88	12.81	21.12	40.39	52.11
520	Tmem198	transmembrane protein 198 (Tmem198), mRNA.	chr1	+	uc007bpl.2	NA	NA	NA	NA	uc007bpl.2	NA	NA	NA	NA	uc007bpl.2	NA	NA	NA	NA	uc007bpl.2	NA	NA	NA	NA	uc007bpl.2	NA	NA	no	NA	0.42	0.42	2.29	18.35	8.37
521	Obsl1	obscurin-like 1 (Obsl1), mRNA.	chr1	-	uc007bpq.2	NA	NA	NA	NA	uc007bpq.2	NA	NA	NA	NA	uc007bpq.2	NA	NA	NA	NA	uc007bpn.2	NA	NA	no	NA	uc007bpn.2	NA	NA	no	NA	11.98	14.8	26.36	23.32	19.53
522	Inha	inhibin alpha (Inha), mRNA.	chr1	+	uc007bps.1	NA	NA	NA	NA	uc007bps.1	NA	NA	NA	NA	uc007bps.1	NA	NA	NA	NA	uc007bps.1	NA	NA	no	NA	uc007bps.1	NA	NA	no	NA	0.74	0.24	0.96	29.21	18.77
523	Stk11ip	serine/threonine kinase 11 interacting protein (Stk11ip), mRNA.	chr1	+	uc007bpt.2	yes	yes	no	Active	uc007bpt.2	yes	yes	no	Active	uc007bpu.1	yes	yes	no	Active	uc007bpt.2	yes	yes	no	Active	uc007bpt.2	yes	yes	no	Active	15.28	15.09	15.53	18.16	16.08
524	Slc4a3	solute carrier family 4 (anion exchanger), member 3 (Slc4a3), mRNA.	chr1	+	uc007bpw.2	yes	yes	no	Active	uc007bpw.2	yes	yes	no	Active	uc007bpw.2	yes	yes	yes	PRC.Active	uc007bpv.2	yes	yes	no	Active	uc007bpv.2	yes	yes	no	Active	2.46	3.74	4.16	42.15	31.48
525	Gm17751	predicted gene, 17751 (Gm17751), transcript variant 1, non-coding RNA.	chr1	+	uc011wns.1	no	no	no	Inactive	uc011wns.1	no	no	no	Inactive	uc011wns.1	no	no	no	Inactive	uc011wns.1	yes	no	no	OnlyS5P	uc011wns.1	no	no	no	Inactive	0	0	0	0.04	0
526	Epha4	Eph receptor A4 (Epha4), mRNA.	chr1	-	uc007bpz.1	yes	yes	yes	PRC.Active	uc007bpz.1	yes	yes	yes	PRC.Active	uc007bpz.1	yes	yes	yes	PRC.Active	uc007bpz.1	yes	yes	no	Active	uc007bpz.1	yes	yes	yes	PRC.Active	23.16	4.25	56	20.18	4.05
527	Pax3	paired box gene 3 (Pax3), transcript variant 2, mRNA.	chr1	-	uc007bqd.1	yes	no	yes	PRC.S5p	uc007bqd.1	yes	no	yes	PRC.S5p	uc007bqd.1	yes	yes	yes	PRC.Active	uc007bqd.1	yes	no	yes	PRC.S5p	uc007bqd.1	yes	no	yes	PRC.S5p	0	0.09	1.72	0.34	0.05
528	Sgpp2	sphingosine-1-phosphate phosphotase 2 (Sgpp2), mRNA.	chr1	+	uc007bqe.1	yes	no	yes	PRC.S5p	uc007bqe.1	yes	no	yes	PRC.S5p	uc007bqe.1	yes	no	yes	PRC.S5p	uc007bqe.1	yes	no	yes	PRC.S5p	uc007bqe.1	yes	no	yes	PRC.S5p	0.17	0.19	0.43	0.4	0.51
529	Farsb	phenylalanyl-tRNA synthetase, beta subunit (Farsb), mRNA.	chr1	-	uc007bqf.1	yes	yes	no	Active	uc007bqf.1	yes	yes	no	Active	uc007bqf.1	yes	yes	no	Active	uc007bqf.1	yes	yes	no	Active	uc007bqf.1	yes	yes	no	Active	156.94	132.12	88.86	75.69	61.5
531	Mogat1	monoacylglycerol O-acyltransferase 1 (Mogat1), mRNA.	chr1	+	uc007bqm.2	no	no	no	Inactive	uc007bqk.1	no	no	yes	PRC.Only	uc007bqm.2	yes	no	no	OnlyS5P	uc007bqm.2	yes	yes	no	Active	uc007bqm.2	yes	yes	no	Active	0.05	0.28	0.4	0.42	0.7
532	Acsl3	acyl-CoA synthetase long-chain family member 3 (Acsl3), transcript variant 1, mRNA.	chr1	+	uc007bqo.2	yes	yes	no	Active	uc007bqo.2	yes	yes	no	Active	uc007bqo.2	yes	yes	no	Active	uc007bqo.2	yes	yes	no	Active	uc007bqo.2	NA	NA	no	NA	47.62	47.63	61.97	133.69	108.2
533	Utp14b	UTP14, U3 small nucleolar ribonucleoprotein, homolog B (yeast) (Utp14b), transcript variant 2, mRNA.	chr1	+	uc007bqn.2	yes	yes	no	Active	uc007bqn.2	yes	yes	no	Active	uc007bqn.2	yes	yes	no	Active	uc007bqn.2	yes	yes	no	Active	uc011wnv.1	NA	NA	no	NA	7.64	16.69	13.19	5.69	2.65
534	Kcne4	potassium voltage-gated channel, Isk-related subfamily, gene 4 (Kcne4), mRNA.	chr1	+	uc007bqq.1	no	no	no	Inactive	uc007bqq.1	no	no	no	Inactive	uc007bqq.1	no	no	no	Inactive	uc007bqq.1	no	no	no	Inactive	uc007bqq.1	no	no	no	Inactive	0	0	0.02	1.58	3.71
535	Scg2	secretogranin II (Scg2), mRNA.	chr1	-	uc007bqr.1	no	no	no	Inactive	uc007bqr.1	no	no	no	Inactive	uc007bqr.1	no	no	no	Inactive	uc007bqr.1	yes	yes	no	Active	uc007bqr.1	yes	yes	no	Active	0	0	0.83	286.05	1102.9
537	Ap1s3	adaptor-related protein complex AP-1, sigma 3 (Ap1s3), mRNA.	chr1	-	uc011wnw.1	yes	yes	yes	PRC.Active	uc011wnw.1	yes	yes	yes	PRC.Active	uc011wnw.1	yes	yes	no	Active	uc011wnw.1	no	no	yes	PRC.Only	uc011wnw.1	no	yes	yes	S7p&PRC	2.34	6.04	3.81	2.65	2.06
538	Wdfy1	WD repeat and FYVE domain containing 1 (Wdfy1), transcript variant 1, mRNA.	chr1	-	uc007bqu.2	yes	yes	no	Active	uc007bqu.2	yes	yes	no	Active	uc007bqu.2	yes	yes	yes	PRC.Active	uc007bqu.2	yes	yes	no	Active	uc007bqu.2	yes	yes	no	Active	60.99	25.39	46.06	154.29	84.59
539	Mrpl44	mitochondrial ribosomal protein L44 (Mrpl44), nuclear gene encoding mitochondrial protein, mRNA.	chr1	+	uc007bqy.1	yes	yes	no	Active	uc007bqy.1	yes	yes	no	Active	uc007bqy.1	yes	yes	no	Active	uc007bqy.1	yes	yes	no	Active	uc007bqy.1	yes	yes	no	Active	47.65	58.5	51.05	24.62	22.74
540	Serpine2	serine (or cysteine) peptidase inhibitor, clade E, member 2 (Serpine2), mRNA.	chr1	-	uc007bra.2	yes	no	yes	PRC.S5p	uc007bqz.2	yes	yes	yes	PRC.Active	uc007bqz.2	yes	yes	yes	PRC.Active	uc007bra.2	yes	yes	yes	PRC.Active	uc007bqz.2	yes	yes	no	Active	9.32	17.82	58.77	217.34	579.06
541	Fam124b	family with sequence similarity 124, member B (Fam124b), mRNA.	chr1	-	uc007brb.2	no	no	no	Inactive	uc007brb.2	no	no	no	Inactive	uc007brb.2	no	no	no	Inactive	uc007brb.2	no	no	no	Inactive	uc007brb.2	no	no	no	Inactive	0	0.05	0.02	0	0
542	Cul3	cullin 3 (Cul3), mRNA.	chr1	-	uc007brd.1	yes	yes	no	Active	uc007brd.1	yes	yes	no	Active	uc007brd.1	yes	yes	no	Active	uc007brd.1	yes	yes	no	Active	uc007brd.1	yes	yes	no	Active	87.78	89.53	111.61	125.78	79.84
543	1700016L21Rik	RIKEN cDNA 1700016L21 gene (1700016L21Rik), non-coding RNA.	chr1	+	uc029qpk.1	no	no	no	Inactive	uc029qpk.1	no	no	no	Inactive	uc029qpk.1	no	no	no	Inactive	uc029qpk.1	no	no	no	Inactive	uc029qpk.1	no	no	no	Inactive	0	0	0	0	0
544	Dock10	dedicator of cytokinesis 10 (Dock10), mRNA.	chr1	-	uc007brg.2	no	no	yes	PRC.Only	uc007brg.2	no	no	yes	PRC.Only	uc007brg.2	yes	no	yes	PRC.S5p	uc007brg.2	yes	yes	no	Active	uc007brg.2	no	yes	yes	S7p&PRC	0.18	0.12	1.55	8.65	7.62
545	9430031J16Rik	RIKEN cDNA 9430031J16 gene (9430031J16Rik), mRNA.	chr1	+	uc007brj.1	no	no	no	Inactive	uc007brj.1	no	no	no	Inactive	uc007brk.1	no	no	no	Inactive	uc007brj.1	yes	yes	no	Active	uc007brk.1	yes	yes	no	Active	0	0	0.03	15.36	18.18
546	Irs1	insulin receptor substrate 1 (Irs1), mRNA.	chr1	-	uc007brp.2	yes	yes	yes	PRC.Active	uc007brp.2	yes	yes	yes	PRC.Active	uc007brp.2	yes	yes	yes	PRC.Active	uc007brp.2	yes	yes	no	Active	uc007brp.2	yes	yes	no	Active	0.41	0.62	8.07	22.41	15.33
547	Rhbdd1	rhomboid domain containing 1 (Rhbdd1), transcript variant 1, mRNA.	chr1	+	uc007brq.3	yes	yes	no	Active	uc007brq.3	yes	yes	no	Active	uc007brq.3	yes	yes	no	Active	uc007brq.3	yes	yes	no	Active	uc007brq.3	yes	yes	no	Active	20.43	3.96	6.56	5.85	21.91
548	Col4a4	collagen, type IV, alpha 4 (Col4a4), mRNA.	chr1	-	uc007brt.1	no	no	NA	NA	uc007brt.1	no	no	NA	NA	uc007brt.1	no	no	NA	NA	uc007brt.1	no	no	no	Inactive	uc007brt.1	no	no	no	Inactive	0.01	0.01	0.02	0.15	0.08
550	Col4a3	collagen, type IV, alpha 3 (Col4a3), mRNA.	chr1	+	uc007brv.1	no	no	NA	NA	uc007brv.1	no	no	NA	NA	uc007brv.1	no	no	NA	NA	uc007brv.1	no	no	no	Inactive	uc007brv.1	no	no	no	Inactive	0	0.02	0	0.03	0.06
552	Mff	mitochondrial fission factor (Mff), nuclear gene encoding mitochondrial protein, mRNA.	chr1	+	uc007brx.1	yes	yes	no	Active	uc007brx.1	yes	yes	no	Active	uc007brx.1	yes	yes	no	Active	uc007brx.1	yes	yes	no	Active	uc007brx.1	yes	yes	yes	PRC.Active	118.16	77.74	111.96	295.51	245.95
553	Tm4sf20	transmembrane 4 L six family member 20 (Tm4sf20), mRNA.	chr1	-	uc007bsd.1	no	no	no	Inactive	uc007bsd.1	no	no	no	Inactive	uc007bsd.1	no	no	no	Inactive	uc007bsd.1	no	no	no	Inactive	uc007bsd.1	no	no	no	Inactive	0.03	0	0.07	0	0
554	Agfg1	ArfGAP with FG repeats 1 (Agfg1), mRNA.	chr1	+	uc007bse.1	yes	yes	no	Active	uc007bse.1	yes	yes	no	Active	uc007bse.1	yes	yes	no	Active	uc007bse.1	yes	yes	no	Active	uc007bse.1	yes	yes	no	Active	72.72	49.87	61.5	63.71	59
555	Slc19a3	solute carrier family 19, member 3 (Slc19a3), mRNA.	chr1	-	uc007bsi.2	yes	no	no	OnlyS5P	uc007bsi.2	yes	yes	no	Active	uc007bsi.2	yes	no	no	OnlyS5P	uc007bsi.2	yes	yes	no	Active	uc007bsi.2	yes	yes	no	Active	0.48	0.49	0.61	0.21	0.42
556	Ccl20	chemokine (C-C motif) ligand 20 (Ccl20), transcript variant 2, mRNA.	chr1	+	uc007bsm.2	no	no	no	Inactive	uc007bsm.2	no	no	no	Inactive	uc007bsm.2	no	no	no	Inactive	uc007bsm.2	no	no	no	Inactive	uc007bsk.2	no	no	no	Inactive	0	0	0.07	0	0
557	Wdr69	WD repeat domain 69 (Wdr69), transcript variant 2, non-coding RNA.	chr1	+	uc007bso.2	no	no	no	Inactive	uc007bso.2	no	no	no	Inactive	uc007bso.2	no	no	no	Inactive	uc007bso.2	no	no	no	Inactive	uc007bso.2	yes	yes	no	Active	0	0.03	0.03	1.11	4.69
558	Sphkap	SPHK1 interactor, AKAP domain containing (Sphkap), mRNA.	chr1	-	uc007bsr.2	no	no	no	Inactive	uc007bsq.2	no	no	yes	PRC.Only	uc007bsr.2	no	no	yes	PRC.Only	uc007bsr.2	no	no	no	Inactive	uc007bsr.2	no	no	no	Inactive	0.01	0.51	0.09	9.04	17.46
560	Pid1	phosphotyrosine interaction domain containing 1 (Pid1), mRNA.	chr1	-	uc007bst.2	yes	yes	yes	PRC.Active	uc007bst.2	no	no	yes	PRC.Only	uc007bsv.2	yes	no	no	OnlyS5P	uc007bst.2	yes	yes	no	Active	uc007bst.2	yes	yes	no	Active	1.86	3.12	5.47	66.87	39.47
561	Dner	delta/notch-like EGF-related receptor (Dner), mRNA.	chr1	-	uc007bsx.1	NA	no	NA	NA	uc007bsx.1	NA	no	NA	NA	uc007bsw.1	NA	no	NA	NA	uc007bsw.1	NA	NA	no	NA	uc007bsw.1	NA	NA	no	NA	0.56	0.18	0.77	242.57	180.94
562	Mir5126	microRNA 5126 (Mir5126), microRNA.	chr1	+	uc029qpm.1	NA	no	NA	NA	uc029qpm.1	NA	no	NA	NA	uc029qpm.1	NA	no	NA	NA	uc029qpm.1	NA	NA	no	NA	uc029qpm.1	NA	NA	no	NA	0	0	0	0	0
563	Trip12	thyroid hormone receptor interactor 12 (Trip12), mRNA.	chr1	-	uc007btb.1	NA	NA	no	NA	uc007bsy.1	NA	NA	no	NA	uc007bsy.1	NA	NA	no	NA	uc007bsy.1	NA	NA	no	NA	uc007bsy.1	NA	NA	no	NA	269.5	213.82	129.12	123.59	109.75
564	Fbxo36	F-box protein 36 (Fbxo36), mRNA.	chr1	+	uc007btc.2	NA	NA	no	NA	uc007btc.2	NA	NA	no	NA	uc007btc.2	NA	NA	no	NA	uc007btc.2	NA	NA	no	NA	uc007btc.2	NA	NA	no	NA	6.54	2.98	6.17	5.9	39.35
565	Slc16a14	solute carrier family 16 (monocarboxylic acid transporters), member 14 (Slc16a14), mRNA.	chr1	-	uc007btd.1	yes	no	yes	PRC.S5p	uc007btd.1	no	no	yes	PRC.Only	uc007btd.1	yes	no	yes	PRC.S5p	uc007btd.1	yes	yes	no	Active	uc007btd.1	yes	yes	no	Active	0.52	0.17	0.32	15.29	13.63
580	Csprs	component of Sp100-rs (Csprs), mRNA.	chr1	-	uc007btg.2	no	no	no	Inactive	uc007btg.2	no	no	no	Inactive	uc007btg.2	no	no	no	Inactive	uc007btg.2	no	no	no	Inactive	uc007btg.2	no	no	no	Inactive	0.07	0	0.02	0	0
581	A530032D15Rik	RIKEN cDNA A530032D15Rik gene (A530032D15Rik), mRNA.	chr1	-	uc007btj.1	no	no	no	Inactive	uc007btt.1	no	no	no	Inactive	uc007bti.1	no	no	no	Inactive	uc007btt.1	no	no	no	Inactive	uc007btt.1	no	no	no	Inactive	0.13	0	0.11	0.35	0.05
590	Gm7609	predicted pseudogene 7609 (Gm7609), mRNA.	chr1	+	uc007btq.1	no	no	no	Inactive	uc007btq.1	no	no	no	Inactive	uc007btq.1	no	no	no	Inactive	uc007btq.1	no	no	no	Inactive	uc007btq.1	no	no	no	Inactive	0	0.07	0	0	0
612	BC038927	component of Sp100-rs, mRNA (cDNA clone IMAGE:5037238), partial cds.	chr1	+	uc029qqx.1	no	no	no	Inactive	uc029qqx.1	no	no	no	Inactive	uc029qqx.1	no	no	no	Inactive	uc029qqx.1	no	no	no	Inactive	uc029qqx.1	no	no	no	Inactive	0	0	0	0	0.02
619	Sp110	Sp110 nuclear body protein (Sp110), transcript variant 2, mRNA.	chr1	-	uc007bua.2	no	no	no	Inactive	uc007bub.2	no	no	no	Inactive	uc029qre.1	no	no	no	Inactive	uc007bub.2	no	no	no	Inactive	uc007bub.2	no	no	no	Inactive	0.09	0.13	0.03	0.16	0.06
620	Sp140	Sp140 nuclear body protein (Sp140), mRNA.	chr1	+	uc007buc.1	no	no	no	Inactive	uc007buc.1	no	no	no	Inactive	uc007buc.1	no	no	no	Inactive	uc007buc.1	no	no	no	Inactive	uc007buc.1	no	no	no	Inactive	1.39	1.16	1.83	6.48	3.79
621	Sp100	nuclear antigen Sp100 (Sp100), mRNA.	chr1	+	uc007buf.1	no	no	no	Inactive	uc007buh.1	no	no	no	Inactive	uc007bud.1	no	no	no	Inactive	uc007buh.1	no	no	no	Inactive	uc007bue.1	no	no	no	Inactive	0	0	0	0	0.22
622	A630001G21Rik	RIKEN cDNA A630001G21 gene (A630001G21Rik), mRNA.	chr1	-	uc011wod.1	no	yes	no	OnlyS7P	uc011wod.1	no	no	no	Inactive	uc011wod.1	no	no	no	Inactive	uc011wod.1	no	no	no	Inactive	uc011wod.1	no	no	no	Inactive	0.19	1	0.23	0.11	0.97
623	Cab39	calcium binding protein 39 (Cab39), mRNA.	chr1	+	uc007bum.2	yes	yes	no	Active	uc007bum.2	yes	yes	no	Active	uc007bum.2	yes	yes	no	Active	uc007bum.2	yes	yes	no	Active	uc007bum.2	yes	yes	no	Active	55.89	46.49	84.47	126.88	105.4
624	Itm2c	integral membrane protein 2C (Itm2c), mRNA.	chr1	+	uc011wof.1	yes	yes	no	Active	uc011wof.1	yes	yes	no	Active	uc011wof.1	yes	yes	no	Active	uc011wof.1	yes	yes	no	Active	uc011wof.1	yes	yes	no	Active	16.33	22.43	71.65	332.48	972.84
625	4933407L21Rik	RIKEN cDNA 4933407L21 gene (4933407L21Rik), non-coding RNA.	chr1	+	uc007bup.2	no	no	no	Inactive	uc007bup.2	no	no	no	Inactive	uc007bup.2	no	no	no	Inactive	uc007bup.2	yes	yes	no	Active	uc007bup.2	yes	yes	no	Active	0	0	0.05	6.77	17.99
626	Gpr55	G protein-coupled receptor 55 (Gpr55), mRNA.	chr1	-	uc007buq.1	no	no	no	Inactive	uc007buq.1	no	no	no	Inactive	uc007buq.1	no	no	no	Inactive	uc007buq.1	no	no	no	Inactive	uc007buq.1	no	no	no	Inactive	0	0	0	1.13	5.79
627	Spata3	spermatogenesis associated 3 (Spata3), transcript variant 1, mRNA.	chr1	+	uc007bus.2	yes	no	no	OnlyS5P	uc007buv.2	yes	yes	yes	PRC.Active	uc007buu.2	no	no	no	Inactive	uc007bus.2	no	no	no	Inactive	uc007buv.2	no	no	no	Inactive	0.08	0	0	0.1	0.66
628	2810459M11Rik	RIKEN cDNA 2810459M11 gene (2810459M11Rik), transcript variant 1, mRNA.	chr1	+	uc007bux.2	yes	no	yes	PRC.S5p	uc007bux.2	no	no	yes	PRC.Only	uc007bux.2	yes	no	yes	PRC.S5p	uc007bux.2	yes	yes	yes	PRC.Active	uc007bux.2	yes	yes	yes	PRC.Active	0.03	0.8	0.65	15.71	50.79
629	Psmd1	proteasome (prosome, macropain) 26S subunit, non-ATPase, 1 (Psmd1), mRNA.	chr1	+	uc007buy.1	yes	yes	no	Active	uc007buy.1	yes	yes	no	Active	uc007buy.1	yes	yes	no	Active	uc007buy.1	yes	yes	no	Active	uc007buy.1	yes	yes	no	Active	204.01	231.21	213.58	133.24	134.28
630	Htr2b	5-hydroxytryptamine (serotonin) receptor 2B (Htr2b), mRNA.	chr1	-	uc011woh.1	no	NA	no	NA	uc011woh.1	no	NA	no	NA	uc007buz.1	no	no	no	Inactive	uc007buz.1	no	no	no	Inactive	uc007buz.1	no	no	no	Inactive	0.14	0.15	0.17	0.19	0.2
631	Armc9	armadillo repeat containing 9 (Armc9), transcript variant 1, mRNA.	chr1	+	uc007bvf.1	yes	yes	no	Active	uc007bvb.1	yes	yes	no	Active	uc007bvf.1	yes	yes	no	Active	uc007bvf.1	yes	yes	no	Active	uc007bvb.1	yes	yes	no	Active	13.57	15.92	19.58	22.37	31.06
632	B3gnt7	UDP-GlcNAc:betaGal beta-1,3-N-acetylglucosaminyltransferase 7 (B3gnt7), mRNA.	chr1	+	uc007bvk.2	yes	yes	no	Active	uc007bvk.2	yes	yes	no	Active	uc007bvk.2	yes	yes	yes	PRC.Active	uc007bvk.2	yes	no	yes	PRC.S5p	uc007bvk.2	yes	yes	yes	PRC.Active	73.87	60.38	15.98	6.09	7.98
633	Ncl	nucleolin (Ncl), mRNA.	chr1	-	uc007bvl.1	NA	NA	no	NA	uc007bvl.1	NA	NA	no	NA	uc007bvl.1	NA	NA	no	NA	uc007bvl.1	NA	NA	no	NA	uc007bvl.1	NA	NA	no	NA	566.64	800.65	488.85	114.99	82.09
634	Snora75	small nucleolar RNA, H/ACA box 75 (Snora75), small nucleolar RNA.	chr1	-	uc011woi.1	NA	NA	no	NA	uc011woi.1	NA	NA	no	NA	uc011woi.1	NA	NA	no	NA	uc011woi.1	no	NA	no	NA	uc011woi.1	NA	no	no	NA	0	0	0	0	0
635	Snord82	small nucleolar RNA, C/D box 82 (Snord82), small nuclear RNA.	chr1	-	uc007bvm.1	NA	NA	no	NA	uc007bvm.1	NA	NA	no	NA	uc007bvm.1	NA	NA	no	NA	uc007bvm.1	no	NA	no	NA	uc007bvm.1	no	no	no	Inactive	0	0	0	0	0
636	C130036L24Rik	RIKEN cDNA C130036L24 gene (C130036L24Rik), non-coding RNA.	chr1	+	uc011woj.1	NA	NA	no	NA	uc011woj.1	NA	NA	no	NA	uc011woj.1	NA	NA	no	NA	uc011woj.1	NA	NA	no	NA	uc011woj.1	NA	NA	no	NA	0.92	1.2	0.92	0.73	0.49
637	Nmur1	neuromedin U receptor 1 (Nmur1), mRNA.	chr1	-	uc007bvn.1	no	no	no	Inactive	uc007bvn.1	no	no	no	Inactive	uc007bvn.1	no	no	no	Inactive	uc007bvn.1	no	no	no	Inactive	uc007bvn.1	no	no	no	Inactive	0.08	0	0	0.21	0.77
638	1700019O17Rik	RIKEN cDNA 1700019O17 gene (1700019O17Rik), mRNA.	chr1	+	uc007bvo.2	no	no	no	Inactive	uc007bvo.2	no	no	no	Inactive	uc007bvo.2	no	no	no	Inactive	uc007bvo.2	no	no	no	Inactive	uc007bvo.2	no	no	no	Inactive	0	0	0.06	0	0.03
639	Ptma	prothymosin alpha (Ptma), mRNA.	chr1	+	uc007bvp.1	yes	yes	no	Active	uc007bvp.1	yes	yes	no	Active	uc007bvp.1	yes	yes	no	Active	uc007bvp.1	yes	yes	no	Active	uc007bvp.1	yes	yes	no	Active	3661.66	6052.94	4579.99	2937.25	1179.89
640	Pde6d	phosphodiesterase 6D, cGMP-specific, rod, delta (Pde6d), mRNA.	chr1	-	uc011wok.1	yes	yes	no	Active	uc011wok.1	yes	yes	no	Active	uc011wok.1	yes	yes	no	Active	uc011wok.1	yes	yes	no	Active	uc011wok.1	yes	yes	no	Active	35.81	32.78	43.42	116.06	130.67
641	Cops7b	COP9 (constitutive photomorphogenic) homolog, subunit 7b (Arabidopsis thaliana) (Cops7b), mRNA.	chr1	+	uc007bvr.1	yes	yes	no	Active	uc007bvr.1	yes	yes	no	Active	uc007bvr.1	yes	yes	no	Active	uc007bvr.1	yes	yes	no	Active	uc007bvr.1	yes	yes	no	Active	40.93	46.61	51.09	40.73	28.72
642	Nppc	natriuretic peptide type C (Nppc), mRNA.	chr1	-	uc007bvt.2	yes	no	yes	PRC.S5p	uc007bvt.2	yes	yes	yes	PRC.Active	uc007bvt.2	yes	yes	yes	PRC.Active	uc007bvt.2	yes	yes	yes	PRC.Active	uc007bvt.2	yes	yes	yes	PRC.Active	0	0	0.42	2.17	2.65
643	Dis3l2	DIS3 mitotic control homolog (S. cerevisiae)-like 2 (Dis3l2), transcript variant 1, mRNA.	chr1	+	uc007bvw.2	yes	yes	no	Active	uc007bvw.2	yes	yes	no	Active	uc007bvw.2	yes	yes	no	Active	uc007bvu.2	yes	yes	no	Active	uc007bvw.2	yes	yes	no	Active	14.98	10.61	20.68	46.59	31.31
645	Alppl2	alkaline phosphatase, placental-like 2 (Alppl2), mRNA.	chr1	-	uc007bvy.1	no	no	no	Inactive	uc007bvy.1	no	no	no	Inactive	uc007bvy.1	no	no	no	Inactive	uc007bvy.1	no	no	no	Inactive	uc007bvy.1	no	no	no	Inactive	0.05	0	0.02	0	0
646	Alpi	alkaline phosphatase, intestinal (Alpi), mRNA.	chr1	-	uc007bwa.2	no	no	no	Inactive	uc007bwa.2	no	no	no	Inactive	uc007bwa.2	no	no	no	Inactive	uc007bwa.2	no	no	no	Inactive	uc007bwa.2	no	no	no	Inactive	0	0	0	0.03	0
647	Akp3	alkaline phosphatase 3, intestine, not Mn requiring (Akp3), mRNA.	chr1	+	uc011wom.2	no	no	no	Inactive	uc007bwb.1	no	no	yes	PRC.Only	uc007bwb.1	no	no	no	Inactive	uc007bwb.1	no	no	no	Inactive	uc007bwb.1	no	no	no	Inactive	0.03	0	0	0	0.07
648	Ecel1	endothelin converting enzyme-like 1 (Ecel1), mRNA.	chr1	-	uc007bwc.1	yes	no	yes	PRC.S5p	uc007bwc.1	yes	no	yes	PRC.S5p	uc007bwc.1	yes	no	yes	PRC.S5p	uc007bwd.1	yes	yes	yes	PRC.Active	uc007bwc.1	yes	yes	yes	PRC.Active	0.34	0.15	0.44	33.92	66.24
649	Prss56	protease, serine 56 (Prss56), mRNA.	chr1	+	uc007bwe.2	no	no	yes	PRC.Only	uc007bwe.2	no	no	yes	PRC.Only	uc007bwe.2	no	no	yes	PRC.Only	uc007bwe.2	no	no	no	Inactive	uc007bwe.2	no	no	no	Inactive	0.05	0.12	0.33	0.04	0.15
650	Chrnd	cholinergic receptor, nicotinic, delta polypeptide (Chrnd), mRNA.	chr1	+	uc007bwg.1	no	no	no	Inactive	uc007bwg.1	no	no	no	Inactive	uc007bwf.1	no	no	no	Inactive	uc007bwg.1	no	no	no	Inactive	uc007bwf.1	no	no	no	Inactive	0.05	0.07	0.07	0	0
651	Chrng	cholinergic receptor, nicotinic, gamma polypeptide (Chrng), mRNA.	chr1	+	uc007bwi.1	no	no	no	Inactive	uc007bwi.1	yes	no	no	OnlyS5P	uc007bwi.1	no	no	no	Inactive	uc007bwi.1	no	no	no	Inactive	uc007bwh.1	no	no	no	Inactive	0.07	0.08	0.25	0	0
652	Eif4e2	eukaryotic translation initiation factor 4E member 2 (Eif4e2), transcript variant 2, mRNA.	chr1	+	uc007bwn.1	yes	yes	no	Active	uc007bwn.1	yes	yes	no	Active	uc007bwn.1	yes	yes	no	Active	uc007bwl.1	yes	yes	no	Active	uc007bwk.1	yes	yes	no	Active	99.56	98.04	92.74	73	60.34
653	Efhd1	EF hand domain containing 1 (Efhd1), mRNA.	chr1	+	uc007bwo.1	yes	no	yes	PRC.S5p	uc007bwo.1	yes	no	yes	PRC.S5p	uc007bwo.1	yes	no	yes	PRC.S5p	uc007bwo.1	yes	no	yes	PRC.S5p	uc007bwo.1	yes	no	yes	PRC.S5p	2.72	6.45	2.02	1.33	5.38
654	Gigyf2	GRB10 interacting GYF protein 2 (Gigyf2), transcript variant 1, mRNA.	chr1	+	uc007bwt.2	yes	yes	no	Active	uc007bwt.2	yes	yes	no	Active	uc007bwt.2	yes	yes	no	Active	uc007bwt.2	yes	yes	no	Active	uc007bwt.2	yes	yes	no	Active	68.32	49.56	42.24	52.61	40.45
655	Kcnj13	potassium inwardly-rectifying channel, subfamily J, member 13 (Kcnj13), mRNA.	chr1	-	uc007bwu.2	no	NA	no	NA	uc007bwu.2	no	NA	no	NA	uc007bwu.2	no	NA	no	NA	uc007bwu.2	no	no	no	Inactive	uc007bwu.2	no	no	no	Inactive	0.04	0.08	0.08	0.55	0.95
656	3110079O15Rik	RIKEN cDNA 3110079O15 gene (3110079O15Rik), mRNA.	chr1	+	uc007bww.2	no	no	no	Inactive	uc007bww.2	no	no	yes	PRC.Only	uc007bww.2	no	no	no	Inactive	uc007bww.2	no	no	no	Inactive	uc007bww.2	no	no	no	Inactive	0	0.16	0	0	0.38
657	Ngef	neuronal guanine nucleotide exchange factor (Ngef), transcript variant 2, mRNA.	chr1	-	uc007bwx.2	yes	no	yes	PRC.S5p	uc007bwx.2	yes	no	yes	PRC.S5p	uc007bwx.2	yes	no	yes	PRC.S5p	uc007bwx.2	yes	yes	yes	PRC.Active	uc007bwx.2	yes	yes	yes	PRC.Active	0.19	0.73	2.22	14.22	37.17
658	Neu2	neuraminidase 2 (Neu2), transcript variant 3, mRNA.	chr1	+	uc007bwz.2	no	no	no	Inactive	uc007bxb.2	no	no	no	Inactive	uc007bwz.2	no	no	no	Inactive	uc011wop.1	no	no	no	Inactive	uc011wop.1	no	no	no	Inactive	0	0	0	0.36	0.38
659	Inpp5d	inositol polyphosphate-5-phosphatase D (Inpp5d), transcript variant 2, mRNA.	chr1	+	uc007bxh.2	yes	yes	no	Active	uc007bxh.2	yes	yes	no	Active	uc007bxh.2	no	no	no	Inactive	uc007bxh.2	no	no	no	Inactive	uc007bxc.2	no	no	no	Inactive	67.01	39.95	9.98	0.11	0.17
660	Atg16l1	autophagy related 16-like 1 (S. cerevisiae) (Atg16l1), transcript variant 1, mRNA.	chr1	+	uc007bxm.2	yes	yes	no	Active	uc007bxm.2	yes	yes	no	Active	uc007bxm.2	yes	yes	no	Active	uc007bxm.2	yes	yes	no	Active	uc007bxm.2	yes	yes	no	Active	39.08	40.8	31.45	40.81	34.71
661	Scarna6	small Cajal body-specific RNA 6 (Scarna6), guide RNA.	chr1	+	uc011wor.1	no	NA	no	NA	uc011wor.1	no	NA	no	NA	uc011wor.1	no	NA	no	NA	uc011wor.1	no	no	no	Inactive	uc011wor.1	no	no	no	Inactive	1.16	1.19	0	0	1.51
662	Sag	retinal S-antigen (Sag), mRNA.	chr1	+	uc007bxp.1	no	no	no	Inactive	uc007bxp.1	no	no	no	Inactive	uc007bxp.1	no	no	no	Inactive	uc007bxs.1	no	no	no	Inactive	uc007bxp.1	no	no	no	Inactive	0.14	0.44	0.19	0.27	0.75
663	Dgkd	diacylglycerol kinase, delta (Dgkd), mRNA.	chr1	+	uc011wos.1	yes	yes	no	Active	uc011wos.1	yes	yes	no	Active	uc011wos.1	yes	yes	no	Active	uc011wos.1	yes	yes	no	Active	uc011wos.1	yes	yes	no	Active	49.06	41.63	43.67	64.42	42.16
664	Usp40	ubiquitin specific peptidase 40 (Usp40), transcript variant 1, mRNA.	chr1	-	uc007bxx.1	yes	yes	no	Active	uc007bxx.1	yes	yes	no	Active	uc007bxx.1	yes	yes	no	Active	uc007bxx.1	yes	yes	no	Active	uc007bxx.1	yes	yes	no	Active	9.3	7.19	10.98	12.58	10.84
665	Ugt1a5	UDP glucuronosyltransferase 1 family, polypeptide A5 (Ugt1a5), mRNA.	chr1	+	uc007byh.1	no	no	no	Inactive	uc007byc.1	no	no	no	Inactive	uc007byc.1	no	no	no	Inactive	uc007bye.1	no	no	no	Inactive	uc007bye.1	yes	no	no	OnlyS5P	0.07	0.07	0.03	1.48	17.95
666	Dnajb3	DnaJ (Hsp40) homolog, subfamily B, member 3 (Dnajb3), mRNA.	chr1	-	uc007byj.2	yes	no	yes	PRC.S5p	uc007byj.2	yes	yes	no	Active	uc007byj.2	yes	yes	no	Active	uc007byj.2	yes	yes	no	Active	uc007byj.2	NA	yes	no	NA	0.52	0.75	2.33	3.53	1.02
667	Heatr7b1	HEAT repeat containing 7B1 (Heatr7b1), mRNA.	chr1	+	uc011wov.1	no	no	no	Inactive	uc011wov.1	no	no	no	Inactive	uc011wov.1	no	no	no	Inactive	uc011wov.1	no	no	no	Inactive	uc011wov.1	no	no	no	Inactive	0	0	0	0	0.01
668	Hjurp	Holliday junction recognition protein (Hjurp), mRNA.	chr1	-	uc007bym.2	yes	yes	yes	PRC.Active	uc007bym.2	yes	yes	no	Active	uc007bym.2	yes	yes	no	Active	uc029qrj.1	yes	yes	no	Active	uc029qrj.1	yes	yes	no	Active	55.88	56.79	45.8	21.38	23.07
670	Trpm8	transient receptor potential cation channel, subfamily M, member 8 (Trpm8), mRNA.	chr1	+	uc029qrl.1	no	no	no	Inactive	uc029qrl.1	no	no	no	Inactive	uc029qrk.1	no	no	no	Inactive	uc029qrk.1	no	no	no	Inactive	uc029qrl.1	no	no	no	Inactive	0	0.01	0.01	0.25	0.13
671	Spp2	secreted phosphoprotein 2 (Spp2), mRNA.	chr1	+	uc007byq.1	no	no	no	Inactive	uc007byq.1	no	no	no	Inactive	uc007byq.1	no	no	no	Inactive	uc007byq.1	no	no	no	Inactive	uc007byq.1	no	no	no	Inactive	0	0	0.13	0.31	0.62
672	Glrp1	glutamine repeat protein 1 (Glrp1), mRNA.	chr1	-	uc007byr.1	no	no	no	Inactive	uc007byr.1	no	no	no	Inactive	uc007byr.1	no	no	no	Inactive	uc007byr.1	no	no	no	Inactive	uc007byr.1	no	no	no	Inactive	0	0	0	0	0
673	Gm19589	predicted gene, 19589 (Gm19589), non-coding RNA.	chr1	+	uc007bys.2	no	no	no	Inactive	uc007bys.2	no	no	no	Inactive	uc007bys.2	no	no	no	Inactive	uc007bys.2	no	no	no	Inactive	uc007bys.2	no	no	no	Inactive	0	0.02	0	0.03	0
674	Arl4c	ADP-ribosylation factor-like 4C (Arl4c), mRNA.	chr1	-	uc011woz.1	yes	yes	yes	PRC.Active	uc007byt.1	yes	yes	yes	PRC.Active	uc011woz.1	yes	yes	yes	PRC.Active	uc011woz.1	yes	yes	no	Active	uc011woz.1	yes	yes	no	Active	2.28	28.18	54.2	86.04	44.36
675	2410088K16Rik	RIKEN cDNA 2410088K16 gene (2410088K16Rik), non-coding RNA.	chr1	+	uc007byu.1	yes	yes	no	Active	uc007byu.1	yes	yes	no	Active	uc007byu.1	no	no	no	Inactive	uc007byu.1	no	no	no	Inactive	uc007byu.1	no	no	no	Inactive	6.68	14.71	0.75	0	0
676	1700067G17Rik	RIKEN cDNA 1700067G17 gene (1700067G17Rik), non-coding RNA.	chr1	+	uc029qrm.1	no	no	no	Inactive	uc029qrm.1	no	no	yes	PRC.Only	uc029qrm.1	no	no	no	Inactive	uc029qrm.1	no	no	no	Inactive	uc029qrm.1	no	no	no	Inactive	0	0	0	0	0
677	Sh3bp4	SH3-domain binding protein 4 (Sh3bp4), mRNA.	chr1	+	uc007byv.1	yes	yes	no	Active	uc007byv.1	yes	yes	yes	PRC.Active	uc007byv.1	yes	yes	yes	PRC.Active	uc007byv.1	yes	yes	no	Active	uc007byv.1	yes	yes	no	Active	9.84	13.33	76.78	31.32	21.96
678	C030007H22Rik	RIKEN cDNA C030007H22 gene (C030007H22Rik), non-coding RNA.	chr1	-	uc029qrn.1	no	no	no	Inactive	uc029qrn.1	no	no	no	Inactive	uc029qrn.1	no	no	no	Inactive	uc029qrn.1	no	no	no	Inactive	uc029qrn.1	no	no	no	Inactive	0	0	0	0	0
679	Agap1	ArfGAP with GTPase domain, ankyrin repeat and PH domain 1 (Agap1), transcript variant 1, mRNA.	chr1	+	uc007byw.1	yes	yes	yes	PRC.Active	uc007byw.1	yes	yes	yes	PRC.Active	uc007byw.1	yes	yes	yes	PRC.Active	uc007byw.1	yes	yes	no	Active	uc007byw.1	yes	yes	no	Active	12.85	7.45	22.71	107.59	57.54
680	4933400F21Rik	RIKEN cDNA 4933400F21 gene (4933400F21Rik), non-coding RNA.	chr1	-	uc007byz.2	no	no	no	Inactive	uc007byz.2	no	no	no	Inactive	uc007bza.2	no	no	no	Inactive	uc007byz.2	no	no	no	Inactive	uc007byz.2	no	no	no	Inactive	0	0.03	0.01	0.04	0.03
682	Gbx2	gastrulation brain homeobox 2 (Gbx2), mRNA.	chr1	-	uc007bzb.1	yes	yes	yes	PRC.Active	uc007bzb.1	yes	yes	yes	PRC.Active	uc007bzb.1	yes	yes	yes	PRC.Active	uc007bzb.1	yes	no	yes	PRC.S5p	uc007bzb.1	yes	no	yes	PRC.S5p	28.74	59.95	104.43	0.48	0
684	Asb18	ankyrin repeat and SOCS box-containing 18 (Asb18), mRNA.	chr1	-	uc007bzd.1	no	no	no	Inactive	uc007bzd.1	no	no	no	Inactive	uc007bzd.1	no	no	no	Inactive	uc007bzd.1	no	no	no	Inactive	uc007bzd.1	no	no	no	Inactive	0	0	0.04	0.38	0.1
685	Iqca	IQ motif containing with AAA domain (Iqca), mRNA.	chr1	-	uc007bzg.2	yes	no	no	OnlyS5P	uc007bzg.2	no	yes	no	OnlyS7P	uc007bzg.2	yes	yes	no	Active	uc007bzg.2	yes	yes	no	Active	uc007bzg.2	yes	yes	no	Active	0.05	0.07	0	0.4	7.83
686	Cxcr7	chemokine (C-X-C motif) receptor 7 (Cxcr7), mRNA.	chr1	+	uc007bzh.1	yes	yes	no	Active	uc007bzh.1	yes	yes	no	Active	uc007bzh.1	yes	yes	no	Active	uc007bzh.1	yes	yes	no	Active	uc007bzh.1	yes	yes	no	Active	1.79	2.58	24.43	17.4	11.37
687	Cops8	COP9 (constitutive photomorphogenic) homolog, subunit 8 (Arabidopsis thaliana) (Cops8), mRNA.	chr1	+	uc007bzi.1	yes	yes	no	Active	uc007bzi.1	yes	yes	no	Active	uc007bzi.1	yes	yes	no	Active	uc007bzi.1	yes	yes	no	Active	uc007bzi.1	yes	yes	no	Active	61.2	80.41	100.47	83.7	67.13
688	Col6a3	collagen, type VI, alpha 3 (Col6a3), transcript variant 1, mRNA.	chr1	-	uc011wpc.2	no	no	no	Inactive	uc011wpc.2	no	no	no	Inactive	uc011wpc.2	no	no	no	Inactive	uc011wpc.2	no	no	no	Inactive	uc011wpc.2	no	no	no	Inactive	0.05	0.1	0.02	5.07	9.92
689	Mlph	melanophilin (Mlph), mRNA.	chr1	+	uc007bzm.2	no	no	no	Inactive	uc007bzm.2	no	no	yes	PRC.Only	uc007bzm.2	no	no	no	Inactive	uc007bzm.2	no	no	no	Inactive	uc007bzm.2	no	no	no	Inactive	0.25	0.13	0.18	0	0.05
690	Prlh	prolactin releasing hormone (Prlh), mRNA.	chr1	+	uc011wpd.1	no	no	no	Inactive	uc011wpd.1	no	no	no	Inactive	uc011wpd.1	no	no	no	Inactive	uc011wpd.1	no	no	no	Inactive	uc011wpd.1	no	no	no	Inactive	0	0	0	0	0
691	Rab17	RAB17, member RAS oncogene family (Rab17), transcript variant 1, mRNA.	chr1	-	uc007bzo.2	no	no	no	Inactive	uc007bzo.2	no	no	no	Inactive	uc007bzo.2	no	no	no	Inactive	uc007bzn.2	no	no	no	Inactive	uc007bzn.2	no	no	no	Inactive	1.25	0.69	0.43	0.13	0.46
692	Lrrfip1	leucine rich repeat (in FLII) interacting protein 1 (Lrrfip1), transcript variant 2, mRNA.	chr1	+	uc007bzt.2	yes	yes	yes	PRC.Active	uc007bzt.2	yes	yes	yes	PRC.Active	uc007bzt.2	yes	yes	yes	PRC.Active	uc007bzq.2	yes	yes	no	Active	uc007bzq.2	yes	yes	no	Active	10.24	15.45	32.56	25.63	27.56
693	Rbm44	RNA binding motif protein 44 (Rbm44), mRNA.	chr1	+	uc007bzv.1	no	yes	no	OnlyS7P	uc007bzv.1	no	no	yes	PRC.Only	uc007bzv.1	no	no	no	Inactive	uc007bzv.1	no	no	no	Inactive	uc007bzv.1	no	no	no	Inactive	4.03	2.85	0.2	0.02	0
694	Ramp1	receptor (calcitonin) activity modifying protein 1 (Ramp1), transcript variant 3, mRNA.	chr1	+	uc011wpf.1	no	no	yes	PRC.Only	uc011wpf.1	no	no	yes	PRC.Only	uc007bzx.2	no	no	yes	PRC.Only	uc011wpf.1	no	no	no	Inactive	uc011wpf.1	no	no	no	Inactive	0	0	0.07	0	0.08
695	Ube2f	ubiquitin-conjugating enzyme E2F (putative) (Ube2f), mRNA.	chr1	+	uc007cac.1	yes	yes	no	Active	uc007bzz.1	yes	yes	no	Active	uc007bzz.1	yes	yes	no	Active	uc007cac.1	yes	yes	no	Active	uc007cac.1	yes	yes	no	Active	49.46	59.36	58.51	37.47	33.89
696	Scly	selenocysteine lyase (Scly), mRNA.	chr1	+	uc007caf.1	yes	yes	no	Active	uc007caf.1	yes	yes	no	Active	uc007caf.1	yes	yes	yes	PRC.Active	uc007caf.1	yes	yes	no	Active	uc007caf.1	yes	yes	no	Active	21.25	17.06	18.17	11.14	19.38
697	Espnl	espin-like (Espnl), mRNA.	chr1	+	uc007cah.1	yes	yes	no	Active	uc007cah.1	yes	yes	no	Active	uc007cah.1	yes	yes	no	Active	uc007cah.1	yes	yes	no	Active	uc007cah.1	yes	yes	no	Active	0.04	0.09	0.08	0.05	0.1
698	Klhl30	kelch-like 30 (Drosophila) (Klhl30), mRNA.	chr1	+	uc007cai.1	no	no	no	Inactive	uc007cai.1	no	no	no	Inactive	uc007cai.1	no	no	no	Inactive	uc007cai.1	no	no	no	Inactive	uc007cai.1	no	no	no	Inactive	0.02	0.02	0	0.15	0.56
699	Fam132b	family with sequence similarity 132, member B (Fam132b), mRNA.	chr1	+	uc007caj.1	yes	yes	yes	PRC.Active	uc007caj.1	yes	yes	yes	PRC.Active	uc007caj.1	yes	yes	yes	PRC.Active	uc007caj.1	yes	yes	no	Active	uc007caj.1	no	no	no	Inactive	1.15	1.48	1.59	0.17	0.18
700	Ilkap	integrin-linked kinase-associated serine/threonine phosphatase 2C (Ilkap), mRNA.	chr1	-	uc007cak.1	yes	yes	no	Active	uc007cak.1	yes	yes	no	Active	uc007cak.1	yes	yes	no	Active	uc007cam.1	yes	yes	no	Active	uc007cak.1	yes	yes	no	Active	61.49	64.12	83.86	84.01	42.9
706	1700020N18Rik	RIKEN cDNA 1700020N18 gene (1700020N18Rik), non-coding RNA.	chr1	-	uc007cas.3	no	no	no	Inactive	uc007cas.3	no	no	yes	PRC.Only	uc007cas.3	no	no	no	Inactive	uc007cas.3	no	no	no	Inactive	uc007cas.3	no	no	no	Inactive	0	0	0	0	0
707	Hes6	hairy and enhancer of split 6 (Drosophila) (Hes6), mRNA.	chr1	-	uc007cau.1	yes	yes	yes	PRC.Active	uc007cau.1	yes	yes	yes	PRC.Active	uc007cat.2	yes	yes	yes	PRC.Active	uc007cat.2	yes	yes	no	Active	uc007cat.2	yes	yes	no	Active	17.87	53.56	44.35	84.89	48.75
708	Per2	period homolog 2 (Drosophila) (Per2), mRNA.	chr1	-	uc007cav.1	yes	no	yes	PRC.S5p	uc007cav.1	yes	no	yes	PRC.S5p	uc007cav.1	yes	no	yes	PRC.S5p	uc007cav.1	yes	yes	no	Active	uc007cav.1	yes	yes	no	Active	0.34	1.21	0.68	7.97	7.77
709	Traf3ip1	TRAF3 interacting protein 1 (Traf3ip1), mRNA.	chr1	+	uc007cax.2	yes	yes	no	Active	uc007cax.2	yes	yes	no	Active	uc007cax.2	yes	yes	yes	PRC.Active	uc007cax.2	yes	yes	no	Active	uc007cax.2	yes	yes	no	Active	12.29	15.18	8.91	11.81	11.23
710	Asb1	ankyrin repeat and SOCS box-containing 1 (Asb1), transcript variant 1, mRNA.	chr1	+	uc007cba.1	yes	yes	no	Active	uc007cba.1	yes	yes	yes	PRC.Active	uc007cba.1	yes	yes	no	Active	uc007cba.1	yes	yes	yes	PRC.Active	uc007cba.1	yes	yes	yes	PRC.Active	4.62	4.54	4.89	9.97	15.63
712	Twist2	twist homolog 2 (Drosophila) (Twist2), mRNA.	chr1	+	uc007cbd.1	yes	no	yes	PRC.S5p	uc007cbd.1	yes	no	yes	PRC.S5p	uc007cbd.1	yes	no	yes	PRC.S5p	uc007cbd.1	no	no	yes	PRC.Only	uc007cbd.1	no	no	yes	PRC.Only	0.04	0	0.43	0.56	0.8
714	Hdac4	histone deacetylase 4 (Hdac4), mRNA.	chr1	-	uc007cbg.2	yes	yes	no	Active	uc007cbg.2	yes	yes	no	Active	uc007cbg.2	yes	yes	no	Active	uc007cbg.2	yes	yes	no	Active	uc007cbg.2	yes	yes	no	Active	18.81	10.82	11.5	19.03	17.93
715	Ndufa10	NADH dehydrogenase (ubiquinone) 1 alpha subcomplex 10 (Ndufa10), nuclear gene encoding mitochondrial protein, mRNA.	chr1	-	uc007cbh.1	yes	yes	no	Active	uc007cbh.1	yes	yes	no	Active	uc007cbh.1	yes	yes	no	Active	uc007cbh.1	yes	yes	no	Active	uc007cbh.1	yes	yes	no	Active	114.15	113.42	98.96	106.78	132.2
716	Olfr1416	olfactory receptor 1416 (Olfr1416), mRNA.	chr1	-	uc007cbi.1	no	no	no	Inactive	uc007cbi.1	no	no	no	Inactive	uc007cbi.1	no	no	no	Inactive	uc007cbi.1	no	no	no	Inactive	uc007cbi.1	no	no	yes	PRC.Only	0	0	0	0	0
717	Olfr1415	olfactory receptor 1415 (Olfr1415), mRNA.	chr1	-	uc007cbj.1	no	no	no	Inactive	uc007cbj.1	no	no	no	Inactive	uc007cbj.1	no	no	no	Inactive	uc007cbj.1	no	no	no	Inactive	uc007cbj.1	no	no	no	Inactive	0	0	0	0	0
718	Olfr1414	olfactory receptor 1414 (Olfr1414), mRNA.	chr1	-	uc007cbk.2	no	no	no	Inactive	uc007cbk.2	no	no	no	Inactive	uc007cbk.2	no	no	no	Inactive	uc007cbk.2	no	no	no	Inactive	uc007cbk.2	no	no	no	Inactive	0	0	0	0	0
719	Olfr1413	olfactory receptor 1413 (Olfr1413), mRNA.	chr1	+	uc007cbl.2	no	no	no	Inactive	uc007cbl.2	no	no	no	Inactive	uc007cbl.2	no	no	no	Inactive	uc007cbl.2	no	no	no	Inactive	uc007cbl.2	no	no	no	Inactive	0	0	0	0	0
720	Olfr1412	olfactory receptor 1412 (Olfr1412), mRNA.	chr1	+	uc007cbm.1	no	no	no	Inactive	uc007cbm.1	no	no	no	Inactive	uc007cbm.1	no	no	no	Inactive	uc007cbm.1	no	no	no	Inactive	uc007cbm.1	no	no	yes	PRC.Only	0	0	0	0	0
721	Olfr1411	olfactory receptor 1411 (Olfr1411), mRNA.	chr1	+	uc007cbn.1	no	no	no	Inactive	uc007cbn.1	no	no	no	Inactive	uc007cbn.1	no	no	no	Inactive	uc007cbn.1	no	no	no	Inactive	uc007cbn.1	no	no	yes	PRC.Only	0	0	0	0	0
722	Olfr1410	olfactory receptor 1410 (Olfr1410), mRNA.	chr1	+	uc007cbo.1	no	no	no	Inactive	uc007cbo.1	no	no	no	Inactive	uc007cbo.1	no	no	no	Inactive	uc007cbo.1	no	no	no	Inactive	uc007cbo.1	no	no	yes	PRC.Only	0	0	0	0	0
723	Olfr12	olfactory receptor 12 (Olfr12), mRNA.	chr1	+	uc007cbp.2	no	no	no	Inactive	uc007cbp.2	no	no	no	Inactive	uc007cbp.2	no	no	no	Inactive	uc007cbp.2	no	no	no	Inactive	uc007cbp.2	no	no	yes	PRC.Only	0	0	0	0	0
724	Myeov2	myeloma overexpressed 2 (Myeov2), transcript variant 2, non-coding RNA.	chr1	-	uc011wpj.1	yes	yes	no	Active	uc007cbq.2	yes	yes	no	Active	uc007cbq.2	yes	yes	no	Active	uc007cbq.2	yes	yes	no	Active	uc011wpj.1	yes	yes	no	Active	91.76	133.53	147.89	253.06	334.87
725	Otos	otospiralin (Otos), mRNA.	chr1	-	uc007cbr.1	no	no	no	Inactive	uc007cbr.1	no	no	no	Inactive	uc007cbr.1	no	no	no	Inactive	uc007cbr.1	no	no	no	Inactive	uc007cbr.1	no	no	no	Inactive	0.08	0	0	0.14	0.51
726	Gpc1	glypican 1 (Gpc1), mRNA.	chr1	+	uc007cbs.1	yes	yes	yes	PRC.Active	uc007cbs.1	yes	yes	yes	PRC.Active	uc007cbs.1	yes	yes	yes	PRC.Active	uc007cbs.1	yes	yes	no	Active	uc007cbs.1	yes	yes	no	Active	13.84	14.69	66.11	57.46	51.57
727	Mir149	microRNA 149 (Mir149), microRNA.	chr1	+	uc011wpk.1	no	no	no	Inactive	uc011wpk.1	NA	no	NA	NA	uc011wpk.1	NA	NA	no	NA	uc011wpk.1	NA	NA	no	NA	uc011wpk.1	no	no	no	Inactive	0	0	0	0	0
728	Ankmy1	ankyrin repeat and MYND domain containing 1 (Ankmy1), mRNA.	chr1	-	uc007cbt.1	yes	yes	no	Active	uc007cbt.1	no	no	no	Inactive	uc007cbt.1	yes	no	no	OnlyS5P	uc007cbt.1	no	no	no	Inactive	uc007cbt.1	yes	no	no	OnlyS5P	0.08	0.06	0.03	0.33	0.38
729	Dusp28	dual specificity phosphatase 28 (Dusp28), mRNA.	chr1	+	uc007cbu.1	yes	yes	yes	PRC.Active	uc007cbu.1	yes	yes	no	Active	uc007cbu.1	yes	yes	no	Active	uc007cbu.1	yes	yes	no	Active	uc007cbu.1	yes	yes	no	Active	5.08	5.36	5.56	13.28	8.75
731	Rnpepl1	arginyl aminopeptidase (aminopeptidase B)-like 1 (Rnpepl1), mRNA.	chr1	+	uc007cbw.2	yes	yes	yes	PRC.Active	uc007cbw.2	yes	yes	yes	PRC.Active	uc007cbw.2	yes	yes	yes	PRC.Active	uc007cbw.2	yes	yes	no	Active	uc007cbw.2	yes	yes	no	Active	9.63	8.34	21.2	18.61	13.74
732	9430060I03Rik	RIKEN cDNA 9430060I03 gene (9430060I03Rik), non-coding RNA.	chr1	-	uc011wpn.1	no	yes	no	OnlyS7P	uc011wpn.1	yes	yes	no	Active	uc011wpn.1	yes	yes	no	Active	uc011wpn.1	yes	yes	no	Active	uc011wpn.1	yes	yes	no	Active	0.12	0.16	0.23	0.5	0.33
733	Capn10	calpain 10 (Capn10), mRNA.	chr1	+	uc007cbx.1	yes	NA	no	NA	uc007cby.1	NA	NA	no	NA	uc007cby.1	NA	NA	no	NA	uc007cby.1	NA	NA	no	NA	uc007cby.1	NA	NA	no	NA	14.14	24.2	29.17	34.64	28.89
734	Gpr35	G protein-coupled receptor 35 (Gpr35), transcript variant 1, mRNA.	chr1	+	uc007ccb.2	no	no	no	Inactive	uc007ccb.2	no	no	no	Inactive	uc007cbz.2	no	no	no	Inactive	uc007cca.2	no	no	no	Inactive	uc007cca.2	no	no	no	Inactive	0.03	0.13	0.08	0.42	1.07
766	Aqp12	aquaporin 12 (Aqp12), transcript variant 1, mRNA.	chr1	+	uc007cdc.2	no	no	no	Inactive	uc007cdc.2	no	no	no	Inactive	uc007cdc.2	no	no	no	Inactive	uc007cdc.2	no	no	no	Inactive	uc007cdc.2	no	no	no	Inactive	0	0	0	0	0
767	Kif1a	kinesin family member 1A (Kif1a), transcript variant 2, mRNA.	chr1	-	uc007cdh.2	yes	yes	yes	PRC.Active	uc007cdh.2	yes	yes	yes	PRC.Active	uc007cdh.2	yes	yes	yes	PRC.Active	uc007cdh.2	yes	yes	no	Active	uc007cdh.2	yes	yes	no	Active	2.79	5.66	50.97	265.33	301.53
768	Agxt	alanine-glyoxylate aminotransferase (Agxt), mRNA.	chr1	+	uc007cdi.1	no	no	no	Inactive	uc007cdi.1	no	no	no	Inactive	uc007cdi.1	no	no	no	Inactive	uc007cdi.1	no	no	no	Inactive	uc007cdi.1	no	no	no	Inactive	0	0	0.03	0	0
769	2310007B03Rik	RIKEN cDNA 2310007B03 gene (2310007B03Rik), transcript variant 2, mRNA.	chr1	-	uc007cdj.2	no	no	no	Inactive	uc007cdk.2	no	no	no	Inactive	uc007cdk.2	no	no	no	Inactive	uc007cdk.2	no	no	no	Inactive	uc007cdj.2	no	no	no	Inactive	0.02	0	0	0.03	0.08
771	Sned1	sushi, nidogen and EGF-like domains 1 (Sned1), mRNA.	chr1	+	uc007cdm.1	yes	yes	no	Active	uc007cdm.1	yes	yes	yes	PRC.Active	uc007cdm.1	yes	yes	yes	PRC.Active	uc007cdm.1	yes	yes	yes	PRC.Active	uc007cdm.1	yes	yes	no	Active	1.35	5.61	1.24	6.29	10.42
772	Mterfd2	MTERF domain containing 2 (Mterfd2), mRNA.	chr1	-	uc007cdo.1	yes	yes	no	Active	uc007cdo.1	yes	yes	no	Active	uc007cdo.1	yes	yes	no	Active	uc007cdo.1	yes	yes	no	Active	uc007cdo.1	yes	yes	no	Active	11.31	17.9	13.52	14.19	16.13
773	Pask	PAS domain containing serine/threonine kinase (Pask), mRNA.	chr1	-	uc007cdu.1	NA	NA	no	NA	uc007cdu.1	NA	NA	no	NA	uc007cdu.1	NA	NA	no	NA	uc007cdu.1	NA	NA	no	NA	uc007cdu.1	NA	NA	no	NA	34.17	29.38	30.09	6.59	9.14
774	Ppp1r7	protein phosphatase 1, regulatory (inhibitor) subunit 7 (Ppp1r7), mRNA.	chr1	+	uc007cdv.1	NA	NA	no	NA	uc007cdv.1	NA	NA	no	NA	uc007cdv.1	NA	NA	no	NA	uc007cdv.1	NA	NA	no	NA	uc007cdv.1	NA	NA	no	NA	35.51	43.69	39.37	32.55	26.66
775	Ano7	anoctamin 7 (Ano7), mRNA.	chr1	+	uc007cdw.1	no	no	no	Inactive	uc007cdw.1	no	no	no	Inactive	uc007cdw.1	no	yes	no	OnlyS7P	uc007cdw.1	no	no	no	Inactive	uc007cdw.1	no	no	no	Inactive	0.03	0.15	0.08	0	0
776	Hdlbp	high density lipoprotein (HDL) binding protein (Hdlbp), mRNA.	chr1	-	uc007cdy.1	NA	NA	no	NA	uc007cdy.1	NA	NA	no	NA	uc007cdy.1	NA	NA	no	NA	uc007cdy.1	NA	NA	no	NA	uc007cdy.1	NA	NA	no	NA	155.67	196.13	178.13	114.52	136.54
777	2002-09-01	septin 2 (Sept2), transcript variant 2, mRNA.	chr1	+	uc007cea.2	NA	NA	no	NA	uc007cea.2	NA	NA	no	NA	uc007cea.2	NA	NA	no	NA	uc007cea.2	NA	NA	no	NA	uc011wpq.1	NA	NA	no	NA	182.72	145.69	185.18	111.65	159.34
778	Farp2	FERM, RhoGEF and pleckstrin domain protein 2 (Farp2), mRNA.	chr1	+	uc007cec.2	yes	yes	no	Active	uc007cec.2	yes	yes	no	Active	uc007cec.2	yes	yes	no	Active	uc007cec.2	yes	yes	no	Active	uc007cec.2	yes	yes	no	Active	1.74	1.72	4.63	6.39	4.62
779	Stk25	serine/threonine kinase 25 (yeast) (Stk25), mRNA.	chr1	-	uc007ced.1	yes	yes	no	Active	uc007ced.1	yes	yes	no	Active	uc007ced.1	yes	yes	no	Active	uc007ced.1	yes	yes	no	Active	uc007ced.1	yes	yes	no	Active	36.06	24.21	36.99	119.37	114.17
780	Bok	BCL2-related ovarian killer protein (Bok), mRNA.	chr1	+	uc007cee.1	yes	yes	yes	PRC.Active	uc007cee.1	yes	yes	yes	PRC.Active	uc007cee.1	yes	yes	yes	PRC.Active	uc007cee.1	yes	yes	yes	PRC.Active	uc007cee.1	yes	yes	no	Active	7.39	16.66	38.25	28.61	22.41
781	Thap4	THAP domain containing 4 (Thap4), mRNA.	chr1	-	uc007ceh.1	NA	NA	no	NA	uc007ceh.1	NA	NA	no	NA	uc007cef.1	NA	NA	no	NA	uc007ceh.1	NA	NA	no	NA	uc007cef.1	NA	NA	no	NA	31.93	25.49	27.33	34.22	27.46
783	Atg4b	autophagy related 4B, cysteine peptidase (Atg4b), mRNA.	chr1	+	uc007cej.1	NA	NA	no	NA	uc007cej.1	NA	NA	no	NA	uc007cej.1	NA	NA	no	NA	uc007cej.1	NA	NA	no	NA	uc007cej.1	NA	NA	no	NA	21.91	16.3	36.13	59.88	38.75
784	Dtymk	deoxythymidylate kinase (Dtymk), transcript variant 1, mRNA.	chr1	-	uc007cek.2	yes	yes	no	Active	uc007cek.2	yes	yes	no	Active	uc007cek.2	yes	yes	no	Active	uc007cek.2	yes	yes	no	Active	uc007cek.2	yes	yes	no	Active	348.29	453.58	257.31	82.42	72.15
785	Ing5	inhibitor of growth family, member 5 (Ing5), mRNA.	chr1	+	uc011wpr.1	yes	yes	no	Active	uc011wpr.1	yes	yes	no	Active	uc011wpr.1	yes	yes	no	Active	uc011wpr.1	yes	yes	no	Active	uc011wpr.1	yes	yes	no	Active	33.63	39.05	25.73	6.32	5.78
786	D2hgdh	D-2-hydroxyglutarate dehydrogenase (D2hgdh), nuclear gene encoding mitochondrial protein, mRNA.	chr1	+	uc007ceo.2	yes	yes	no	Active	uc007ceq.2	yes	yes	no	Active	uc007ceo.2	yes	yes	no	Active	uc007ceq.2	yes	yes	no	Active	uc007ceq.2	yes	yes	no	Active	10.28	12.3	9.51	1.07	6.6
787	Gal3st2	galactose-3-O-sulfotransferase 2 (Gal3st2), mRNA.	chr1	+	uc007ces.1	no	no	no	Inactive	uc007ces.1	no	no	no	Inactive	uc007ces.1	no	no	no	Inactive	uc007ces.1	no	no	no	Inactive	uc007ces.1	no	no	no	Inactive	0.02	0.05	0.05	0.03	0.02
788	Gm9994	predicted gene 9994 (Gm9994), mRNA.	chr1	+	uc029qsc.1	no	yes	no	OnlyS7P	uc029qsc.1	yes	yes	no	Active	uc029qsc.1	no	yes	no	OnlyS7P	uc029qsc.1	no	no	no	Inactive	uc029qsc.1	no	no	no	Inactive	0.01	0.03	0.04	0.12	0.03
789	Gm6086	predicted gene 6086 (Gm6086), mRNA.	chr1	+	uc007cet.1	no	no	no	Inactive	uc007cet.1	no	no	no	Inactive	uc007cet.1	no	no	no	Inactive	uc007cet.1	no	no	no	Inactive	uc007cet.1	no	no	no	Inactive	0.03	0.04	0	0	0.02
790	Neu4	sialidase 4 (Neu4), mRNA.	chr1	+	uc011wpt.1	no	no	no	Inactive	uc011wpt.1	no	no	no	Inactive	uc011wpt.1	no	no	no	Inactive	uc011wpt.1	no	no	no	Inactive	uc011wpt.1	no	no	no	Inactive	0	0	0	0	0.2
791	Pdcd1	programmed cell death 1 (Pdcd1), mRNA.	chr1	-	uc007cev.1	no	no	no	Inactive	uc007cev.1	no	no	no	Inactive	uc007cev.1	no	no	no	Inactive	uc007cev.1	no	no	no	Inactive	uc007cev.1	no	no	no	Inactive	0	0	0	0	0
794	4930440C22Rik	RIKEN cDNA 4930440C22 gene (4930440C22Rik), non-coding RNA.	chr1	+	uc007cew.1	no	no	no	Inactive	uc007cew.1	no	no	no	Inactive	uc007cew.1	no	no	no	Inactive	uc007cew.1	no	no	no	Inactive	uc007cew.1	no	no	no	Inactive	0	0	0	0	0
795	Fam174a	family with sequence similarity 174, member A (Fam174a), mRNA.	chr1	+	uc007cex.2	yes	yes	no	Active	uc007cey.2	yes	yes	no	Active	uc007cey.2	yes	yes	no	Active	uc007cey.2	yes	yes	no	Active	uc007cey.2	yes	yes	no	Active	7.01	3.45	9.15	10.91	21.79
796	St8sia4	ST8 alpha-N-acetyl-neuraminide alpha-2,8-sialyltransferase 4 (St8sia4), transcript variant 2, mRNA.	chr1	-	uc007cfa.1	yes	yes	yes	PRC.Active	uc007cfa.1	yes	yes	yes	PRC.Active	uc011wpu.1	yes	yes	yes	PRC.Active	uc011wpu.1	yes	yes	no	Active	uc007cfa.1	yes	yes	yes	PRC.Active	0.07	0.3	5.8	52.02	19.22
797	4930598F16Rik	RIKEN cDNA 4930598F16 gene (4930598F16Rik), non-coding RNA.	chr1	-	uc029qsf.1	no	no	no	Inactive	uc029qsf.1	no	no	no	Inactive	uc029qsf.1	no	no	no	Inactive	uc029qsf.1	no	no	no	Inactive	uc029qsf.1	no	no	no	Inactive	0.07	0	0	0	0
798	1700063A18Rik	RIKEN cDNA 1700063A18 gene (1700063A18Rik), non-coding RNA.	chr1	-	uc029qsg.1	no	no	no	Inactive	uc029qsg.1	no	no	no	Inactive	uc029qsg.1	no	no	no	Inactive	uc029qsg.1	no	no	no	Inactive	uc029qsg.1	no	no	no	Inactive	0	0	0	0	0
800	4930533P14Rik	RIKEN cDNA 4930533P14 gene (4930533P14Rik), non-coding RNA.	chr1	-	uc029qsi.1	no	no	no	Inactive	uc029qsi.1	no	no	no	Inactive	uc029qsi.1	no	no	no	Inactive	uc029qsi.1	no	no	no	Inactive	uc029qsi.1	no	no	no	Inactive	0	0	0	0	0
801	Slco4c1	solute carrier organic anion transporter family, member 4C1 (Slco4c1), mRNA.	chr1	-	uc007cfc.1	yes	yes	no	Active	uc007cfc.1	yes	yes	no	Active	uc007cfc.1	yes	no	yes	PRC.S5p	uc007cfc.1	yes	yes	yes	PRC.Active	uc007cfc.1	yes	yes	yes	PRC.Active	5.88	1.17	0.99	0.59	0.57
803	Slco6b1	solute carrier organic anion transporter family, member 6b1 (Slco6b1), mRNA.	chr1	-	uc007cfe.1	no	no	no	Inactive	uc007cfe.1	no	no	no	Inactive	uc007cfe.1	no	no	no	Inactive	uc007cfe.1	no	no	no	Inactive	uc007cfe.1	no	no	no	Inactive	0	0	0	0	0
804	Slco6c1	solute carrier organic anion transporter family, member 6c1 (Slco6c1), mRNA.	chr1	-	uc007cff.1	no	no	no	Inactive	uc007cff.1	no	no	no	Inactive	uc007cff.1	no	no	no	Inactive	uc007cff.1	no	no	no	Inactive	uc007cff.1	no	no	no	Inactive	0	0	0	0	0.09
805	D1Ertd622e	DNA segment, Chr 1, ERATO Doi 622, expressed (D1Ertd622e), mRNA.	chr1	-	uc007cfg.2	yes	yes	yes	PRC.Active	uc007cfg.2	yes	no	yes	PRC.S5p	uc007cfg.2	yes	yes	yes	PRC.Active	uc007cfg.2	yes	yes	no	Active	uc007cfg.2	yes	yes	no	Active	4.33	3.32	28.83	45.01	41.15
806	Ppip5k2	diphosphoinositol pentakisphosphate kinase 2 (Ppip5k2), mRNA.	chr1	-	uc007cfk.2	NA	NA	no	NA	uc007cfk.2	NA	NA	no	NA	uc007cfk.2	NA	NA	no	NA	uc007cfk.2	NA	NA	no	NA	uc007cfk.2	NA	NA	no	NA	43.81	64.37	50.49	68.53	22.09
807	Gin1	gypsy retrotransposon integrase 1 (Gin1), mRNA.	chr1	+	uc007cfn.1	NA	NA	no	NA	uc007cfn.1	NA	NA	no	NA	uc007cfn.1	NA	NA	no	NA	uc007cfn.1	NA	NA	no	NA	uc007cfn.1	NA	NA	no	NA	13.21	10.65	7.35	5.87	5.82
808	Pam	peptidylglycine alpha-amidating monooxygenase (Pam), mRNA.	chr1	-	uc007cfp.1	yes	no	yes	PRC.S5p	uc007cfp.1	yes	yes	yes	PRC.Active	uc007cfp.1	yes	yes	yes	PRC.Active	uc007cfp.1	yes	yes	no	Active	uc007cfp.1	yes	yes	no	Active	8.54	5.84	19.57	102.36	255.82
809	B230216N24Rik	RIKEN cDNA B230216N24 gene (B230216N24Rik), non-coding RNA.	chr1	-	uc007cfs.2	no	no	no	Inactive	uc007cfs.2	no	no	no	Inactive	uc007cfs.2	NA	no	no	NA	uc007cfs.2	NA	NA	no	NA	uc007cfs.2	NA	NA	no	NA	0.09	0.31	0.36	4.4	11.22
810	1810006J02Rik	RIKEN cDNA 1810006J02 gene (1810006J02Rik), non-coding RNA.	chr1	+	uc007cft.1	no	no	no	Inactive	uc007cft.1	no	no	no	Inactive	uc007cft.1	no	no	no	Inactive	uc007cft.1	no	no	no	Inactive	uc007cft.1	no	no	no	Inactive	0	0	0	0	0
811	Slco6d1	solute carrier organic anion transporter family, member 6d1 (Slco6d1), transcript variant 1, mRNA.	chr1	+	uc007cfw.2	no	no	no	Inactive	uc007cfu.2	no	no	no	Inactive	uc007cfw.2	no	no	no	Inactive	uc007cfw.2	no	no	no	Inactive	uc007cfu.2	no	no	no	Inactive	0	0	0	0	0
814	Cntnap5b	contactin associated protein-like 5B (Cntnap5b), mRNA.	chr1	+	uc007cfy.1	no	no	no	Inactive	uc007cfy.1	no	no	no	Inactive	uc007cfy.1	no	no	no	Inactive	uc007cfy.1	no	no	no	Inactive	uc007cfy.1	no	no	no	Inactive	0	0.06	0.01	7.14	5.96
815	Gm20268	predicted gene, 20268 (Gm20268), non-coding RNA.	chr1	+	uc007cgb.2	no	no	no	Inactive	uc007cgb.2	no	no	no	Inactive	uc007cgb.2	no	no	no	Inactive	uc007cgb.2	no	no	no	Inactive	uc007cgb.2	no	no	no	Inactive	0	0	0	0	0
821	Cdh20	cadherin 20 (Cdh20), mRNA.	chr1	+	uc007cgc.1	no	no	yes	PRC.Only	uc007cgc.1	no	no	yes	PRC.Only	uc007cgc.1	yes	yes	yes	PRC.Active	uc007cgc.1	yes	no	yes	PRC.S5p	uc007cgc.1	yes	yes	yes	PRC.Active	0	0.04	6.83	10.38	9.63
822	Rnf152	ring finger protein 152 (Rnf152), transcript variant 1, mRNA.	chr1	-	uc011wpy.1	yes	no	yes	PRC.S5p	uc011wpy.1	yes	no	yes	PRC.S5p	uc011wpy.1	yes	yes	yes	PRC.Active	uc011wpy.1	yes	yes	no	Active	uc011wpy.1	yes	yes	no	Active	0.14	0.49	1.46	45	13.28
824	Pign	phosphatidylinositol glycan anchor biosynthesis, class N (Pign), mRNA.	chr1	-	uc007cgf.3	NA	NA	no	NA	uc007cgg.2	NA	NA	no	NA	uc007cgf.3	NA	NA	no	NA	uc007cgg.2	NA	NA	no	NA	uc007cgf.3	NA	NA	no	NA	9.29	5.18	6.85	8.06	10.15
825	2310035C23Rik	RIKEN cDNA 2310035C23 gene (2310035C23Rik), transcript variant 2, mRNA.	chr1	+	uc007cgi.2	NA	NA	no	NA	uc007cgk.2	NA	NA	no	NA	uc007cgk.2	NA	NA	no	NA	uc007cgi.2	NA	NA	no	NA	uc007cgi.2	NA	NA	no	NA	23.42	18.4	17.47	36.35	30.78
826	Tnfrsf11a	tumor necrosis factor receptor superfamily, member 11a (Tnfrsf11a), mRNA.	chr1	+	uc007cgo.1	yes	no	yes	PRC.S5p	uc007cgo.1	no	no	yes	PRC.Only	uc007cgo.1	no	no	yes	PRC.Only	uc007cgp.1	no	no	yes	PRC.Only	uc007cgo.1	no	no	yes	PRC.Only	0.2	0.12	0.39	0.25	0.84
827	Zcchc2	zinc finger, CCHC domain containing 2 (Zcchc2), transcript variant B, mRNA.	chr1	+	uc007cgq.3	yes	yes	yes	PRC.Active	uc007cgq.3	yes	yes	yes	PRC.Active	uc007cgq.3	yes	yes	no	Active	uc007cgq.3	yes	yes	no	Active	uc007cgq.3	yes	yes	no	Active	13.52	13.6	11.21	11.19	11.66
828	LOC626049	uncharacterized LOC626049 (LOC626049), non-coding RNA.	chr1	-	uc029qsp.1	NA	NA	no	NA	uc029qsp.1	NA	NA	NA	NA	uc029qsp.1	NA	NA	no	NA	uc029qsp.1	NA	NA	no	NA	uc029qsp.1	NA	NA	no	NA	0	0	0	0	0
829	Phlpp1	PH domain and leucine rich repeat protein phosphatase 1 (Phlpp1), mRNA.	chr1	+	uc007cgv.2	NA	NA	yes	NA	uc007cgv.2	NA	NA	NA	NA	uc007cgv.2	NA	NA	yes	NA	uc007cgv.2	NA	NA	no	NA	uc007cgv.2	NA	NA	no	NA	5.29	3.52	17.22	22.57	25.07
830	Bcl2	B cell leukemia/lymphoma 2 (Bcl2), transcript variant 2, mRNA.	chr1	-	uc011wqb.2	yes	no	yes	PRC.S5p	uc011wqb.2	yes	no	yes	PRC.S5p	uc011wqb.2	yes	yes	yes	PRC.Active	uc011wqb.2	yes	yes	no	Active	uc007cgw.1	yes	yes	no	Active	0.12	0.26	8	10.37	9.69
832	Kdsr	3-ketodihydrosphingosine reductase (Kdsr), mRNA.	chr1	-	uc007cgy.2	yes	yes	no	Active	uc007cgy.2	yes	yes	no	Active	uc007cgy.2	yes	yes	no	Active	uc007cgy.2	yes	yes	no	Active	uc007cgy.2	yes	yes	no	Active	12.4	7.26	8.53	8.02	9.94
833	Vps4b	vacuolar protein sorting 4b (yeast) (Vps4b), mRNA.	chr1	-	uc007cgz.2	yes	yes	no	Active	uc007cgz.2	yes	yes	no	Active	uc007cgz.2	yes	yes	no	Active	uc007cgz.2	yes	yes	no	Active	uc007cgz.2	yes	yes	no	Active	55.48	62.56	70.66	29.76	35.18
834	Serpinb5	serine (or cysteine) peptidase inhibitor, clade B, member 5 (Serpinb5), mRNA.	chr1	+	uc011wqc.1	no	no	no	Inactive	uc011wqc.1	no	no	no	Inactive	uc007chb.1	no	no	no	Inactive	uc007chb.1	no	no	no	Inactive	uc007chb.1	no	no	no	Inactive	0.02	0.05	0	0	0
835	Serpinb12	serine (or cysteine) peptidase inhibitor, clade B (ovalbumin), member 12 (Serpinb12), transcript variant 2, mRNA.	chr1	+	uc007che.2	no	no	no	Inactive	uc007chc.2	no	no	no	Inactive	uc007chd.2	no	no	no	Inactive	uc007chd.2	no	no	no	Inactive	uc007chc.2	no	no	no	Inactive	0	0	0.03	0	0
836	Serpinb13	serine (or cysteine) peptidase inhibitor, clade B (ovalbumin), member 13 (Serpinb13), mRNA.	chr1	+	uc007chf.1	no	no	no	Inactive	uc007chf.1	no	no	no	Inactive	uc007chf.1	no	no	no	Inactive	uc007chf.1	no	no	no	Inactive	uc007chf.1	no	no	no	Inactive	0	0	0	0	0
837	Serpinb3a	serine (or cysteine) peptidase inhibitor, clade B (ovalbumin), member 3A (Serpinb3a), mRNA.	chr1	-	uc007chg.2	no	no	no	Inactive	uc007chg.2	no	no	no	Inactive	uc007chg.2	no	no	no	Inactive	uc007chg.2	no	no	no	Inactive	uc007chg.2	no	no	no	Inactive	0	0	0	0	0
838	Serpinb3d	serine (or cysteine) peptidase inhibitor, clade B (ovalbumin), member 3D (Serpinb3d), mRNA.	chr1	-	uc007chh.1	no	no	no	Inactive	uc007chh.1	no	no	no	Inactive	uc007chh.1	no	no	no	Inactive	uc007chh.1	no	no	no	Inactive	uc007chh.1	no	no	no	Inactive	0	0	0	0	0.11
839	Serpinb3b	serine (or cysteine) peptidase inhibitor, clade B (ovalbumin), member 3B (Serpinb3b), mRNA.	chr1	-	uc007chi.1	no	no	no	Inactive	uc007chi.1	no	no	no	Inactive	uc007chi.1	no	no	no	Inactive	uc007chi.1	no	no	no	Inactive	uc007chi.1	no	no	no	Inactive	0	0	0	0	0
840	Serpinb3c	serine (or cysteine) peptidase inhibitor, clade B, member 3C (Serpinb3c), mRNA.	chr1	-	uc007chk.2	no	no	no	Inactive	uc007chk.2	no	no	no	Inactive	uc007chk.2	no	no	no	Inactive	uc007chk.2	no	no	no	Inactive	uc007chk.2	no	no	no	Inactive	0	0	0	0	0
841	Serpinb11	serine (or cysteine) peptidase inhibitor, clade B (ovalbumin), member 11 (Serpinb11), mRNA.	chr1	+	uc007chl.1	no	no	no	Inactive	uc007chl.1	no	no	no	Inactive	uc007chl.1	no	no	no	Inactive	uc007chl.1	no	no	no	Inactive	uc007chl.1	no	no	no	Inactive	0	0	0	0	0.07
842	Serpinb7	serine (or cysteine) peptidase inhibitor, clade B, member 7 (Serpinb7), mRNA.	chr1	+	uc007chm.2	no	no	no	Inactive	uc007chm.2	no	no	no	Inactive	uc007chm.2	no	no	no	Inactive	uc007chm.2	no	no	no	Inactive	uc007chm.2	no	no	no	Inactive	0	0	0	0	0
843	Serpinb2	serine (or cysteine) peptidase inhibitor, clade B, member 2 (Serpinb2), transcript variant 2, mRNA.	chr1	+	uc011wqe.1	no	no	no	Inactive	uc007chp.2	no	no	no	Inactive	uc011wqe.1	no	no	no	Inactive	uc011wqe.1	no	no	no	Inactive	uc007chp.2	no	no	no	Inactive	0	0	0.03	0	0.06
844	Serpinb10	serine (or cysteine) peptidase inhibitor, clade B (ovalbumin), member 10 (Serpinb10), transcript variant 1, mRNA.	chr1	+	uc011wqf.1	no	no	no	Inactive	uc011wqf.1	no	no	no	Inactive	uc011wqf.1	no	no	no	Inactive	uc011wqf.1	no	no	no	Inactive	uc011wqf.1	no	no	no	Inactive	0	0	0	0	0
845	Serpinb8	serine (or cysteine) peptidase inhibitor, clade B, member 8 (Serpinb8), transcript variant 2, mRNA.	chr1	+	uc007chr.2	no	no	no	Inactive	uc007chr.2	no	no	no	Inactive	uc007chs.2	no	no	no	Inactive	uc007chs.2	no	no	no	Inactive	uc007chs.2	yes	no	no	OnlyS5P	0	0	0.51	0.5	2.21
848	Cdh7	cadherin 7, type 2 (Cdh7), mRNA.	chr1	+	uc011wqi.1	no	no	yes	PRC.Only	uc007chv.1	yes	no	yes	PRC.S5p	uc007chv.1	yes	yes	yes	PRC.Active	uc007chv.1	yes	yes	no	Active	uc011wqi.1	no	yes	no	OnlyS7P	0.01	0.12	0.96	9.3	2.03
849	Cdh19	cadherin 19, type 2 (Cdh19), mRNA.	chr1	-	uc007chx.1	no	no	no	Inactive	uc007chx.1	no	no	no	Inactive	uc007chx.1	no	no	no	Inactive	uc007chx.1	no	no	no	Inactive	uc007chx.1	no	no	no	Inactive	0.03	0.02	0.05	0.03	0.52
850	Dsel	dermatan sulfate epimerase-like (Dsel), mRNA.	chr1	-	uc007chy.1	yes	yes	no	Active	uc007chy.1	yes	yes	no	Active	uc007chy.1	yes	yes	no	Active	uc007chy.1	yes	yes	no	Active	uc007chy.1	yes	yes	no	Active	2.34	3.71	5.75	16.63	12.29
852	Cntnap5a	contactin associated protein-like 5A (Cntnap5a), mRNA.	chr1	+	uc007cia.1	no	no	no	Inactive	uc007cia.1	no	no	yes	PRC.Only	uc007cia.1	no	no	no	Inactive	uc007cia.1	no	no	no	Inactive	uc007cia.1	no	no	no	Inactive	0	0	0.11	8.53	5.74
855	Tsn	translin (Tsn), mRNA.	chr1	-	uc007cib.1	yes	yes	no	Active	uc007cib.1	yes	yes	no	Active	uc007cib.1	yes	yes	no	Active	uc007cib.1	yes	yes	no	Active	uc007cib.1	yes	yes	no	Active	63.57	88.05	98.45	168.11	116.5
856	Mki67ip	Mki67 (FHA domain) interacting nucleolar phosphoprotein (Mki67ip), mRNA.	chr1	+	uc007cic.2	yes	yes	no	Active	uc007cic.2	yes	yes	no	Active	uc007cic.2	yes	yes	no	Active	uc007cic.2	yes	yes	no	Active	uc007cic.2	yes	yes	no	Active	78.97	159.21	110.38	42.9	28.76
857	Clasp1	CLIP associating protein 1 (Clasp1), transcript variant 1, mRNA.	chr1	+	uc007cif.1	yes	yes	no	Active	uc007cif.1	yes	yes	no	Active	uc007cif.1	yes	yes	no	Active	uc007cif.1	yes	yes	no	Active	uc007cif.1	yes	yes	no	Active	15.87	25.61	53.45	116.84	57.04
858	2900060B14Rik	RIKEN cDNA 2900060B14 gene (2900060B14Rik), non-coding RNA.	chr1	-	uc007cih.2	NA	NA	no	NA	uc007cih.2	NA	NA	no	NA	uc007cih.2	NA	NA	no	NA	uc007cih.2	NA	NA	no	NA	uc007cih.2	NA	NA	no	NA	0.1	0.32	0.11	0	0.13
859	Tfcp2l1	transcription factor CP2-like 1 (Tfcp2l1), mRNA.	chr1	+	uc007cil.1	yes	yes	no	Active	uc007cil.1	yes	yes	no	Active	uc007cil.1	no	no	yes	PRC.Only	uc007cik.1	yes	yes	yes	PRC.Active	uc007cil.1	yes	yes	yes	PRC.Active	94.39	6.91	1.48	1.15	2.93
860	Gli2	GLI-Kruppel family member GLI2 (Gli2), mRNA.	chr1	-	uc007cim.1	yes	yes	no	Active	uc007cim.1	yes	yes	yes	PRC.Active	uc007cim.1	yes	yes	yes	PRC.Active	uc007cim.1	yes	no	yes	PRC.S5p	uc007cim.1	yes	yes	yes	PRC.Active	27.11	10.87	25.01	4.02	2.18
862	Inhbb	inhibin beta-B (Inhbb), mRNA.	chr1	-	uc007cir.1	yes	yes	yes	PRC.Active	uc007cir.1	yes	no	yes	PRC.S5p	uc007cir.1	yes	no	yes	PRC.S5p	uc007cir.1	yes	yes	yes	PRC.Active	uc007cir.1	yes	yes	yes	PRC.Active	12.53	0.39	0.07	2.99	5.56
863	Ralb	v-ral simian leukemia viral oncogene homolog B (ras related) (Ralb), mRNA.	chr1	-	uc007cis.2	yes	yes	no	Active	uc007cis.2	yes	no	no	OnlyS5P	uc007cis.2	no	yes	no	OnlyS7P	uc007cis.2	yes	yes	no	Active	uc007cis.2	yes	yes	no	Active	37.17	18.17	32.07	31.8	36.66
865	Tmem185b	transmembrane protein 185B (Tmem185b), mRNA.	chr1	+	uc007ciu.2	yes	yes	no	Active	uc007ciu.2	yes	yes	yes	PRC.Active	uc007ciu.2	yes	yes	yes	PRC.Active	uc007ciu.2	yes	yes	no	Active	uc007ciu.2	yes	yes	no	Active	7.51	6.38	7.85	7.53	5.98
867	Epb4.1l5	erythrocyte protein band 4.1-like 5 (Epb4.1l5), transcript variant 2, mRNA.	chr1	-	uc007cix.2	yes	yes	no	Active	uc011wqs.1	yes	yes	no	Active	uc007ciy.2	yes	yes	no	Active	uc007ciy.2	yes	yes	no	Active	uc011wqs.1	yes	yes	no	Active	11.27	14.97	27.75	16.26	14.9
868	Ptpn4	protein tyrosine phosphatase, non-receptor type 4 (Ptpn4), mRNA.	chr1	-	uc007ciz.1	yes	yes	no	Active	uc007ciz.1	yes	yes	no	Active	uc007ciz.1	yes	yes	no	Active	uc007ciz.1	yes	yes	no	Active	uc007ciz.1	yes	yes	no	Active	9.74	10.42	11.18	26.39	23.34
869	Tmem177	transmembrane protein 177 (Tmem177), mRNA.	chr1	-	uc007cja.2	yes	yes	no	Active	uc007cja.2	yes	yes	no	Active	uc007cja.2	yes	yes	no	Active	uc007cja.2	yes	yes	no	Active	uc007cja.2	yes	yes	no	Active	6.41	4.05	6.77	7.3	6.06
870	Gm101	predicted gene 101 (Gm101), mRNA.	chr1	-	uc011wqu.1	no	no	no	Inactive	uc011wqu.1	no	no	no	Inactive	uc011wqu.1	no	no	no	Inactive	uc011wqu.1	no	no	no	Inactive	uc011wqu.1	no	no	no	Inactive	0.02	0.06	0.02	0.37	1.41
871	Sctr	secretin receptor (Sctr), mRNA.	chr1	+	uc007cjb.1	no	no	yes	PRC.Only	uc007cjb.1	no	no	yes	PRC.Only	uc007cjb.1	yes	no	yes	PRC.S5p	uc007cjb.1	no	yes	yes	S7p&PRC	uc007cjb.1	yes	yes	no	Active	0	0.03	0.22	0.88	2.56
872	Tmem37	transmembrane protein 37 (Tmem37), mRNA.	chr1	-	uc007cjd.1	yes	yes	yes	PRC.Active	uc007cjd.1	yes	yes	yes	PRC.Active	uc007cjd.1	yes	yes	yes	PRC.Active	uc007cjd.1	yes	yes	yes	PRC.Active	uc007cjd.1	yes	yes	yes	PRC.Active	6.5	3.47	4.5	3.87	6.47
873	Dbi	diazepam binding inhibitor (Dbi), transcript variant 2, mRNA.	chr1	-	uc007cjf.2	NA	NA	no	NA	uc007cjf.2	NA	NA	no	NA	uc007cjf.2	NA	NA	no	NA	uc007cje.1	NA	NA	no	NA	uc007cje.1	NA	NA	no	NA	213.32	305.62	311.83	651.26	2621.27
874	3110009E18Rik	RIKEN cDNA 3110009E18 gene (3110009E18Rik), transcript variant 2, mRNA.	chr1	+	uc007cjg.1	NA	NA	no	NA	uc007cjg.1	NA	NA	no	NA	uc007cjg.1	NA	NA	no	NA	uc007cjg.1	NA	NA	no	NA	uc007cjg.1	NA	NA	no	NA	8.07	14.46	18.37	9.69	4.04
875	Steap3	STEAP family member 3 (Steap3), transcript variant 2, mRNA.	chr1	-	uc007cji.1	yes	yes	yes	PRC.Active	uc007cji.1	yes	yes	yes	PRC.Active	uc007cji.1	no	no	yes	PRC.Only	uc007cji.1	yes	no	yes	PRC.S5p	uc007cji.1	yes	yes	no	Active	4.39	4.6	2.08	1.99	10.94
876	C1ql2	complement component 1, q subcomponent-like 2 (C1ql2), mRNA.	chr1	+	uc007cjk.1	yes	no	yes	PRC.S5p	uc007cjk.1	yes	no	yes	PRC.S5p	uc007cjk.1	yes	no	yes	PRC.S5p	uc007cjk.1	yes	no	yes	PRC.S5p	uc007cjk.1	yes	no	yes	PRC.S5p	0	0.02	0.15	2.18	4.48
877	Marco	macrophage receptor with collagenous structure (Marco), mRNA.	chr1	-	uc007cjl.1	no	no	no	Inactive	uc007cjl.1	no	no	no	Inactive	uc007cjl.1	no	no	no	Inactive	uc007cjl.1	no	no	no	Inactive	uc007cjl.1	no	no	no	Inactive	0	0	0	0.04	0
878	En1	engrailed 1 (En1), mRNA.	chr1	+	uc007cjm.2	yes	no	yes	PRC.S5p	uc007cjm.2	yes	no	yes	PRC.S5p	uc007cjm.2	yes	yes	yes	PRC.Active	uc007cjm.2	yes	yes	no	Active	uc007cjm.2	yes	yes	yes	PRC.Active	0.05	0	1.15	10.48	23.74
879	B230209K01Rik	RIKEN cDNA B230209K01 gene (B230209K01Rik), non-coding RNA.	chr1	+	uc007cjn.2	yes	no	no	OnlyS5P	uc007cjn.2	no	no	no	Inactive	uc007cjn.2	no	no	no	Inactive	uc007cjn.2	yes	no	yes	PRC.S5p	uc007cjn.2	yes	no	no	OnlyS5P	0	0.03	0.03	0.26	0.8
880	Insig2	insulin induced gene 2 (Insig2), transcript variant 1, mRNA.	chr1	-	uc007cjp.1	yes	yes	no	Active	uc007cjo.1	yes	yes	no	Active	uc007cjo.1	yes	yes	no	Active	uc007cjp.1	yes	yes	no	Active	uc007cjo.1	yes	yes	no	Active	15.24	13.97	13.65	35.5	60.9
881	Ccdc93	coiled-coil domain containing 93 (Ccdc93), transcript variant 1, mRNA.	chr1	+	uc007cju.2	yes	yes	yes	PRC.Active	uc007cju.2	yes	yes	yes	PRC.Active	uc007cju.2	yes	yes	yes	PRC.Active	uc007cjr.1	yes	yes	no	Active	uc007cju.2	yes	yes	no	Active	13.33	9.3	17.43	22.87	19.67
882	Htr5b	5-hydroxytryptamine (serotonin) receptor 5B (Htr5b), mRNA.	chr1	-	uc011wqx.1	yes	no	yes	PRC.S5p	uc011wqx.1	yes	no	yes	PRC.S5p	uc011wqx.1	yes	no	yes	PRC.S5p	uc011wqx.1	no	no	no	Inactive	uc011wqx.1	no	no	no	Inactive	0.02	0.15	0.13	0	0.17
883	Ddx18	DEAD (Asp-Glu-Ala-Asp) box polypeptide 18 (Ddx18), mRNA.	chr1	-	uc007cjw.2	yes	yes	no	Active	uc007cjw.2	yes	yes	no	Active	uc007cjw.2	yes	yes	no	Active	uc007cjw.2	yes	yes	no	Active	uc007cjw.2	yes	yes	no	Active	152.52	258.17	162.8	28.29	21.31
884	Dpp10	dipeptidylpeptidase 10 (Dpp10), mRNA.	chr1	-	uc007cjx.2	no	no	yes	PRC.Only	uc007cjx.2	yes	no	yes	PRC.S5p	uc007cjx.2	yes	no	yes	PRC.S5p	uc007cjx.2	yes	no	yes	PRC.S5p	uc007cjx.2	yes	yes	yes	PRC.Active	0	0	0.05	14.15	18.56
897	Actr3	ARP3 actin-related protein 3 (Actr3), transcript variant 1, mRNA.	chr1	-	uc007cke.2	yes	yes	no	Active	uc007cke.2	yes	yes	no	Active	uc007cke.2	yes	yes	no	Active	uc007cke.2	yes	yes	no	Active	uc007cke.2	yes	yes	no	Active	208.22	153.76	204.31	242.15	157.66
898	Slc35f5	solute carrier family 35, member F5 (Slc35f5), mRNA.	chr1	+	uc007ckg.1	yes	yes	no	Active	uc007ckg.1	yes	yes	no	Active	uc007ckg.1	yes	yes	no	Active	uc007ckg.1	yes	yes	no	Active	uc007ckg.1	yes	yes	no	Active	11.87	10.24	21.71	31.44	40.02
899	Gpr39	G protein-coupled receptor 39 (Gpr39), mRNA.	chr1	+	uc007ckh.2	no	no	no	Inactive	uc007ckh.2	no	no	no	Inactive	uc007ckh.2	no	no	no	Inactive	uc007ckh.2	no	no	no	Inactive	uc007ckh.2	no	no	no	Inactive	0.03	0.04	0.03	0.1	0
900	Lypd1	Ly6/Plaur domain containing 1 (Lypd1), mRNA.	chr1	-	uc007ckj.1	yes	no	yes	PRC.S5p	uc007ckj.1	yes	no	yes	PRC.S5p	uc007ckj.1	yes	no	yes	PRC.S5p	uc007cki.1	yes	yes	yes	PRC.Active	uc007ckj.1	yes	yes	yes	PRC.Active	0	0.23	2.13	77.2	34.23
901	Nckap5	NCK-associated protein 5 (Nckap5), transcript variant 1, mRNA.	chr1	-	uc007ckm.1	no	no	no	Inactive	uc007ckk.1	no	no	yes	PRC.Only	uc007ckk.1	no	no	yes	PRC.Only	uc007ckm.1	yes	yes	no	Active	uc007ckm.1	yes	yes	no	Active	0.06	0.29	0.63	7.05	4.26
904	Mgat5	mannoside acetylglucosaminyltransferase 5 (Mgat5), mRNA.	chr1	+	uc007ckr.1	yes	yes	yes	PRC.Active	uc007ckr.1	yes	yes	yes	PRC.Active	uc007ckq.1	yes	yes	no	Active	uc007ckr.1	yes	yes	no	Active	uc007ckr.1	yes	yes	no	Active	3.03	2.4	9.72	61.89	41.89
906	Tmem163	transmembrane protein 163 (Tmem163), mRNA.	chr1	-	uc007cku.1	yes	no	yes	PRC.S5p	uc007cku.1	yes	no	yes	PRC.S5p	uc011wqz.1	yes	no	yes	PRC.S5p	uc007cku.1	yes	yes	yes	PRC.Active	uc007cku.1	yes	yes	yes	PRC.Active	0.04	0.12	3.3	37.02	42.82
908	Acmsd	amino carboxymuconate semialdehyde decarboxylase (Acmsd), mRNA.	chr1	+	uc007ckv.1	no	no	no	Inactive	uc007ckv.1	no	no	no	Inactive	uc007ckv.1	no	no	no	Inactive	uc007ckv.1	no	no	no	Inactive	uc007ckv.1	no	no	no	Inactive	0.06	0	0.02	0.03	0.02
909	2900009J06Rik	RIKEN cDNA 2900009J06 gene (2900009J06Rik), non-coding RNA.	chr1	-	uc007ckw.2	NA	NA	no	NA	uc007ckw.2	NA	NA	no	NA	uc007ckw.2	NA	NA	no	NA	uc007ckw.2	NA	NA	no	NA	uc007ckw.2	NA	NA	no	NA	1.97	1.41	1.88	5.57	6.22
910	Ccnt2	cyclin T2 (Ccnt2), mRNA.	chr1	+	uc007cla.1	NA	NA	no	NA	uc007cla.1	NA	NA	no	NA	uc007cla.1	NA	NA	no	NA	uc007cla.1	NA	NA	no	NA	uc007cla.1	NA	NA	no	NA	90.34	70.55	51.84	58.5	37.41
911	Ysk4	Yeast Sps1/Ste20-related kinase 4 (S. cerevisiae) (Ysk4), mRNA.	chr1	-	uc011wra.1	no	no	no	Inactive	uc011wra.1	no	no	no	Inactive	uc011wra.1	no	no	no	Inactive	uc011wra.1	no	no	no	Inactive	uc011wra.1	no	no	no	Inactive	0.01	0.01	0	2.27	9.8
912	Rab3gap1	RAB3 GTPase activating protein subunit 1 (Rab3gap1), mRNA.	chr1	+	uc007clc.2	yes	yes	no	Active	uc007clc.2	yes	yes	no	Active	uc007clc.2	yes	yes	no	Active	uc007clc.2	yes	yes	no	Active	uc007clc.2	yes	yes	no	Active	24.77	25.41	20.45	26.34	36.54
913	Zranb3	zinc finger, RAN-binding domain containing 3 (Zranb3), mRNA.	chr1	-	uc007clf.1	NA	NA	no	NA	uc007clf.1	NA	NA	no	NA	uc007cle.1	NA	NA	no	NA	uc007clf.1	NA	NA	no	NA	uc007clf.1	NA	NA	no	NA	32.43	27.83	21.06	5.24	9.08
914	R3hdm1	R3H domain 1 (binds single-stranded nucleic acids) (R3hdm1), mRNA.	chr1	+	uc007clj.1	NA	NA	no	NA	uc007clj.1	NA	NA	no	NA	uc007clj.1	NA	NA	no	NA	uc007clj.1	NA	NA	no	NA	uc007clj.1	NA	NA	no	NA	47.22	39.39	38.85	71.29	66.31
917	Mir128-1	microRNA 128-1 (Mir128-1), microRNA.	chr1	+	uc011wrc.1	no	NA	no	NA	uc011wrc.1	no	no	no	Inactive	uc011wrc.1	no	no	no	Inactive	uc011wrc.1	no	no	no	Inactive	uc011wrc.1	no	no	no	Inactive	0	0	0	0	0
918	Ubxn4	UBX domain protein 4 (Ubxn4), mRNA.	chr1	+	uc007cll.1	yes	yes	no	Active	uc007cll.1	yes	yes	no	Active	uc007cll.1	yes	yes	no	Active	uc007cll.1	yes	yes	no	Active	uc007cll.1	yes	yes	no	Active	33.44	35.87	46.26	67.15	79.37
919	Lct	lactase (Lct), mRNA.	chr1	-	uc007clm.1	yes	yes	no	Active	uc007clm.1	yes	yes	no	Active	uc007clm.1	yes	yes	no	Active	uc007clm.1	no	no	no	Inactive	uc007clm.1	no	no	no	Inactive	0.01	0.03	0.07	0.06	0.03
920	Mcm6	minichromosome maintenance deficient 6 (MIS5 homolog, S. pombe) (S. cerevisiae) (Mcm6), mRNA.	chr1	-	uc007cln.1	yes	yes	no	Active	uc007cln.1	yes	yes	no	Active	uc007clo.1	yes	yes	no	Active	uc007clo.1	yes	yes	no	Active	uc007clo.1	yes	yes	no	Active	278.85	257.59	248.19	16.78	17.28
921	Dars	aspartyl-tRNA synthetase (Dars), transcript variant 1, mRNA.	chr1	-	uc007clp.2	yes	yes	no	Active	uc007clp.2	yes	yes	no	Active	uc007clp.2	yes	yes	no	Active	uc007clp.2	yes	yes	no	Active	uc007clr.2	yes	yes	no	Active	163.53	130.05	141.02	72.44	113.01
922	Cxcr4	chemokine (C-X-C motif) receptor 4 (Cxcr4), mRNA.	chr1	-	uc007clt.1	yes	no	yes	PRC.S5p	uc007clt.1	yes	yes	yes	PRC.Active	uc007cls.1	yes	yes	yes	PRC.Active	uc007clt.1	yes	yes	yes	PRC.Active	uc007clt.1	yes	yes	no	Active	0.43	0.58	78.09	27.84	18.63
923	Thsd7b	thrombospondin, type I, domain containing 7B (Thsd7b), mRNA.	chr1	+	uc007clu.2	no	no	yes	PRC.Only	uc007clu.2	yes	no	yes	PRC.S5p	uc007clv.2	yes	no	yes	PRC.S5p	uc007clv.2	no	no	yes	PRC.Only	uc007clv.2	no	no	yes	PRC.Only	0	0.01	2.05	2.07	2.4
924	Daf2	decay accelerating factor 2 (Daf2), mRNA.	chr1	-	uc007clx.1	no	no	no	Inactive	uc007clx.1	no	no	no	Inactive	uc007clx.1	no	no	no	Inactive	uc007clx.1	no	no	no	Inactive	uc007clx.1	no	no	no	Inactive	0	0	0	0	0
925	Cd55	CD55 antigen (Cd55), mRNA.	chr1	-	uc029qte.1	yes	yes	no	Active	uc007cly.1	no	no	yes	PRC.Only	uc029qte.1	yes	no	yes	PRC.S5p	uc029qte.1	yes	yes	yes	PRC.Active	uc007cly.1	yes	yes	no	Active	3.73	1.42	1.29	5.18	11.62
926	Zp3r	zona pellucida 3 receptor (Zp3r), mRNA.	chr1	-	uc007cmb.2	no	no	no	Inactive	uc007cmb.2	no	no	no	Inactive	uc007cmb.2	no	no	no	Inactive	uc007cmb.2	no	no	no	Inactive	uc007cmb.2	no	no	no	Inactive	0.05	0.02	0.05	0	0
927	C4bp	complement component 4 binding protein (C4bp), mRNA.	chr1	-	uc007cmc.1	no	no	no	Inactive	uc007cmc.1	no	no	no	Inactive	uc007cmc.1	no	no	no	Inactive	uc007cmc.1	no	no	no	Inactive	uc007cmc.1	no	no	no	Inactive	0	0	0	0	0
928	C4bp-ps1	complement component 4 binding protein, pseudogene 1 (C4bp-ps1), non-coding RNA.	chr1	-	uc011wrf.1	no	no	no	Inactive	uc011wrf.1	no	no	no	Inactive	uc011wrf.1	no	no	no	Inactive	uc011wrf.1	no	no	no	Inactive	uc011wrf.1	no	no	no	Inactive	0	0	0	0.2	0.65
929	Pfkfb2	6-phosphofructo-2-kinase/fructose-2,6-biphosphatase 2 (Pfkfb2), transcript variant 1, mRNA.	chr1	-	uc007cmg.2	NA	NA	no	NA	uc007cme.2	NA	NA	NA	NA	uc007cmg.2	NA	NA	NA	NA	uc007cmg.2	NA	NA	no	NA	uc007cme.2	NA	NA	no	NA	8.81	4.48	6.42	23.49	19.47
930	Yod1	YOD1 OTU deubiquitinating enzyme 1 homologue (S. cerevisiae) (Yod1), mRNA.	chr1	+	uc007cmh.2	NA	NA	no	NA	uc007cmh.2	NA	NA	NA	NA	uc007cmh.2	NA	NA	NA	NA	uc007cmh.2	NA	NA	no	NA	uc007cmh.2	NA	NA	no	NA	3.2	3.2	3.97	5.68	7.16
931	AA986860	expressed sequence AA986860 (AA986860), mRNA.	chr1	+	uc007cmi.2	no	yes	no	OnlyS7P	uc007cmi.2	no	no	no	Inactive	uc007cmi.2	no	no	no	Inactive	uc007cmi.2	no	no	no	Inactive	uc007cmj.2	no	no	no	Inactive	0.13	0.07	0.3	1.12	5.63
932	Fcamr	Fc receptor, IgA, IgM, high affinity (Fcamr), transcript variant 1, mRNA.	chr1	+	uc007cml.1	no	no	no	Inactive	uc007cml.1	no	no	no	Inactive	uc007cml.1	no	no	no	Inactive	uc007cml.1	no	no	no	Inactive	uc007cml.1	no	no	no	Inactive	0	0	0	0	0
933	Pigr	polymeric immunoglobulin receptor (Pigr), mRNA.	chr1	+	uc011wrk.1	no	no	no	Inactive	uc011wrk.1	no	no	no	Inactive	uc011wrk.1	no	no	no	Inactive	uc011wrk.1	no	no	no	Inactive	uc011wrk.1	no	no	no	Inactive	0.01	0	0	0	0.01
934	Faim3	Fas apoptotic inhibitory molecule 3 (Faim3), mRNA.	chr1	+	uc007cmn.1	no	no	no	Inactive	uc007cmn.1	no	no	no	Inactive	uc007cmn.1	no	no	no	Inactive	uc007cmn.1	no	no	no	Inactive	uc007cmn.1	no	no	no	Inactive	0	0	0	0	0.08
935	Il24	interleukin 24 (Il24), mRNA.	chr1	-	uc007cmq.2	no	no	no	Inactive	uc007cmq.2	no	no	no	Inactive	uc007cmo.1	no	no	no	Inactive	uc007cmo.1	no	no	no	Inactive	uc007cmo.1	no	no	no	Inactive	0	0	0	0	0.17
936	Il20	interleukin 20 (Il20), mRNA.	chr1	-	uc007cmr.1	no	no	no	Inactive	uc007cmr.1	no	no	no	Inactive	uc007cmr.1	no	no	no	Inactive	uc007cmr.1	no	no	no	Inactive	uc007cmr.1	no	no	no	Inactive	0	0	0	0	0
937	Il19	interleukin 19 (Il19), mRNA.	chr1	-	uc007cms.1	no	no	no	Inactive	uc007cms.1	no	no	no	Inactive	uc007cms.1	no	no	no	Inactive	uc007cms.1	no	no	no	Inactive	uc007cmt.1	no	no	no	Inactive	0	0	0	0.08	0.06
938	Il10	interleukin 10 (Il10), mRNA.	chr1	+	uc007cmu.2	no	no	no	Inactive	uc007cmu.2	no	no	no	Inactive	uc007cmu.2	no	no	no	Inactive	uc007cmu.2	no	no	no	Inactive	uc007cmu.2	no	no	no	Inactive	0	1.07	0.08	0	0
939	Mapkapk2	MAP kinase-activated protein kinase 2 (Mapkapk2), mRNA.	chr1	-	uc007cmv.1	yes	yes	yes	PRC.Active	uc007cmv.1	yes	yes	yes	PRC.Active	uc007cmv.1	yes	yes	yes	PRC.Active	uc007cmv.1	yes	yes	no	Active	uc007cmv.1	yes	yes	no	Active	21.28	16.79	78.98	50.23	45.69
940	Dyrk3	dual-specificity tyrosine-(Y)-phosphorylation regulated kinase 3 (Dyrk3), mRNA.	chr1	-	uc007cmw.1	yes	yes	no	Active	uc007cmw.1	yes	yes	no	Active	uc007cmw.1	yes	yes	no	Active	uc007cmw.1	yes	yes	no	Active	uc007cmw.1	yes	yes	no	Active	34.17	46.14	36.39	17.15	7.93
941	Eif2d	eukaryotic translation initiation factor 2D (Eif2d), transcript variant 1, mRNA.	chr1	+	uc007cna.2	yes	yes	no	Active	uc007cna.2	yes	yes	no	Active	uc007cnb.2	yes	yes	no	Active	uc007cnb.2	yes	yes	no	Active	uc007cna.2	yes	yes	no	Active	102.71	93.07	60.58	35.71	29.57
942	Rassf5	Ras association (RalGDS/AF-6) domain family member 5 (Rassf5), mRNA.	chr1	-	uc007cnd.1	yes	no	yes	PRC.S5p	uc007cnd.1	yes	no	yes	PRC.S5p	uc007cnd.1	yes	no	yes	PRC.S5p	uc007cnd.1	yes	yes	yes	PRC.Active	uc007cnd.1	yes	yes	yes	PRC.Active	0.69	1.27	0.75	2.92	8.41
943	Ikbke	inhibitor of kappaB kinase epsilon (Ikbke), mRNA.	chr1	-	uc007cnf.1	no	no	no	Inactive	uc007cnf.1	no	no	no	Inactive	uc007cnf.1	no	no	no	Inactive	uc007cnf.1	no	no	no	Inactive	uc007cnf.1	yes	yes	no	Active	0.34	0.25	0.28	1.19	4.5
944	Srgap2	SLIT-ROBO Rho GTPase activating protein 2 (Srgap2), mRNA.	chr1	-	uc007cng.2	NA	NA	no	NA	uc007cng.2	NA	NA	no	NA	uc007cng.2	NA	NA	NA	NA	uc007cng.2	NA	NA	no	NA	uc007cng.2	NA	NA	no	NA	18.78	21.3	31.85	60.72	54.61
945	Fam72a	family with sequence similarity 72, member A (Fam72a), mRNA.	chr1	+	uc007cnk.1	NA	NA	no	NA	uc007cnk.1	NA	NA	no	NA	uc007cnk.1	NA	NA	NA	NA	uc007cnk.1	NA	NA	no	NA	uc007cnk.1	NA	NA	no	NA	6.81	9.52	8.63	0.71	0.5
946	Avpr1b	arginine vasopressin receptor 1B (Avpr1b), mRNA.	chr1	+	uc007cnl.1	no	no	no	Inactive	uc007cnl.1	no	no	no	Inactive	uc007cnl.1	no	no	no	Inactive	uc007cnl.1	no	no	no	Inactive	uc007cnl.1	no	no	no	Inactive	0.03	0	0	0	0
947	Ctse	cathepsin E (Ctse), mRNA.	chr1	+	uc007cnn.2	no	no	no	Inactive	uc007cnn.2	no	no	no	Inactive	uc007cnn.2	no	no	no	Inactive	uc007cnn.2	no	no	no	Inactive	uc007cnn.2	no	no	no	Inactive	0	0.02	0	0	0
949	5430435G22Rik	RIKEN cDNA 5430435G22 gene (5430435G22Rik), mRNA.	chr1	+	uc007cnp.1	no	no	no	Inactive	uc007cnr.1	no	no	no	Inactive	uc007cnp.1	no	no	no	Inactive	uc007cnp.1	no	no	no	Inactive	uc007cnp.1	yes	yes	no	Active	0.02	0.14	0.1	0.47	7.24
950	Slc26a9	solute carrier family 26, member 9 (Slc26a9), mRNA.	chr1	+	uc007cns.1	no	no	no	Inactive	uc007cns.1	no	no	no	Inactive	uc007cns.1	no	no	no	Inactive	uc007cns.1	no	no	no	Inactive	uc007cns.1	no	no	no	Inactive	0.05	0.14	0.07	0.04	0.09
951	Pm20d1	peptidase M20 domain containing 1 (Pm20d1), mRNA.	chr1	+	uc007cnt.2	yes	yes	no	Active	uc007cnt.2	yes	yes	no	Active	uc007cnt.2	yes	yes	no	Active	uc007cnt.2	no	no	no	Inactive	uc007cnt.2	no	no	no	Inactive	1.96	2.36	4.2	0.15	1.63
952	Slc41a1	solute carrier family 41, member 1 (Slc41a1), mRNA.	chr1	+	uc007cnu.3	yes	yes	no	Active	uc007cnu.3	yes	yes	no	Active	uc007cnu.3	yes	yes	no	Active	uc007cnu.3	yes	yes	no	Active	uc007cnu.3	yes	yes	no	Active	16.09	9.74	12.78	33.25	77.08
953	Rab7l1	RAB7, member RAS oncogene family-like 1 (Rab7l1), mRNA.	chr1	+	uc007cnw.2	no	yes	no	OnlyS7P	uc007cnw.2	no	yes	no	OnlyS7P	uc007cnw.2	yes	no	yes	PRC.S5p	uc007cnw.2	yes	yes	no	Active	uc007cnw.2	yes	yes	no	Active	4.15	2.08	3.42	3.56	13.11
954	Nucks1	nuclear casein kinase and cyclin-dependent kinase substrate 1 (Nucks1), transcript variant 1, mRNA.	chr1	+	uc007cny.2	yes	yes	no	Active	uc007cny.2	yes	yes	no	Active	uc007cny.2	yes	yes	no	Active	uc007cny.2	yes	yes	no	Active	uc007cny.2	yes	yes	no	Active	138.36	140.87	140.5	64.81	41.34
955	Slc45a3	solute carrier family 45, member 3 (Slc45a3), mRNA.	chr1	+	uc007cnz.1	yes	no	yes	PRC.S5p	uc007cnz.1	yes	no	yes	PRC.S5p	uc007coa.1	yes	yes	yes	PRC.Active	uc007cnz.1	yes	no	yes	PRC.S5p	uc007cnz.1	yes	yes	yes	PRC.Active	1.42	2.27	2.31	1.19	0.45
956	Elk4	ELK4, member of ETS oncogene family (Elk4), mRNA.	chr1	+	uc007cob.1	yes	yes	no	Active	uc007coc.1	yes	yes	no	Active	uc007coc.1	yes	yes	no	Active	uc007coc.1	yes	yes	no	Active	uc007cob.1	yes	yes	no	Active	7.43	12.29	13.21	15.33	15.51
957	Mfsd4	major facilitator superfamily domain containing 4 (Mfsd4), transcript variant b, mRNA.	chr1	-	uc011wru.1	yes	no	yes	PRC.S5p	uc007coe.2	no	no	yes	PRC.Only	uc007cof.2	yes	no	yes	PRC.S5p	uc011wru.1	yes	no	yes	PRC.S5p	uc007coe.2	no	no	yes	PRC.Only	3.16	4.21	4.96	7.18	7.6
958	Cdk18	cyclin-dependent kinase 18 (Cdk18), mRNA.	chr1	-	uc007coh.2	yes	yes	yes	PRC.Active	uc007coh.2	yes	yes	yes	PRC.Active	uc007coh.2	yes	no	yes	PRC.S5p	uc007coh.2	yes	no	yes	PRC.S5p	uc007coh.2	no	no	yes	PRC.Only	8.1	4.1	3.05	1.84	6.45
959	Lemd1	LEM domain containing 1 (Lemd1), mRNA.	chr1	+	uc007coi.2	yes	yes	yes	PRC.Active	uc007coi.2	yes	yes	yes	PRC.Active	uc007coi.2	yes	yes	no	Active	uc007coi.2	yes	yes	no	Active	uc007coi.2	yes	yes	yes	PRC.Active	6.82	12.4	4.25	19.29	8.25
960	Mir135b	microRNA 135b (Mir135b), microRNA.	chr1	+	uc011wrv.1	NA	NA	NA	NA	uc011wrv.1	NA	NA	no	NA	uc011wrv.1	NA	NA	no	NA	uc011wrv.1	NA	NA	no	NA	uc011wrv.1	no	no	no	Inactive	0	0	0	0	0
961	Klhdc8a	kelch domain containing 8A (Klhdc8a), mRNA.	chr1	+	uc007con.1	yes	no	yes	PRC.S5p	uc007con.1	no	no	yes	PRC.Only	uc007con.1	yes	no	yes	PRC.S5p	uc007con.1	yes	yes	no	Active	uc007con.1	yes	yes	no	Active	0.04	0.04	1.02	12.34	9.77
962	Nuak2	NUAK family, SNF1-like kinase, 2 (Nuak2), transcript variant A, mRNA.	chr1	+	uc007cop.2	yes	no	yes	PRC.S5p	uc007cop.2	yes	yes	yes	PRC.Active	uc007cop.2	yes	yes	yes	PRC.Active	uc007cop.2	yes	yes	no	Active	uc007cop.2	yes	yes	no	Active	4.86	6.28	40.89	22.32	5.57
964	Tmcc2	transmembrane and coiled-coil domains 2 (Tmcc2), mRNA.	chr1	-	uc007cot.1	yes	yes	yes	PRC.Active	uc007cot.1	yes	yes	yes	PRC.Active	uc007cot.1	yes	yes	yes	PRC.Active	uc007cot.1	yes	yes	no	Active	uc007cot.1	yes	yes	no	Active	4.04	3.48	18.71	104.37	54.61
965	Dstyk	dual serine/threonine and tyrosine protein kinase (Dstyk), mRNA.	chr1	+	uc007cou.1	yes	yes	no	Active	uc007cou.1	yes	yes	yes	PRC.Active	uc007cou.1	yes	yes	no	Active	uc007cou.1	yes	yes	no	Active	uc007cou.1	yes	yes	no	Active	5.81	1.9	8.26	14.55	17.74
966	Rbbp5	retinoblastoma binding protein 5 (Rbbp5), mRNA.	chr1	+	uc007cox.2	yes	yes	no	Active	uc007cox.2	yes	yes	no	Active	uc007cox.2	yes	yes	no	Active	uc007cow.2	yes	yes	no	Active	uc007cox.2	yes	yes	no	Active	60.07	40.03	39.13	33.75	21.85
967	Tmem81	transmembrane protein 81 (Tmem81), mRNA.	chr1	+	uc007coz.2	no	yes	no	OnlyS7P	uc007coz.2	no	yes	no	OnlyS7P	uc007coz.2	no	yes	no	OnlyS7P	uc007coz.2	no	no	no	Inactive	uc007coz.2	no	no	no	Inactive	7.09	1.75	1.37	1.57	2.31
968	Cntn2	contactin 2 (Cntn2), mRNA.	chr1	-	uc007cpb.1	yes	no	no	OnlyS5P	uc007cpb.1	yes	no	no	OnlyS5P	uc007cpb.1	yes	no	yes	PRC.S5p	uc007cpb.1	yes	yes	no	Active	uc007cpb.1	yes	yes	yes	PRC.Active	1.4	0.75	2.77	20.91	8.99
969	Nfasc	neurofascin (Nfasc), transcript variant 3, mRNA.	chr1	-	uc007cpg.2	yes	yes	yes	PRC.Active	uc007cpg.2	yes	yes	yes	PRC.Active	uc007cpe.2	yes	yes	yes	PRC.Active	uc007cpe.2	yes	yes	no	Active	uc007cpe.2	yes	yes	no	Active	3.17	3.17	6.81	48.59	52.08
971	Gm10538	predicted gene 10538 (Gm10538), non-coding RNA.	chr1	+	uc029qth.1	no	no	no	Inactive	uc029qth.1	no	no	no	Inactive	uc029qth.1	no	no	no	Inactive	uc029qth.1	no	no	no	Inactive	uc029qth.1	no	no	no	Inactive	0	0	0	0.17	0.06
972	Lrrn2	leucine rich repeat protein 2, neuronal (Lrrn2), mRNA.	chr1	+	uc007cpi.2	yes	yes	yes	PRC.Active	uc007cpi.2	yes	yes	yes	PRC.Active	uc007cpi.2	yes	yes	yes	PRC.Active	uc007cpi.2	yes	yes	no	Active	uc007cpi.2	yes	yes	no	Active	0.31	2	2.7	76.02	56.62
974	Mdm4	transformed mouse 3T3 cell double minute 4 (Mdm4), mRNA.	chr1	-	uc007cpk.1	yes	yes	no	Active	uc007cpk.1	yes	yes	no	Active	uc007cpk.1	yes	yes	no	Active	uc007cpk.1	yes	yes	no	Active	uc007cpk.1	yes	yes	no	Active	65.44	46.61	30.62	47.08	45.9
975	Pik3c2b	phosphoinositide-3-kinase, class 2, beta polypeptide (Pik3c2b), mRNA.	chr1	+	uc007cpr.1	yes	no	yes	PRC.S5p	uc007cpr.1	yes	no	yes	PRC.S5p	uc007cpr.1	yes	yes	yes	PRC.Active	uc011wry.1	yes	yes	no	Active	uc011wry.1	yes	yes	no	Active	2.17	0.7	8.95	14.44	6.64
976	Ppp1r15b	protein phosphatase 1, regulatory (inhibitor) subunit 15b (Ppp1r15b), mRNA.	chr1	+	uc007cps.2	yes	yes	no	Active	uc007cpt.2	yes	yes	no	Active	uc007cpt.2	yes	yes	no	Active	uc007cpt.2	yes	yes	no	Active	uc007cps.2	yes	yes	no	Active	80.54	59.82	51.55	43.66	44.42
977	Plekha6	pleckstrin homology domain containing, family A member 6 (Plekha6), transcript variant 1, mRNA.	chr1	+	uc007cpu.2	no	no	no	Inactive	uc007cpu.2	no	no	no	Inactive	uc007cpu.2	yes	yes	no	Active	uc007cpu.2	yes	yes	no	Active	uc007cpu.2	no	no	no	Inactive	0.46	0.58	4.05	38.54	28.6
978	Gm19461	predicted gene, 19461 (Gm19461), non-coding RNA.	chr1	-	uc007cpw.2	no	no	no	Inactive	uc007cpw.2	no	no	no	Inactive	uc007cpw.2	no	no	no	Inactive	uc007cpw.2	no	no	no	Inactive	uc007cpw.2	no	no	no	Inactive	0	0.02	0.08	0.17	0.25
979	Kiss1	KiSS-1 metastasis-suppressor (Kiss1), mRNA.	chr1	+	uc007cqe.1	no	no	no	Inactive	uc007cqd.1	no	no	no	Inactive	uc007cqd.1	no	no	no	Inactive	uc007cqe.1	no	no	no	Inactive	uc007cqe.1	no	no	no	Inactive	0.14	0	0	0	0.22
980	Golt1a	golgi transport 1 homolog A (S. cerevisiae) (Golt1a), mRNA.	chr1	+	uc007cqc.1	no	no	no	Inactive	uc007cqc.1	no	no	no	Inactive	uc007cqa.1	no	no	no	Inactive	uc007cqc.1	no	no	no	Inactive	uc007cqc.1	no	no	no	Inactive	0.03	0	0.04	0	0
981	Ren2	renin 2 tandem duplication of Ren1 (Ren2), mRNA.	chr1	+	uc007cqf.1	no	no	no	Inactive	uc007cqf.1	no	no	no	Inactive	uc007cqf.1	no	no	no	Inactive	uc007cqf.1	no	no	no	Inactive	uc007cqf.1	no	no	no	Inactive	0	0.1	0.03	0	1.14
982	Etnk2	ethanolamine kinase 2 (Etnk2), mRNA.	chr1	+	uc007cqh.3	yes	yes	yes	PRC.Active	uc007cqh.3	yes	yes	yes	PRC.Active	uc007cqh.3	yes	yes	yes	PRC.Active	uc007cqh.3	yes	yes	yes	PRC.Active	uc007cqh.3	yes	yes	no	Active	3.79	2.88	2.82	10.59	11.71
983	Sox13	SRY-box containing gene 13 (Sox13), mRNA.	chr1	-	uc007cqk.1	yes	yes	yes	PRC.Active	uc007cqk.1	yes	yes	yes	PRC.Active	uc007cqk.1	yes	yes	yes	PRC.Active	uc007cqk.1	yes	yes	no	Active	uc007cqk.1	yes	yes	no	Active	17.7	20.44	73.4	9.03	4.54
984	Snrpe	small nuclear ribonucleoprotein E (Snrpe), mRNA.	chr1	-	uc007cql.2	yes	yes	no	Active	uc007cql.2	yes	yes	no	Active	uc007cql.2	yes	yes	no	Active	uc007cql.2	yes	yes	no	Active	uc007cql.2	yes	yes	no	Active	566.42	803.04	816.19	311.67	205.06
985	Zc3h11a	zinc finger CCCH type containing 11A (Zc3h11a), mRNA.	chr1	-	uc007cqo.1	NA	NA	no	NA	uc007cqo.1	NA	NA	no	NA	uc007cqo.1	NA	NA	no	NA	uc007cqo.1	NA	NA	no	NA	uc007cqo.1	NA	NA	no	NA	112.06	97.3	106.91	107.64	80.79
986	Zbed6	zinc finger, BED domain containing 6 (Zbed6), mRNA.	chr1	-	uc007cqr.2	NA	NA	no	NA	uc007cqr.2	NA	NA	no	NA	uc007cqr.2	NA	NA	no	NA	uc007cqr.2	NA	NA	no	NA	uc007cqr.2	NA	NA	no	NA	38.78	20.92	36.94	42.86	30.85
987	Lax1	lymphocyte transmembrane adaptor 1 (Lax1), transcript variant 2, mRNA.	chr1	-	uc007cqt.2	no	yes	no	OnlyS7P	uc007cqs.2	no	no	no	Inactive	uc007cqs.2	no	no	no	Inactive	uc007cqs.2	no	no	no	Inactive	uc007cqs.2	no	no	no	Inactive	0.25	0.11	0.02	0.49	0.39
988	Atp2b4	ATPase, Ca++ transporting, plasma membrane 4 (Atp2b4), transcript variant b, mRNA.	chr1	-	uc007cqx.1	no	no	yes	PRC.Only	uc007cqx.1	no	no	yes	PRC.Only	uc007cqx.1	yes	no	yes	PRC.S5p	uc007cqx.1	yes	yes	no	Active	uc007cqx.1	yes	yes	no	Active	0.78	0.67	3.23	55.93	85
989	Optc	opticin (Optc), transcript variant 2, mRNA.	chr1	-	uc007cra.2	no	no	yes	PRC.Only	uc007cra.2	no	no	yes	PRC.Only	uc007cra.2	no	no	yes	PRC.Only	uc007cra.2	yes	yes	no	Active	uc007cra.2	yes	yes	no	Active	0	0	0.19	4.35	6.1
990	Prelp	proline arginine-rich end leucine-rich repeat (Prelp), mRNA.	chr1	-	uc007crc.3	no	no	no	Inactive	uc007crc.3	no	no	no	Inactive	uc007crc.3	no	no	no	Inactive	uc007crc.3	yes	yes	no	Active	uc007crc.3	yes	yes	no	Active	0	0.03	0.47	39.95	90.8
991	Fmod	fibromodulin (Fmod), mRNA.	chr1	+	uc007crd.1	no	no	no	Inactive	uc007crd.1	no	no	no	Inactive	uc007crd.1	no	no	no	Inactive	uc007crd.1	no	no	no	Inactive	uc007crd.1	yes	no	no	OnlyS5P	0	0	0.07	9.07	78.35
992	Btg2	B cell translocation gene 2, anti-proliferative (Btg2), mRNA.	chr1	-	uc007cre.1	yes	yes	no	Active	uc007cre.1	yes	yes	yes	PRC.Active	uc007cre.1	yes	yes	no	Active	uc007cre.1	yes	yes	no	Active	uc007cre.1	yes	yes	no	Active	7.56	20.85	49.02	41.13	33.79
994	Chit1	chitinase 1 (chitotriosidase) (Chit1), mRNA.	chr1	+	uc011wsd.1	no	no	no	Inactive	uc011wsd.1	no	no	no	Inactive	uc011wsd.1	no	no	no	Inactive	uc011wsd.1	no	no	no	Inactive	uc011wsd.1	no	no	no	Inactive	0.03	0	0	0.19	0.07
995	Chi3l1	chitinase 3-like 1 (Chi3l1), mRNA.	chr1	+	uc007crg.2	no	no	no	Inactive	uc007crg.2	no	no	no	Inactive	uc007crg.2	no	no	no	Inactive	uc007crg.2	no	no	no	Inactive	uc007crg.2	yes	no	no	OnlyS5P	0.29	0.09	0.06	0.81	19.18
996	Mybph	myosin binding protein H (Mybph), mRNA.	chr1	+	uc007cri.1	no	no	no	Inactive	uc007cri.1	no	no	no	Inactive	uc007cri.1	no	no	no	Inactive	uc007crh.1	no	no	no	Inactive	uc007crh.1	no	no	no	Inactive	0.04	0	0.03	0.14	0.07
997	Adora1	adenosine A1 receptor (Adora1), transcript variant 1, mRNA.	chr1	-	uc007crj.1	no	no	yes	PRC.Only	uc007crk.1	yes	no	yes	PRC.S5p	uc007crk.1	yes	no	yes	PRC.S5p	uc007crj.1	yes	yes	yes	PRC.Active	uc007crj.1	yes	yes	no	Active	0.02	0.06	0.17	18.33	78.16
998	Myog	myogenin (Myog), mRNA.	chr1	+	uc007crl.2	no	no	no	Inactive	uc007crl.2	no	no	no	Inactive	uc007crl.2	no	no	no	Inactive	uc007crl.2	no	no	no	Inactive	uc007crl.2	no	no	no	Inactive	0.1	0.1	0.11	0.06	0.08
999	Ppfia4	protein tyrosine phosphatase, receptor type, f polypeptide (PTPRF), interacting protein (liprin), alpha 4 (Ppfia4), mRNA.	chr1	-	uc007crn.2	yes	yes	no	Active	uc007crn.2	yes	yes	no	Active	uc011wse.1	yes	no	no	OnlyS5P	uc011wse.1	no	no	no	Inactive	uc011wse.1	yes	no	no	OnlyS5P	11.47	9.32	5.11	28.61	37.13
1000	Tmem183a	transmembrane protein 183A (Tmem183a), transcript variant 1, mRNA.	chr1	-	uc007crq.1	yes	yes	no	Active	uc007crq.1	yes	yes	no	Active	uc007crq.1	yes	yes	no	Active	uc007crq.1	yes	yes	no	Active	uc007crq.1	yes	yes	no	Active	76.71	92.18	106.02	99.51	56.98
1001	4933406M09Rik	RIKEN cDNA 4933406M09 gene (4933406M09Rik), mRNA.	chr1	+	uc007crt.2	yes	yes	no	Active	uc007crt.2	no	no	no	Inactive	uc007crt.2	no	no	no	Inactive	uc007crt.2	no	no	no	Inactive	uc007crt.2	no	no	no	Inactive	0.03	0.06	0	0	0.03
1002	Cyb5r1	cytochrome b5 reductase 1 (Cyb5r1), mRNA.	chr1	+	uc007crv.1	yes	yes	no	Active	uc007crw.1	yes	yes	no	Active	uc007crv.1	yes	yes	no	Active	uc007crw.1	yes	yes	no	Active	uc007crv.1	yes	yes	yes	PRC.Active	191.18	96.68	37.01	18.69	17.5
1003	Adipor1	adiponectin receptor 1 (Adipor1), mRNA.	chr1	+	uc007crx.1	yes	yes	no	Active	uc007crx.1	yes	yes	no	Active	uc007crx.1	yes	yes	no	Active	uc007crx.1	yes	yes	no	Active	uc007crx.1	yes	yes	no	Active	112.31	87.6	92.13	80.13	107.11
1004	Klhl12	kelch-like 12 (Drosophila) (Klhl12), mRNA.	chr1	+	uc007csb.1	yes	yes	no	Active	uc007csb.1	yes	yes	no	Active	uc007csb.1	yes	yes	no	Active	uc007csb.1	yes	yes	no	Active	uc007csb.1	yes	yes	no	Active	42.76	29.53	23.89	24.88	23.65
1005	Rabif	RAB interacting factor (Rabif), mRNA.	chr1	+	uc007csc.1	yes	yes	no	Active	uc007csc.1	yes	yes	no	Active	uc007csc.1	yes	yes	no	Active	uc007csc.1	yes	yes	no	Active	uc007csc.1	yes	yes	no	Active	47.9	36.77	29.85	39.59	32.06
1006	4931440L10Rik	RIKEN cDNA 4931440L10 gene (4931440L10Rik), non-coding RNA.	chr1	-	uc007csd.2	no	no	no	Inactive	uc007csd.2	no	no	no	Inactive	uc007csd.2	no	no	no	Inactive	uc007csd.2	no	no	no	Inactive	uc007csd.2	no	no	no	Inactive	0.57	0.62	0.1	0	0
1007	Kdm5b	lysine (K)-specific demethylase 5B (Kdm5b), mRNA.	chr1	+	uc011wsg.1	yes	yes	no	Active	uc011wsg.1	yes	yes	no	Active	uc011wsg.1	yes	yes	no	Active	uc011wsg.1	yes	yes	no	Active	uc011wsg.1	yes	yes	no	Active	153.92	136.11	93.65	121.79	61.69
1008	Syt2	synaptotagmin II (Syt2), mRNA.	chr1	+	uc007csk.1	yes	no	yes	PRC.S5p	uc007csk.1	yes	yes	yes	PRC.Active	uc007csk.1	yes	yes	yes	PRC.Active	uc007csk.1	yes	yes	yes	PRC.Active	uc007csk.1	no	no	no	Inactive	0.01	0.24	0.88	2.41	1.48
1009	Ppp1r12b	protein phosphatase 1, regulatory (inhibitor) subunit 12B (Ppp1r12b), transcript variant 1, mRNA.	chr1	-	uc007csn.1	yes	yes	no	Active	uc007csm.1	yes	yes	no	Active	uc007csn.1	yes	yes	no	Active	uc007csm.1	yes	yes	no	Active	uc007csm.1	yes	yes	no	Active	2.56	2.66	4.35	27.73	19.75
1010	Ppp1r12b	protein phosphatase 1, regulatory (inhibitor) subunit 12B (Ppp1r12b), transcript variant 2, non-coding RNA.	chr1	-	uc007cso.3	no	no	no	Inactive	uc007cso.3	no	no	no	Inactive	uc007cso.3	no	no	no	Inactive	uc007cso.3	no	no	no	Inactive	uc007cso.3	NA	NA	no	NA	0.02	0.03	0.05	0.35	2.13
1011	Ube2t	ubiquitin-conjugating enzyme E2T (putative) (Ube2t), mRNA.	chr1	+	uc007csp.1	yes	yes	no	Active	uc007csp.1	yes	yes	no	Active	uc007csp.1	yes	yes	no	Active	uc007csp.1	yes	yes	no	Active	uc007csp.1	yes	yes	no	Active	60.77	43.29	28.94	5.53	9.27
1012	Lgr6	leucine-rich repeat-containing G protein-coupled receptor 6 (Lgr6), mRNA.	chr1	-	uc007csq.1	yes	no	yes	PRC.S5p	uc007csq.1	yes	no	yes	PRC.S5p	uc007csq.1	yes	no	yes	PRC.S5p	uc007csq.1	yes	no	yes	PRC.S5p	uc007csq.1	no	no	yes	PRC.Only	0.1	0.08	0.24	1.07	0.38
1013	Ptprv	protein tyrosine phosphatase, receptor type, V (Ptprv), mRNA.	chr1	-	uc007csr.2	no	yes	no	OnlyS7P	uc007csr.2	no	no	no	Inactive	uc007csr.2	no	no	no	Inactive	uc007csr.2	no	no	no	Inactive	uc007csr.2	no	no	no	Inactive	0.8	2.3	0.96	0.4	0.88
1014	Ptpn7	protein tyrosine phosphatase, non-receptor type 7 (Ptpn7), mRNA.	chr1	+	uc007css.1	no	no	no	Inactive	uc007css.1	no	no	no	Inactive	uc007css.1	no	no	no	Inactive	uc007css.1	no	no	no	Inactive	uc007css.1	no	no	no	Inactive	0.62	0.42	0.09	0.02	0.07
1015	Arl8a	ADP-ribosylation factor-like 8A (Arl8a), mRNA.	chr1	+	uc007csu.1	yes	yes	yes	PRC.Active	uc007csu.1	yes	yes	yes	PRC.Active	uc007csu.1	yes	yes	yes	PRC.Active	uc007csu.1	yes	yes	no	Active	uc007csu.1	yes	yes	no	Active	20.64	23.13	44.35	389.7	371.47
1016	Gpr37l1	G protein-coupled receptor 37-like 1 (Gpr37l1), mRNA.	chr1	-	uc007csv.2	no	no	no	Inactive	uc007csv.2	no	no	no	Inactive	uc007csv.2	no	no	no	Inactive	uc007csv.2	no	no	no	Inactive	uc007csv.2	yes	no	no	OnlyS5P	0.04	0	0.02	0.21	33.07
1017	Elf3	E74-like factor 3 (Elf3), transcript variant 1, mRNA.	chr1	-	uc007csx.2	yes	yes	no	Active	uc007csx.2	yes	yes	no	Active	uc007csx.2	yes	yes	no	Active	uc007csx.2	yes	no	no	OnlyS5P	uc007csx.2	yes	yes	no	Active	12.4	6.43	3.93	0.08	0.12
1018	Rnpep	arginyl aminopeptidase (aminopeptidase B) (Rnpep), transcript variant 1, mRNA.	chr1	-	uc007csy.2	yes	yes	yes	PRC.Active	uc007csy.2	yes	yes	yes	PRC.Active	uc007csy.2	yes	yes	yes	PRC.Active	uc007csy.2	yes	yes	no	Active	uc007csy.2	yes	yes	no	Active	20.24	10.14	34.56	46.67	19.51
1019	Timm17a	translocase of inner mitochondrial membrane 17a (Timm17a), nuclear gene encoding mitochondrial protein, mRNA.	chr1	-	uc007csz.1	yes	yes	no	Active	uc007csz.1	yes	yes	no	Active	uc007csz.1	yes	yes	no	Active	uc007csz.1	yes	yes	no	Active	uc007csz.1	yes	yes	no	Active	113.82	176.37	131.32	51.7	80.77
1020	Lmod1	leiomodin 1 (smooth muscle) (Lmod1), mRNA.	chr1	+	uc007cta.1	no	no	no	Inactive	uc007cta.1	no	no	no	Inactive	uc007cta.1	no	no	no	Inactive	uc007cta.1	no	no	no	Inactive	uc007cta.1	no	no	no	Inactive	0.15	0.07	0.96	0.33	0.56
1021	Shisa4	shisa homolog 4 (Xenopus laevis) (Shisa4), mRNA.	chr1	-	uc007ctc.1	yes	yes	yes	PRC.Active	uc007ctc.1	yes	no	yes	PRC.S5p	uc007ctc.1	yes	yes	yes	PRC.Active	uc007ctc.1	yes	yes	no	Active	uc007ctc.1	yes	yes	no	Active	1.42	2.4	35.85	87.81	209.68
1022	Ipo9	importin 9 (Ipo9), mRNA.	chr1	-	uc007cte.1	yes	yes	no	Active	uc007cte.1	yes	yes	no	Active	uc007cte.1	yes	yes	no	Active	uc007cte.1	yes	yes	no	Active	uc007cte.1	yes	yes	no	Active	60.98	63.06	105.61	97.17	65.9
1023	Nav1	SubName: Full=Uncharacterized protein;	chr1	-	uc007ctn.1	yes	no	yes	PRC.S5p	uc007ctl.1	yes	yes	yes	PRC.Active	uc007ctl.1	yes	yes	no	Active	uc007ctg.2	yes	yes	no	Active	uc007ctg.2	yes	yes	no	Active	5.72	11.13	16.53	69.26	46.6
1025	Csrp1	cysteine and glycine-rich protein 1 (Csrp1), mRNA.	chr1	+	uc007cto.1	yes	yes	no	Active	uc007cto.1	yes	yes	no	Active	uc007cto.1	yes	yes	no	Active	uc007cto.1	yes	yes	no	Active	uc007cto.1	yes	yes	no	Active	37.15	34.75	80.15	22.88	135.28
1027	Phlda3	pleckstrin homology-like domain, family A, member 3 (Phlda3), mRNA.	chr1	+	uc007ctq.2	yes	yes	yes	PRC.Active	uc007ctq.2	yes	yes	yes	PRC.Active	uc007ctq.2	yes	yes	yes	PRC.Active	uc007ctq.2	yes	yes	no	Active	uc007ctq.2	yes	yes	no	Active	21.04	40.25	66.66	15.29	52.46
1029	Tnni1	troponin I, skeletal, slow 1 (Tnni1), transcript variant 2, mRNA.	chr1	+	uc011wsn.1	no	no	no	Inactive	uc011wsn.1	no	no	no	Inactive	uc011wsn.1	no	no	no	Inactive	uc011wsm.1	no	no	no	Inactive	uc011wsn.1	no	no	no	Inactive	0.2	0.94	0.21	0.51	1.68
1030	Lad1	ladinin (Lad1), mRNA.	chr1	+	uc007ctt.1	yes	yes	yes	PRC.Active	uc007ctt.1	yes	no	yes	PRC.S5p	uc007ctt.1	no	no	yes	PRC.Only	uc007ctt.1	no	no	yes	PRC.Only	uc007ctt.1	no	no	yes	PRC.Only	4.06	11.13	3.4	0.82	0.38
1031	Tnnt2	troponin T2, cardiac (Tnnt2), transcript variant 1, mRNA.	chr1	+	uc011wso.1	no	no	no	Inactive	uc011wso.1	no	no	no	Inactive	uc007ctu.2	no	no	no	Inactive	uc011wsr.1	no	no	no	Inactive	uc011wsr.1	no	no	no	Inactive	0.14	0.05	0.48	0.23	1.55
1032	Pkp1	plakophilin 1 (Pkp1), mRNA.	chr1	-	uc011wss.1	yes	no	yes	PRC.S5p	uc007cub.1	yes	no	yes	PRC.S5p	uc007cub.1	yes	no	yes	PRC.S5p	uc007cub.1	no	no	yes	PRC.Only	uc007cub.1	no	no	yes	PRC.Only	0	0	0.11	0.28	0.02
1033	Igfn1	immunoglobulin-like and fibronectin type III domain containing 1 (Igfn1), mRNA.	chr1	-	uc011wst.1	no	no	no	Inactive	uc011wst.1	no	no	yes	PRC.Only	uc007cuc.2	no	no	no	Inactive	uc011wst.1	no	no	no	Inactive	uc011wst.1	no	no	yes	PRC.Only	0.01	0	0	0.14	0.31
1034	Tmem9	transmembrane protein 9 (Tmem9), transcript variant 3, mRNA.	chr1	+	uc011wsw.1	yes	yes	no	Active	uc011wsw.1	yes	yes	no	Active	uc011wsw.1	yes	yes	no	Active	uc011wsw.1	yes	yes	no	Active	uc011wsw.1	yes	yes	no	Active	40.18	18.65	72.37	119.73	205.33
1036	Cacna1s	calcium channel, voltage-dependent, L type, alpha 1S subunit (Cacna1s), transcript variant 2, mRNA.	chr1	+	uc007cuf.1	no	no	yes	PRC.Only	uc007cuf.1	no	no	yes	PRC.Only	uc007cuf.1	no	no	no	Inactive	uc007cuf.1	no	no	no	Inactive	uc007cuf.1	no	no	no	Inactive	0.13	0.07	0.24	0.29	0.26
1037	6530439I21	uncharacterized LOC329253 (6530439I21), transcript variant 1, non-coding RNA.	chr1	-	uc007cuh.2	NA	NA	NA	NA	uc007cuh.2	NA	NA	NA	NA	uc007cuh.2	NA	NA	NA	NA	uc007cuh.2	NA	NA	no	NA	uc007cuh.2	NA	NA	no	NA	0.26	0	0.27	0	0.33
1038	Kif21b	kinesin family member 21B (Kif21b), mRNA.	chr1	+	uc007cum.1	NA	NA	NA	NA	uc007cum.1	NA	NA	NA	NA	uc007cum.1	NA	NA	NA	NA	uc007cum.1	NA	NA	no	NA	uc007cum.1	NA	NA	no	NA	5.46	3.77	12.61	165.98	41.04
1040	5730559C18Rik	RIKEN cDNA 5730559C18 gene (5730559C18Rik), mRNA.	chr1	-	uc007cuo.2	yes	yes	no	Active	uc007cuo.2	yes	yes	no	Active	uc007cuo.2	yes	yes	no	Active	uc007cuo.2	yes	yes	no	Active	uc007cuo.2	no	no	no	Inactive	6.71	9.11	17.58	4.35	1.62
1041	Gpr25	G protein-coupled receptor 25 (Gpr25), mRNA.	chr1	-	uc011wsy.1	yes	no	yes	PRC.S5p	uc011wsy.1	yes	no	yes	PRC.S5p	uc011wsy.1	yes	no	yes	PRC.S5p	uc011wsy.1	yes	yes	yes	PRC.Active	uc011wsy.1	yes	yes	yes	PRC.Active	0.05	0	0.1	0.93	1.07
1042	Camsap2	calmodulin regulated spectrin-associated protein family, member 2 (Camsap2), mRNA.	chr1	-	uc007cuq.1	yes	yes	no	Active	uc007cuq.1	yes	yes	yes	PRC.Active	uc007cuq.1	yes	yes	yes	PRC.Active	uc007cuq.1	yes	yes	no	Active	uc007cuq.1	yes	yes	no	Active	12.12	14.46	31.81	129.81	80.44
1043	9230116N13Rik	RIKEN cDNA 9230116N13 gene (9230116N13Rik), non-coding RNA.	chr1	-	uc007cus.1	NA	NA	no	NA	uc007cus.1	NA	NA	no	NA	uc007cus.1	NA	NA	no	NA	uc007cus.1	NA	NA	no	NA	uc007cus.1	NA	NA	no	NA	0.36	0.33	0.4	0.41	0.75
1044	Ddx59	DEAD (Asp-Glu-Ala-Asp) box polypeptide 59 (Ddx59), mRNA.	chr1	+	uc007cut.1	NA	NA	no	NA	uc007cut.1	NA	NA	no	NA	uc007cut.1	NA	NA	no	NA	uc007cut.1	NA	NA	no	NA	uc007cut.1	NA	NA	no	NA	21.68	13.63	15.55	11.09	15.39
1045	Kif14	kinesin family member 14 (Kif14), mRNA.	chr1	+	uc007cuv.1	no	yes	no	OnlyS7P	uc007cuv.1	yes	yes	no	Active	uc007cuv.1	no	yes	no	OnlyS7P	uc007cuv.1	no	no	no	Inactive	uc007cuv.1	no	no	no	Inactive	13.82	10.97	7.96	1.56	0.86
1046	Zfp281	zinc finger protein 281 (Zfp281), transcript variant 1, mRNA.	chr1	+	uc007cuw.2	yes	yes	no	Active	uc007cuw.2	yes	yes	no	Active	uc007cuw.2	yes	yes	no	Active	uc007cuw.2	yes	yes	no	Active	uc007cuw.2	yes	yes	no	Active	50.7	78.27	35.99	24.86	13.18
1047	Gm19705	predicted gene, 19705 (Gm19705), transcript variant 1, non-coding RNA.	chr1	+	uc029qtl.1	yes	yes	no	Active	uc029qtl.1	yes	yes	no	Active	uc029qtl.1	no	no	no	Inactive	uc029qtm.1	no	no	no	Inactive	uc029qtm.1	yes	no	no	OnlyS5P	14.9	31.92	2.1	0.31	3.21
1048	Gm16880	predicted gene, 16880 (Gm16880), non-coding RNA.	chr1	+	uc007cuy.1	yes	yes	no	Active	uc007cuy.1	yes	yes	no	Active	uc007cuy.1	no	no	no	Inactive	uc007cuy.1	no	no	no	Inactive	uc007cuy.1	no	no	no	Inactive	5.22	4.74	0.62	0	0
1050	Nr5a2	nuclear receptor subfamily 5, group A, member 2 (Nr5a2), transcript variant 2, mRNA.	chr1	-	uc007cvb.2	yes	yes	yes	PRC.Active	uc007cva.2	yes	no	yes	PRC.S5p	uc007cva.2	yes	no	yes	PRC.S5p	uc007cva.2	yes	no	yes	PRC.S5p	uc007cva.2	yes	no	yes	PRC.S5p	31.26	8.42	0.76	0.13	0.02
1053	Mir181a-1	microRNA 181a-1 (Mir181a-1), microRNA.	chr1	+	uc007cve.2	no	no	no	Inactive	uc007cve.2	no	no	no	Inactive	uc007cve.2	no	no	no	Inactive	uc007cve.2	yes	yes	no	Active	uc007cve.2	yes	yes	no	Active	0	0	0	1.63	0.63
1054	Ptprc	protein tyrosine phosphatase, receptor type, C (Ptprc), transcript variant 1, mRNA.	chr1	-	uc007cvg.2	no	no	no	Inactive	uc007cvj.2	no	no	no	Inactive	uc007cvj.2	no	no	no	Inactive	uc007cvf.2	no	no	no	Inactive	uc007cvf.2	no	no	no	Inactive	0	0	0	0.06	0.01
1056	Atp6v1g3	ATPase, H+ transporting, lysosomal V1 subunit G3 (Atp6v1g3), mRNA.	chr1	+	uc007cvm.1	no	no	no	Inactive	uc007cvm.1	no	no	no	Inactive	uc007cvm.1	no	no	no	Inactive	uc007cvm.1	no	no	no	Inactive	uc007cvm.1	no	no	no	Inactive	0	0	0	0	0
1057	Nek7	NIMA (never in mitosis gene a)-related expressed kinase 7 (Nek7), mRNA.	chr1	-	uc007cvo.1	yes	yes	no	Active	uc007cvn.1	yes	yes	no	Active	uc007cvn.1	yes	yes	no	Active	uc007cvo.1	yes	yes	no	Active	uc007cvo.1	yes	yes	no	Active	17.55	16.41	15.09	10.55	23.12
1058	Gm5833	predicted gene 5833 (Gm5833), non-coding RNA.	chr1	-	uc007cvq.1	no	no	no	Inactive	uc007cvq.1	no	no	no	Inactive	uc007cvp.1	no	no	no	Inactive	uc007cvp.1	no	no	no	Inactive	uc007cvq.1	no	no	no	Inactive	0	0	0	0	0
1059	Lhx9	LIM homeobox protein 9 (Lhx9), transcript variant 3, mRNA.	chr1	-	uc007cvu.2	yes	no	yes	PRC.S5p	uc007cvr.1	yes	no	yes	PRC.S5p	uc007cvr.1	yes	no	yes	PRC.S5p	uc007cvr.1	yes	no	yes	PRC.S5p	uc007cvu.2	yes	no	yes	PRC.S5p	0.12	0.09	7.9	18.27	0.39
1060	2310009B15Rik	RIKEN cDNA 2310009B15 gene (2310009B15Rik), mRNA.	chr1	-	uc007cvv.1	yes	yes	no	Active	uc007cvv.1	yes	yes	no	Active	uc007cvv.1	yes	yes	no	Active	uc007cvw.1	yes	yes	no	Active	uc007cvv.1	yes	yes	yes	PRC.Active	15.24	12.59	21.32	12.92	11.07
1062	Dennd1b	DENN/MADD domain containing 1B (Dennd1b), transcript variant 1, mRNA.	chr1	+	uc007cwb.2	yes	yes	no	Active	uc007cwb.2	yes	yes	no	Active	uc007cwb.2	yes	yes	no	Active	uc007cwb.2	yes	yes	no	Active	uc007cwb.2	yes	yes	no	Active	7.82	4.51	7.36	6.62	5.39
1064	Crb1	crumbs homolog 1 (Drosophila) (Crb1), mRNA.	chr1	-	uc007cwd.1	no	no	no	Inactive	uc007cwc.1	no	no	no	Inactive	uc007cwc.1	yes	yes	no	Active	uc007cwc.1	yes	yes	no	Active	uc007cwf.1	yes	yes	no	Active	0	0.02	1.7	14.67	17.65
1065	4933436E23Rik	RIKEN cDNA 4933436E23 gene (4933436E23Rik), non-coding RNA.	chr1	+	uc029qto.1	yes	no	no	OnlyS5P	uc029qto.1	yes	no	no	OnlyS5P	uc029qto.1	no	no	no	Inactive	uc029qto.1	no	no	no	Inactive	uc029qto.1	no	no	no	Inactive	0	0	0	0	0
1066	Zbtb41	zinc finger and BTB domain containing 41 homolog (Zbtb41), mRNA.	chr1	+	uc007cwg.2	yes	yes	no	Active	uc007cwg.2	yes	yes	no	Active	uc007cwg.2	yes	yes	no	Active	uc007cwg.2	yes	yes	no	Active	uc007cwg.2	yes	yes	no	Active	5.52	5.76	9.09	43.67	25.26
1067	Aspm	asp (abnormal spindle)-like, microcephaly associated (Drosophila) (Aspm), mRNA.	chr1	+	uc007cwj.1	yes	yes	no	Active	uc007cwh.1	yes	yes	no	Active	uc007cwh.1	yes	yes	no	Active	uc007cwh.1	yes	yes	no	Active	uc007cwh.1	yes	yes	no	Active	36.46	28.28	32.77	6.76	2.69
1068	F13b	coagulation factor XIII, beta subunit (F13b), mRNA.	chr1	+	uc007cwk.2	no	no	no	Inactive	uc007cwk.2	no	no	no	Inactive	uc007cwk.2	no	no	no	Inactive	uc007cwk.2	no	no	no	Inactive	uc007cwk.2	no	no	no	Inactive	0	0	0.04	0.03	0
1069	Cfhr1	complement factor H-related 1 (Cfhr1), mRNA.	chr1	-	uc007cwl.1	no	no	no	Inactive	uc007cwl.1	no	no	no	Inactive	uc007cwl.1	no	no	no	Inactive	uc007cwl.1	no	no	no	Inactive	uc007cwl.1	no	no	no	Inactive	0	0	0	0	0
1071	Gm4788	predicted gene 4788 (Gm4788), transcript variant 1, mRNA.	chr1	-	uc007cwn.2	no	no	no	Inactive	uc007cwn.2	no	no	no	Inactive	uc007cwn.2	no	no	no	Inactive	uc007cwn.2	no	no	no	Inactive	uc007cwn.2	no	no	no	Inactive	0	0.06	0	0	0.04
1072	Cfhr2	complement factor H-related 2 (Cfhr2), mRNA.	chr1	-	uc007cwp.2	no	no	no	Inactive	uc007cwp.2	no	no	no	Inactive	uc007cwp.2	no	no	no	Inactive	uc007cwq.1	no	no	no	Inactive	uc007cwp.2	no	no	no	Inactive	0	0.16	0.05	0.04	0.1
1073	Cfh	complement component factor h (Cfh), nuclear gene encoding mitochondrial protein, mRNA.	chr1	-	uc007cwu.1	no	no	no	Inactive	uc007cwu.1	no	no	no	Inactive	uc011wtg.1	no	no	no	Inactive	uc007cwu.1	no	no	no	Inactive	uc011wtg.1	no	no	no	Inactive	0.02	0.05	0.01	4.12	56.22
1074	Kcnt2	potassium channel, subfamily T, member 2 (Kcnt2), mRNA.	chr1	+	uc011wth.1	yes	yes	no	Active	uc011wth.1	yes	yes	no	Active	uc011wth.1	yes	yes	no	Active	uc011wth.1	yes	yes	yes	PRC.Active	uc011wth.1	yes	yes	yes	PRC.Active	2.42	0.63	2.11	6.55	4.45
1075	4930590L20Rik	RIKEN cDNA 4930590L20 gene (4930590L20Rik), non-coding RNA.	chr1	-	uc029qtp.1	no	no	no	Inactive	uc029qtp.1	no	no	no	Inactive	uc029qtp.1	no	no	no	Inactive	uc029qtp.1	no	no	no	Inactive	uc029qtp.1	no	no	no	Inactive	0	0	0	0.39	0
1079	Cdc73	cell division cycle 73, Paf1/RNA polymerase II complex component (Cdc73), mRNA.	chr1	-	uc007cwx.1	yes	yes	no	Active	uc007cwx.1	yes	yes	no	Active	uc007cwx.1	yes	yes	no	Active	uc007cwx.1	yes	yes	no	Active	uc007cwx.1	yes	yes	no	Active	50.05	61.37	48.13	18.18	18.43
1080	B3galt2	UDP-Gal:betaGlcNAc beta 1,3-galactosyltransferase, polypeptide 2 (B3galt2), mRNA.	chr1	+	uc007cwy.2	no	NA	no	NA	uc007cwy.2	NA	NA	no	NA	uc007cwy.2	no	NA	no	NA	uc007cwy.2	NA	NA	no	NA	uc007cwy.2	NA	NA	no	NA	0.03	0	0.42	10.97	6.58
1081	Glrx2	glutaredoxin 2 (thioltransferase) (Glrx2), nuclear gene encoding mitochondrial protein, transcript variant 3, mRNA.	chr1	+	uc007cwz.1	yes	yes	no	Active	uc007cxb.1	yes	yes	no	Active	uc007cxb.1	yes	yes	no	Active	uc011wtj.1	yes	yes	no	Active	uc007cxb.1	yes	yes	no	Active	6.08	6.91	5.77	23.34	17.73
1082	Trove2	TROVE domain family, member 2 (Trove2), mRNA.	chr1	-	uc007cxd.1	NA	NA	no	NA	uc007cxd.1	NA	NA	no	NA	uc007cxd.1	NA	NA	no	NA	uc007cxd.1	NA	NA	no	NA	uc007cxd.1	NA	NA	no	NA	8.32	11.76	26.1	35.77	24.88
1083	Uchl5	ubiquitin carboxyl-terminal esterase L5 (Uchl5), transcript variant 1, mRNA.	chr1	+	uc007cxe.2	NA	NA	no	NA	uc007cxe.2	NA	NA	no	NA	uc007cxe.2	NA	NA	no	NA	uc007cxe.2	NA	NA	no	NA	uc007cxe.2	NA	NA	no	NA	71.34	71.62	54.9	22.54	26.48
1084	Rgs2	regulator of G-protein signaling 2 (Rgs2), mRNA.	chr1	-	uc007cxg.2	yes	yes	yes	PRC.Active	uc007cxg.2	yes	yes	yes	PRC.Active	uc007cxg.2	yes	yes	yes	PRC.Active	uc007cxg.2	yes	yes	no	Active	uc007cxg.2	yes	yes	no	Active	0.26	0.54	13.41	108.22	41.88
1085	Rgs13	regulator of G-protein signaling 13 (Rgs13), mRNA.	chr1	-	uc007cxi.1	no	no	no	Inactive	uc007cxh.1	no	no	no	Inactive	uc007cxi.1	no	no	no	Inactive	uc007cxh.1	no	no	no	Inactive	uc007cxi.1	no	no	no	Inactive	0	0	0.14	0.27	0
1086	Rgs1	regulator of G-protein signaling 1 (Rgs1), mRNA.	chr1	-	uc007cxk.1	no	no	no	Inactive	uc007cxk.1	no	no	no	Inactive	uc007cxj.2	no	no	no	Inactive	uc007cxk.1	no	no	no	Inactive	uc007cxk.1	no	no	no	Inactive	0	0	0	0	0
1088	Rgs18	regulator of G-protein signaling 18 (Rgs18), mRNA.	chr1	-	uc007cxl.1	no	no	no	Inactive	uc007cxl.1	no	no	no	Inactive	uc007cxl.1	no	no	no	Inactive	uc007cxl.1	no	no	no	Inactive	uc007cxl.1	no	no	no	Inactive	0	0	0	0	0
1093	Fam5c	family with sequence similarity 5, member C (Fam5c), transcript variant 2, mRNA.	chr1	+	uc007cxp.2	yes	no	yes	PRC.S5p	uc007cxr.1	yes	no	yes	PRC.S5p	uc007cxr.1	yes	no	yes	PRC.S5p	uc007cxr.1	yes	no	yes	PRC.S5p	uc007cxr.1	yes	no	yes	PRC.S5p	0	0.07	0.19	6.34	4.62
1097	Pla2g4a	phospholipase A2, group IVA (cytosolic, calcium-dependent) (Pla2g4a), mRNA.	chr1	-	uc007cxt.1	no	no	no	Inactive	uc007cxt.1	no	no	no	Inactive	uc007cxt.1	no	no	no	Inactive	uc007cxt.1	no	no	no	Inactive	uc007cxt.1	no	no	no	Inactive	0.19	0.96	1.08	0.76	3.28
1098	7530420F21Rik	RIKEN cDNA 7530420F21 gene (7530420F21Rik), non-coding RNA.	chr1	-	uc007cxu.2	NA	no	NA	NA	uc007cxu.2	no	no	NA	NA	uc007cxu.2	NA	no	NA	NA	uc007cxu.2	no	no	no	Inactive	uc007cxu.2	no	no	no	Inactive	0	0	0	0	0.06
1099	Ptgs2	prostaglandin-endoperoxide synthase 2 (Ptgs2), mRNA.	chr1	+	uc007cxv.1	NA	no	NA	NA	uc007cxv.1	no	no	NA	NA	uc007cxv.1	NA	no	NA	NA	uc007cxv.1	no	no	no	Inactive	uc007cxv.1	no	no	no	Inactive	0.01	0.02	0.61	0.22	1.13
1100	Pdc	phosducin (Pdc), transcript variant 1, mRNA.	chr1	+	uc007cxx.2	no	no	no	Inactive	uc007cxx.2	no	no	no	Inactive	uc007cxx.2	no	no	no	Inactive	uc011wtl.1	no	no	no	Inactive	uc007cxx.2	no	no	no	Inactive	0.14	0	0	0	0
1101	2310030A07Rik	RIKEN cDNA 2310030A07 gene (2310030A07Rik), non-coding RNA.	chr1	-	uc029qty.1	no	no	no	Inactive	uc029qty.1	no	no	no	Inactive	uc029qty.1	no	no	no	Inactive	uc029qty.1	no	no	no	Inactive	uc029qty.1	no	no	no	Inactive	0.2	0	0	0	0.12
1102	BC003331	cDNA sequence BC003331 (BC003331), transcript variant 1, mRNA.	chr1	-	uc007cxz.1	NA	NA	no	NA	uc007cxz.1	NA	NA	no	NA	uc007cxz.1	NA	NA	no	NA	uc007cxz.1	NA	NA	no	NA	uc007cxz.1	NA	NA	no	NA	10.77	10.25	12.55	20.13	25.14
1103	Tpr	translocated promoter region (Tpr), mRNA.	chr1	+	uc007cyd.1	NA	NA	no	NA	uc007cyd.1	NA	NA	no	NA	uc007cyb.2	NA	NA	no	NA	uc007cyb.2	NA	NA	no	NA	uc007cyd.1	NA	NA	no	NA	154.42	160.99	150.17	91.06	64.28
1104	Prg4	proteoglycan 4 (megakaryocyte stimulating factor, articular superficial zone protein) (Prg4), transcript variant 1, mRNA.	chr1	-	uc007cyg.2	no	no	no	Inactive	uc007cyg.2	no	no	no	Inactive	uc007cyg.2	no	no	no	Inactive	uc007cyg.2	no	no	no	Inactive	uc007cyg.2	no	no	no	Inactive	0.65	0.36	0.42	0.39	0.41
1105	Hmcn1	hemicentin 1 (Hmcn1), mRNA.	chr1	-	uc007cyj.1	yes	yes	yes	PRC.Active	uc007cyj.1	yes	yes	yes	PRC.Active	uc007cyj.1	yes	yes	yes	PRC.Active	uc007cyl.1	yes	yes	yes	PRC.Active	uc007cyl.1	yes	no	yes	PRC.S5p	0.06	0.05	1.28	0.87	0.59
1107	C730036E19Rik	RIKEN cDNA C730036E19 gene (C730036E19Rik), non-coding RNA.	chr1	+	uc029qtz.1	no	no	no	Inactive	uc029qtz.1	no	no	no	Inactive	uc029qtz.1	no	no	no	Inactive	uc029qtz.1	no	no	no	Inactive	uc029qtz.1	no	no	no	Inactive	0	0	0	0	0
1108	Ivns1abp	influenza virus NS1A binding protein (Ivns1abp), transcript variant 2, mRNA.	chr1	+	uc007cyp.1	yes	yes	no	Active	uc007cyp.1	yes	yes	no	Active	uc007cyp.1	yes	yes	no	Active	uc007cyp.1	yes	yes	no	Active	uc007cyp.1	yes	yes	no	Active	154.02	149.3	248.14	185.97	128.78
1109	Swt1	SWT1 RNA endoribonuclease homolog (S. cerevisiae) (Swt1), mRNA.	chr1	-	uc007cyq.2	NA	NA	no	NA	uc007cyq.2	NA	NA	no	NA	uc007cyq.2	NA	NA	no	NA	uc007cyq.2	NA	NA	no	NA	uc007cyq.2	NA	NA	no	NA	19.24	15.77	11.26	5.89	7.11
1110	1190005F20Rik	RIKEN cDNA 1190005F20 gene (1190005F20Rik), mRNA.	chr1	+	uc007cyw.2	NA	NA	no	NA	uc007cyw.2	NA	NA	no	NA	uc007cyw.2	NA	NA	no	NA	uc007cyv.2	NA	NA	no	NA	uc007cyv.2	NA	NA	no	NA	14.95	20.51	20.36	24.81	20.63
1111	Rnf2	ring finger protein 2 (Rnf2), mRNA.	chr1	-	uc007cyy.1	yes	yes	no	Active	uc007cyy.1	yes	yes	no	Active	uc007cyy.1	yes	yes	no	Active	uc007cyy.1	yes	yes	no	Active	uc007cyy.1	yes	yes	no	Active	89.09	64.31	96.38	90.36	42.86
1112	Fam129a	family with sequence similarity 129, member A (Fam129a), mRNA.	chr1	+	uc011wto.1	yes	yes	yes	PRC.Active	uc011wto.1	no	no	yes	PRC.Only	uc011wtn.1	no	no	yes	PRC.Only	uc011wto.1	yes	yes	yes	PRC.Active	uc011wtn.1	yes	no	yes	PRC.S5p	26.13	3.71	2.19	3.72	14.26
1113	Edem3	ER degradation enhancer, mannosidase alpha-like 3 (Edem3), mRNA.	chr1	+	uc007czc.2	yes	yes	no	Active	uc007czc.2	yes	yes	no	Active	uc007czc.2	yes	yes	no	Active	uc007czc.2	yes	yes	no	Active	uc007czc.2	yes	yes	no	Active	17.97	18.59	19.36	41.66	30.31
1114	1700025G04Rik	RIKEN cDNA 1700025G04 gene (1700025G04Rik), mRNA.	chr1	-	uc007cze.2	yes	no	yes	PRC.S5p	uc007cze.2	yes	yes	yes	PRC.Active	uc007cze.2	yes	yes	yes	PRC.Active	uc007cze.2	yes	yes	no	Active	uc007cze.2	yes	yes	no	Active	2.64	2.8	17.39	24.9	20.54
1115	Tsen15	tRNA splicing endonuclease 15 homolog (S. cerevisiae) (Tsen15), mRNA.	chr1	-	uc007czf.2	yes	yes	no	Active	uc007czf.2	yes	yes	no	Active	uc007czf.2	yes	yes	no	Active	uc007czf.2	yes	yes	no	Active	uc007czf.2	yes	yes	no	Active	36.46	39.19	39.18	19.53	28.16
1116	Glt25d2	glycosyltransferase 25 domain containing 2 (Glt25d2), mRNA.	chr1	+	uc011wtr.1	yes	no	yes	PRC.S5p	uc011wtr.1	no	no	yes	PRC.Only	uc011wtr.1	yes	no	yes	PRC.S5p	uc011wtr.1	yes	yes	yes	PRC.Active	uc011wtr.1	yes	yes	no	Active	0.04	0	0.6	7.63	39.75
1117	Rgl1	ral guanine nucleotide dissociation stimulator,-like 1 (Rgl1), mRNA.	chr1	-	uc007czh.1	yes	no	yes	PRC.S5p	uc007czh.1	yes	no	yes	PRC.S5p	uc007czh.1	yes	yes	yes	PRC.Active	uc007czh.1	yes	yes	no	Active	uc007czh.1	yes	yes	no	Active	0.7	0.77	14.84	10.15	17.95
1118	Apobec4	apolipoprotein B mRNA editing enzyme, catalytic polypeptide-like 4 (putative) (Apobec4), mRNA.	chr1	+	uc007czi.1	no	no	no	Inactive	uc007czi.1	no	no	no	Inactive	uc007czi.1	no	no	no	Inactive	uc007czi.1	no	no	no	Inactive	uc007czi.1	no	no	no	Inactive	0	0	0	0.05	0.08
1119	Arpc5	actin related protein 2/3 complex, subunit 5 (Arpc5), mRNA.	chr1	+	uc007czj.2	yes	yes	yes	PRC.Active	uc007czj.2	yes	yes	yes	PRC.Active	uc007czj.2	yes	yes	yes	PRC.Active	uc007czj.2	yes	yes	no	Active	uc007czj.2	yes	yes	no	Active	37.3	46.66	80.73	170.38	112.19
1121	Ncf2	neutrophil cytosolic factor 2 (Ncf2), mRNA.	chr1	+	uc007czm.1	no	no	no	Inactive	uc007czm.1	no	no	no	Inactive	uc007czm.1	no	no	no	Inactive	uc007czm.1	no	no	no	Inactive	uc007czm.1	no	no	no	Inactive	1.18	0.34	0.15	0	0.07
1122	Smg7	Smg-7 homolog, nonsense mediated mRNA decay factor (C. elegans) (Smg7), transcript variant 2, mRNA.	chr1	-	uc007czp.2	yes	yes	no	Active	uc007czp.2	yes	yes	no	Active	uc007czp.2	yes	yes	no	Active	uc007czp.2	yes	yes	no	Active	uc007czp.2	yes	yes	no	Active	76.07	64.3	55.12	53.07	35.92
1123	Nmnat2	nicotinamide nucleotide adenylyltransferase 2 (Nmnat2), mRNA.	chr1	+	uc011wts.1	no	no	yes	PRC.Only	uc011wts.1	yes	no	yes	PRC.S5p	uc011wts.1	yes	yes	yes	PRC.Active	uc011wts.1	yes	yes	yes	PRC.Active	uc011wts.1	yes	yes	yes	PRC.Active	14.25	6.26	6.87	64.76	45.2
1124	Lamc2	laminin, gamma 2 (Lamc2), mRNA.	chr1	-	uc007czr.1	no	no	yes	PRC.Only	uc007czr.1	no	no	yes	PRC.Only	uc007czr.1	no	no	yes	PRC.Only	uc007czr.1	no	no	yes	PRC.Only	uc007czr.1	yes	no	yes	PRC.S5p	1.85	0.13	1.18	0.87	7.22
1126	Lamc1	laminin, gamma 1 (Lamc1), mRNA.	chr1	-	uc007czu.1	yes	yes	no	Active	uc007czu.1	yes	yes	no	Active	uc007czu.1	yes	yes	no	Active	uc007czu.1	yes	yes	no	Active	uc007czu.1	yes	yes	no	Active	101.97	46.62	60.5	38.67	57.14
1127	E330020D12Rik	Riken cDNA E330020D12 gene (E330020D12Rik), non-coding RNA.	chr1	-	uc007czw.2	no	yes	no	OnlyS7P	uc007czv.2	no	no	no	Inactive	uc007czw.2	no	no	no	Inactive	uc007czw.2	no	no	no	Inactive	uc007czw.2	no	no	no	Inactive	1.75	2	0.36	0	0.11
1131	Shcbp1l	Shc SH2-domain binding protein 1-like (Shcbp1l), mRNA.	chr1	+	uc007czx.1	yes	yes	yes	PRC.Active	uc007czx.1	no	no	yes	PRC.Only	uc007czx.1	yes	no	yes	PRC.S5p	uc007czx.1	yes	yes	yes	PRC.Active	uc007czx.1	yes	yes	no	Active	0.32	0.14	0.17	0.27	0.77
1132	Dhx9	DEAH (Asp-Glu-Ala-His) box polypeptide 9 (Dhx9), mRNA.	chr1	-	uc007czy.1	yes	yes	no	Active	uc007czy.1	yes	yes	no	Active	uc007czy.1	yes	yes	no	Active	uc007czy.1	yes	yes	no	Active	uc007czy.1	yes	yes	no	Active	243.56	428.77	389.64	226.71	102.92
1133	Npl	N-acetylneuraminate pyruvate lyase (Npl), mRNA.	chr1	-	uc007dac.1	no	no	no	Inactive	uc007dac.1	no	no	yes	PRC.Only	uc007dac.1	no	no	yes	PRC.Only	uc007dac.1	no	yes	no	OnlyS7P	uc007dac.1	yes	yes	no	Active	18.18	6.33	15.19	3.89	19.61
1134	Rgs8	regulator of G-protein signaling 8 (Rgs8), mRNA.	chr1	+	uc007dad.1	no	no	yes	PRC.Only	uc007dad.1	yes	no	yes	PRC.S5p	uc007dad.1	yes	no	yes	PRC.S5p	uc007dad.1	yes	yes	no	Active	uc007dad.1	no	no	no	Inactive	0.01	0.03	2.16	85.46	17.94
1135	C230024C17	uncharacterized LOC329271 (C230024C17), non-coding RNA.	chr1	-	uc029que.1	no	no	no	Inactive	uc029que.1	no	no	yes	PRC.Only	uc029que.1	yes	no	yes	PRC.S5p	uc029que.1	yes	no	no	OnlyS5P	uc029que.1	no	no	no	Inactive	0	0.01	0	0.11	0.07
1136	Rgs16	regulator of G-protein signaling 16 (Rgs16), mRNA.	chr1	+	uc007dae.2	yes	yes	yes	PRC.Active	uc007dae.2	yes	yes	yes	PRC.Active	uc007dae.2	yes	yes	yes	PRC.Active	uc007dae.2	yes	yes	yes	PRC.Active	uc007dae.2	yes	yes	no	Active	0.98	4.8	10.8	20.27	22.64
1137	Rnasel	ribonuclease L (2', 5'-oligoisoadenylate synthetase-dependent) (Rnasel), mRNA.	chr1	+	uc007dag.2	yes	no	no	OnlyS5P	uc007dag.2	no	no	yes	PRC.Only	uc007dag.2	no	no	no	Inactive	uc007dag.2	yes	yes	no	Active	uc007daf.1	yes	yes	no	Active	0.09	0.07	1.1	37.42	17.72
1138	Rgsl1	regulator of G-protein signaling like 1 (Rgsl1), mRNA.	chr1	-	uc007dal.2	no	no	no	Inactive	uc007dal.2	no	no	no	Inactive	uc007dal.2	no	no	no	Inactive	uc029quf.1	no	no	no	Inactive	uc007dal.2	no	no	no	Inactive	0	0	0	0.19	0.14
1139	AK044033	10 days neonate cortex cDNA, RIKEN full-length enriched library, clone:A830082G19 product:weakly similar to CE9 PROTEIN [Canis familiaris], full insert sequence.	chr1	-	uc007dan.1	NA	NA	no	NA	uc007dan.1	NA	NA	no	NA	uc007dan.1	NA	NA	no	NA	uc007dan.1	NA	NA	no	NA	uc007dan.1	NA	NA	no	NA	0.07	0	0	0.24	0.35
1140	Gm5531	predicted gene 5531 (Gm5531), mRNA.	chr1	+	uc007dao.1	no	no	no	Inactive	uc007dao.1	no	no	no	Inactive	uc007dao.1	no	no	no	Inactive	uc007dao.1	no	no	no	Inactive	uc007dao.1	no	no	no	Inactive	0.06	0.15	0.02	0.03	0.11
1141	Teddm1	transmembrane epididymal protein 1 (Teddm1), mRNA.	chr1	+	uc007dap.2	no	no	no	Inactive	uc007dap.2	no	no	no	Inactive	uc007dap.2	no	no	no	Inactive	uc007dap.2	no	no	no	Inactive	uc007dap.2	no	no	no	Inactive	0	0	0	0	0
1142	Glul	glutamate-ammonia ligase (glutamine synthetase) (Glul), mRNA.	chr1	+	uc007daq.1	NA	NA	no	NA	uc007daq.1	NA	NA	no	NA	uc007daq.1	NA	NA	no	NA	uc007daq.1	NA	NA	no	NA	uc007daq.1	NA	NA	no	NA	190.12	173.18	103.26	182.05	400.4
1144	Zfp648	zinc finger protein 648 (Zfp648), mRNA.	chr1	+	uc029qug.1	no	no	no	Inactive	uc029qug.1	no	no	yes	PRC.Only	uc029qug.1	no	no	no	Inactive	uc029qug.1	no	no	no	Inactive	uc029qug.1	no	no	no	Inactive	0	0	0	0.04	0
1145	4930452N14Rik	RIKEN cDNA 4930452N14 gene (4930452N14Rik), non-coding RNA.	chr1	-	uc007dat.1	no	no	no	Inactive	uc007dat.1	no	no	no	Inactive	uc007dat.1	no	no	no	Inactive	uc007dat.1	no	no	no	Inactive	uc007dat.1	no	no	no	Inactive	0	0	0	0	0
1147	Cacna1e	calcium channel, voltage-dependent, R type, alpha 1E subunit (Cacna1e), mRNA.	chr1	-	uc007dav.1	no	no	yes	PRC.Only	uc007dav.1	no	no	yes	PRC.Only	uc007dav.1	no	no	yes	PRC.Only	uc007dav.1	yes	yes	yes	PRC.Active	uc007dav.1	yes	yes	yes	PRC.Active	0.03	0.05	1.12	17.1	12.19
1149	Ier5	immediate early response 5 (Ier5), mRNA.	chr1	-	uc007dax.2	yes	yes	yes	PRC.Active	uc007dax.2	yes	yes	yes	PRC.Active	uc007dax.2	yes	yes	yes	PRC.Active	uc007dax.2	yes	yes	no	Active	uc007dax.2	yes	yes	no	Active	0.83	12.44	11.48	18.5	8
1150	Mr1	major histocompatibility complex, class I-related (Mr1), mRNA.	chr1	-	uc007dba.1	no	no	no	Inactive	uc007day.1	no	no	no	Inactive	uc007day.1	no	no	no	Inactive	uc007day.1	no	no	no	Inactive	uc007day.1	yes	yes	no	Active	0	0.02	0.16	7.83	35.35
1151	Stx6	syntaxin 6 (Stx6), mRNA.	chr1	+	uc007dbb.1	yes	yes	no	Active	uc007dbb.1	yes	yes	no	Active	uc007dbb.1	yes	yes	no	Active	uc007dbb.1	yes	yes	no	Active	uc007dbb.1	yes	yes	no	Active	23.05	25.91	49.03	86.3	52.34
1153	Xpr1	xenotropic and polytropic retrovirus receptor 1 (Xpr1), mRNA.	chr1	-	uc007dbf.1	yes	yes	no	Active	uc007dbf.1	yes	no	no	OnlyS5P	uc007dbf.1	yes	yes	no	Active	uc007dbf.1	yes	yes	no	Active	uc007dbf.1	yes	yes	no	Active	7.42	3.13	11.68	195.7	70.15
1155	Acbd6	acyl-Coenzyme A binding domain containing 6 (Acbd6), transcript variant 3, mRNA.	chr1	+	uc007dbk.2	yes	yes	no	Active	uc007dbk.2	yes	yes	no	Active	uc007dbk.2	yes	yes	no	Active	uc007dbk.2	yes	yes	no	Active	uc007dbl.2	yes	yes	no	Active	47.16	41.21	44.17	58.11	43.77
1156	Lhx4	LIM homeobox protein 4 (Lhx4), mRNA.	chr1	-	uc007dbn.2	yes	no	yes	PRC.S5p	uc007dbn.2	yes	no	yes	PRC.S5p	uc007dbn.2	yes	no	yes	PRC.S5p	uc007dbn.2	yes	no	yes	PRC.S5p	uc007dbn.2	yes	no	yes	PRC.S5p	0	0.03	0.11	0.17	0.06
1157	Qsox1	quiescin Q6 sulfhydryl oxidase 1 (Qsox1), transcript variant 2, mRNA.	chr1	-	uc007dbq.1	yes	yes	yes	PRC.Active	uc007dbp.1	yes	yes	yes	PRC.Active	uc007dbp.1	yes	yes	yes	PRC.Active	uc007dbp.1	yes	yes	no	Active	uc007dbp.1	yes	yes	no	Active	4.83	3.36	13.72	36.9	46.87
1158	Cep350	centrosomal protein 350 (Cep350), mRNA.	chr1	-	uc007dbs.2	yes	yes	no	Active	uc007dbs.2	yes	yes	no	Active	uc007dbs.2	yes	yes	no	Active	uc007dbs.2	yes	yes	no	Active	uc007dbs.2	yes	yes	no	Active	12.99	8.34	14.13	28.26	17
1159	Tor1aip1	torsin A interacting protein 1 (Tor1aip1), transcript variant 1, mRNA.	chr1	-	uc011wua.1	NA	NA	no	NA	uc011wua.1	NA	NA	no	NA	uc011wua.1	NA	NA	no	NA	uc011wua.1	NA	NA	no	NA	uc011wua.1	NA	NA	no	NA	5.17	6.91	17.56	17.23	23.71
1160	Tor1aip2	torsin A interacting protein 2 (Tor1aip2), transcript variant 5, mRNA.	chr1	+	uc007dbx.2	NA	NA	no	NA	uc007dbx.2	NA	NA	no	NA	uc007dbx.2	NA	NA	no	NA	uc007dbx.2	NA	NA	no	NA	uc007dbx.2	NA	NA	no	NA	19.45	20.32	18.76	11.05	28.62
1161	Tor1aip2	torsin A interacting protein 2 (Tor1aip2), transcript variant 1, mRNA.	chr1	+	uc007dby.2	NA	NA	no	NA	uc007dby.2	NA	NA	no	NA	uc007dby.2	NA	NA	no	NA	uc007dby.2	NA	NA	no	NA	uc007dby.2	NA	NA	no	NA	63.99	63.18	75.26	46.92	51.17
1162	Fam163a	family with sequence similarity 163, member A (Fam163a), mRNA.	chr1	-	uc029quh.1	no	no	no	Inactive	uc029quh.1	no	no	no	Inactive	uc029quh.1	no	no	no	Inactive	uc029quh.1	no	no	no	Inactive	uc029quh.1	no	no	no	Inactive	0	0.01	0.59	4.11	3.25
1163	Tdrd5	tudor domain containing 5 (Tdrd5), mRNA.	chr1	-	uc029qui.1	yes	no	yes	PRC.S5p	uc029qui.1	yes	no	yes	PRC.S5p	uc029quj.1	yes	no	yes	PRC.S5p	uc029quj.1	yes	no	yes	PRC.S5p	uc029qui.1	no	no	yes	PRC.Only	2.27	2.52	1.23	0.42	0.69
1164	Nphs2	nephrosis 2 homolog, podocin (human) (Nphs2), mRNA.	chr1	+	uc007dch.1	no	no	yes	PRC.Only	uc007dch.1	yes	no	yes	PRC.S5p	uc007dch.1	no	no	yes	PRC.Only	uc007dch.1	no	no	no	Inactive	uc007dch.1	no	no	no	Inactive	0	0	0.06	0.05	0.05
1166	Soat1	sterol O-acyltransferase 1 (Soat1), nuclear gene encoding mitochondrial protein, mRNA.	chr1	-	uc007dcj.1	yes	yes	no	Active	uc007dcj.1	yes	yes	no	Active	uc007dck.1	yes	yes	no	Active	uc007dcj.1	yes	yes	no	Active	uc007dcj.1	yes	yes	no	Active	19.63	20.99	35.22	16.31	64.35
1167	Abl2	v-abl Abelson murine leukemia viral oncogene 2 (arg, Abelson-related gene) (Abl2), transcript variant 2, mRNA.	chr1	+	uc007dcl.2	yes	yes	no	Active	uc007dcl.2	yes	yes	no	Active	uc007dcl.2	yes	yes	no	Active	uc007dcl.2	yes	yes	no	Active	uc007dcl.2	yes	yes	no	Active	26.2	31.47	21.7	29.07	20.79
1168	Tor3a	torsin family 3, member A (Tor3a), mRNA.	chr1	-	uc007dcn.2	yes	yes	no	Active	uc007dcn.2	yes	yes	no	Active	uc007dcn.2	yes	yes	no	Active	uc011wuh.1	yes	yes	yes	PRC.Active	uc007dco.2	yes	yes	no	Active	17.41	43.27	11.23	1.8	6.5
1169	Fam20b	family with sequence similarity 20, member B (Fam20b), mRNA.	chr1	-	uc007dcq.1	yes	yes	no	Active	uc007dcq.1	yes	yes	no	Active	uc007dcq.1	yes	yes	no	Active	uc007dcq.1	yes	yes	no	Active	uc007dcq.1	yes	yes	no	Active	18.02	16.03	23.24	60.85	63.08
1170	Ralgps2	Ral GEF with PH domain and SH3 binding motif 2 (Ralgps2), transcript variant 6, non-coding RNA.	chr1	-	uc007dcv.2	yes	yes	no	Active	uc011wui.1	yes	yes	no	Active	uc011wui.1	yes	yes	no	Active	uc011wui.1	yes	yes	no	Active	uc011wui.1	yes	yes	no	Active	16.23	22.1	26.09	68.97	47.63
1171	Angptl1	angiopoietin-like 1 (Angptl1), mRNA.	chr1	+	uc007ddc.1	no	no	no	Inactive	uc007ddc.1	no	no	no	Inactive	uc007ddd.2	no	no	no	Inactive	uc007ddd.2	NA	no	no	NA	uc007ddd.2	NA	no	no	NA	0.12	0.08	0.1	0.44	0.16
1172	1700057K13Rik	RIKEN cDNA 1700057K13 gene (1700057K13Rik), mRNA.	chr1	-	uc007ddf.1	no	no	no	Inactive	uc007ddf.1	no	no	no	Inactive	uc007ddf.1	no	no	no	Inactive	uc007ddf.1	no	no	no	Inactive	uc007ddf.1	no	no	no	Inactive	0	0	0.13	0	0.07
1173	Rasal2	RAS protein activator like 2 (Rasal2), mRNA.	chr1	-	uc007ddh.2	NA	NA	no	NA	uc007ddh.2	NA	NA	no	NA	uc007ddh.2	NA	NA	no	NA	uc007ddg.2	NA	NA	no	NA	uc007ddh.2	NA	NA	no	NA	4.99	6.93	11.93	33.33	22
1174	2810025M15Rik	RIKEN cDNA 2810025M15 gene (2810025M15Rik), non-coding RNA.	chr1	+	uc007ddi.1	NA	NA	no	NA	uc007ddi.1	NA	NA	no	NA	uc007ddi.1	NA	NA	no	NA	uc007ddi.1	NA	NA	no	NA	uc007ddi.1	NA	NA	no	NA	56.25	73.28	98.1	44.2	50.31
1175	BC026585	cDNA sequence BC026585 (BC026585), mRNA.	chr1	+	uc007ddj.1	no	yes	no	OnlyS7P	uc007ddj.1	yes	yes	yes	PRC.Active	uc007ddj.1	yes	yes	no	Active	uc007ddj.1	yes	yes	no	Active	uc007ddj.1	yes	yes	no	Active	5.92	3.19	2.97	9.29	68.83
1176	Sec16b	SEC16 homolog B (S. cerevisiae) (Sec16b), transcript variant 1, mRNA.	chr1	+	uc007ddm.2	no	no	no	Inactive	uc007ddo.1	no	no	no	Inactive	uc007ddo.1	no	no	no	Inactive	uc007ddm.2	no	no	no	Inactive	uc007ddm.2	no	no	no	Inactive	0.01	0.05	0.05	0.24	0.67
1177	Fam5b	family with sequence similarity 5, member B (Fam5b), mRNA.	chr1	-	uc007ddp.2	yes	yes	yes	PRC.Active	uc007ddp.2	yes	yes	yes	PRC.Active	uc007ddq.2	yes	no	yes	PRC.S5p	uc007ddq.2	yes	yes	no	Active	uc007ddp.2	yes	yes	yes	PRC.Active	0.28	0.43	1.07	25.61	19.95
1178	Astn1	astrotactin 1 (Astn1), transcript variant 2, mRNA.	chr1	+	uc007ddr.3	no	no	yes	PRC.Only	uc007ddu.3	no	no	yes	PRC.Only	uc007ddu.3	yes	yes	yes	PRC.Active	uc007ddu.3	yes	yes	no	Active	uc007ddu.3	yes	yes	yes	PRC.Active	0.01	0.56	5.01	112.23	109.26
1179	Mir488	microRNA 488 (Mir488), microRNA.	chr1	+	uc011wuk.1	no	no	no	Inactive	uc011wuk.1	no	no	no	Inactive	uc011wuk.1	no	no	no	Inactive	uc011wuk.1	no	no	no	Inactive	uc011wuk.1	no	no	no	Inactive	0	0	0	0	0
1180	Pappa2	pappalysin 2 (Pappa2), mRNA.	chr1	-	uc007ddv.1	no	no	no	Inactive	uc007ddv.1	no	no	no	Inactive	uc007ddv.1	no	no	no	Inactive	uc007ddv.1	no	no	no	Inactive	uc007ddv.1	no	no	no	Inactive	0	0.02	0.29	3.43	0.84
1183	Rfwd2	ring finger and WD repeat domain 2 (Rfwd2), mRNA.	chr1	+	uc007ddz.1	yes	yes	no	Active	uc007ddz.1	yes	yes	no	Active	uc007ddz.1	yes	yes	no	Active	uc007ddz.1	yes	yes	no	Active	uc007ddz.1	yes	yes	no	Active	31.93	29.95	46.02	48.18	25.95
1184	Scarna3a	small Cajal body-specific RNA 3A (Scarna3a), guide RNA.	chr1	+	uc011wul.1	no	no	no	Inactive	uc011wul.1	no	no	no	Inactive	uc011wul.1	no	NA	no	NA	uc011wul.1	no	no	no	Inactive	uc011wul.1	no	no	no	Inactive	0	0	0	0	0
1185	Tnr	tenascin R (Tnr), mRNA.	chr1	+	uc007dea.2	no	no	no	Inactive	uc007dea.2	no	no	no	Inactive	uc007dea.2	no	no	no	Inactive	uc007dea.2	yes	no	no	OnlyS5P	uc007dea.2	no	yes	yes	S7p&PRC	0	0	0.32	10.8	17.66
1186	4930523C07Rik	RIKEN cDNA 4930523C07 gene (4930523C07Rik), transcript variant 1, mRNA.	chr1	+	uc007dec.2	yes	no	no	OnlyS5P	uc007dec.2	no	no	yes	PRC.Only	uc007dec.2	no	no	no	Inactive	uc007dec.2	no	no	no	Inactive	uc007dec.2	no	no	no	Inactive	0.04	0.01	0.37	0	0
1187	4930562F07Rik	RIKEN cDNA 4930562F07 gene (4930562F07Rik), transcript variant 2, non-coding RNA.	chr1	-	uc029quk.1	no	no	no	Inactive	uc007ded.1	no	no	no	Inactive	uc007ded.1	no	no	no	Inactive	uc007ded.1	no	no	no	Inactive	uc029quk.1	no	no	no	Inactive	0.03	0	0	0.25	0.09
1188	Tnn	tenascin N (Tnn), mRNA.	chr1	-	uc007dee.2	no	no	no	Inactive	uc007dee.2	no	no	no	Inactive	uc007dee.2	no	no	no	Inactive	uc007dee.2	no	no	no	Inactive	uc007dee.2	no	no	no	Inactive	0.02	0.06	0.01	0	0.07
1189	Mrps14	mitochondrial ribosomal protein S14 (Mrps14), nuclear gene encoding mitochondrial protein, mRNA.	chr1	+	uc007def.1	yes	yes	no	Active	uc007def.1	yes	yes	no	Active	uc007def.1	yes	yes	no	Active	uc007def.1	yes	yes	no	Active	uc007def.1	yes	yes	no	Active	47.48	40.3	26.4	21.75	29.31
1190	Cacybp	calcyclin binding protein (Cacybp), mRNA.	chr1	-	uc007deg.2	yes	yes	no	Active	uc007deg.2	yes	yes	no	Active	uc007deg.2	yes	yes	no	Active	uc007deg.2	yes	yes	no	Active	uc007deg.2	yes	yes	no	Active	303.84	357.33	222.35	107.63	105.82
1191	Rabgap1l	RAB GTPase activating protein 1-like (Rabgap1l), transcript variant 1, mRNA.	chr1	-	uc007dej.2	yes	yes	yes	PRC.Active	uc007dek.1	yes	yes	yes	PRC.Active	uc007dej.2	yes	yes	yes	PRC.Active	uc007dej.2	yes	yes	no	Active	uc007dek.1	yes	yes	yes	PRC.Active	5.33	4.92	4.04	66.79	45.04
1192	Gpr52	G protein-coupled receptor 52 (Gpr52), mRNA.	chr1	-	uc011wum.1	no	no	no	Inactive	uc011wum.1	no	no	no	Inactive	uc011wum.1	no	no	no	Inactive	uc011wum.1	no	no	no	Inactive	uc011wum.1	no	no	no	Inactive	0	0	0	1.67	1.82
1193	Rc3h1	RING CCCH (C3H) domains 1 (Rc3h1), mRNA.	chr1	+	uc007del.2	yes	yes	no	Active	uc007del.2	yes	yes	no	Active	uc007del.2	yes	yes	no	Active	uc007del.2	yes	yes	no	Active	uc007del.2	yes	yes	no	Active	6.85	9.71	12.77	14.62	10.44
1194	Serpinc1	serine (or cysteine) peptidase inhibitor, clade C (antithrombin), member 1 (Serpinc1), mRNA.	chr1	+	uc007dem.2	no	yes	no	OnlyS7P	uc007dem.2	no	yes	no	OnlyS7P	uc007dem.2	yes	yes	no	Active	uc007dem.2	yes	yes	no	Active	uc007dem.2	no	yes	no	OnlyS7P	0.11	0.07	0.09	0.11	0.08
1195	Zbtb37	zinc finger and BTB domain containing 37 (Zbtb37), mRNA.	chr1	-	uc007deo.1	NA	NA	no	NA	uc007des.1	NA	NA	no	NA	uc007des.1	NA	NA	no	NA	uc007des.1	NA	NA	no	NA	uc007des.1	NA	NA	no	NA	3.69	5.84	5.65	19.08	13.29
1196	Gas5	growth arrest specific 5 (Gas5), non-coding RNA.	chr1	+	uc007dex.1	NA	NA	no	NA	uc007dex.1	NA	NA	no	NA	uc007dex.1	NA	NA	no	NA	uc007deu.1	NA	NA	no	NA	uc007deu.1	NA	NA	no	NA	126.98	105.65	103.24	31.46	23.45
1197	Snord47	small nucleolar RNA, C/D box 47 (Snord47), small nucleolar RNA.	chr1	+	uc011wuo.1	NA	NA	no	NA	uc011wuo.1	NA	NA	no	NA	uc011wuo.1	NA	NA	no	NA	uc011wuo.1	NA	NA	no	NA	uc011wuo.1	NA	NA	no	NA	0	0	0	0	0
1198	Dars2	aspartyl-tRNA synthetase 2 (mitochondrial) (Dars2), nuclear gene encoding mitochondrial protein, mRNA.	chr1	-	uc007dey.1	NA	NA	no	NA	uc007dey.1	NA	NA	no	NA	uc007dey.1	NA	NA	no	NA	uc007dey.1	NA	NA	no	NA	uc007dey.1	NA	NA	no	NA	37.04	29.77	25.33	13.58	18.87
1199	Cenpl	centromere protein L (Cenpl), transcript variant 2, mRNA.	chr1	+	uc007dfe.2	NA	NA	no	NA	uc007dfe.2	NA	NA	no	NA	uc007dfe.2	NA	NA	no	NA	uc007dfe.2	NA	NA	no	NA	uc007dfe.2	NA	NA	no	NA	22.46	21.07	21.42	7.46	6.66
1200	Klhl20	kelch-like 20 (Drosophila) (Klhl20), mRNA.	chr1	-	uc007dff.1	yes	yes	no	Active	uc007dff.1	yes	yes	no	Active	uc007dff.1	yes	yes	no	Active	uc007dff.1	yes	yes	no	Active	uc007dff.1	yes	yes	no	Active	15.94	9.47	10.62	18.11	15.16
1201	Ankrd45	ankyrin repeat domain 45 (Ankrd45), mRNA.	chr1	+	uc007dfj.2	yes	yes	no	Active	uc007dfj.2	no	yes	no	OnlyS7P	uc007dfj.2	no	no	no	Inactive	uc007dfj.2	no	yes	no	OnlyS7P	uc007dfj.2	no	no	no	Inactive	11.12	7.2	4.26	0.16	0.96
1202	4930469G21Rik	RIKEN cDNA 4930469G21 gene (4930469G21Rik), mRNA.	chr1	-	uc011wup.1	NA	NA	no	NA	uc011wup.1	no	no	no	Inactive	uc011wup.1	no	no	no	Inactive	uc011wup.1	no	no	no	Inactive	uc011wup.1	no	no	no	Inactive	0.27	0.34	0.06	0	0
1203	Prdx6	peroxiredoxin 6 (Prdx6), mRNA.	chr1	-	uc007dfl.1	yes	yes	no	Active	uc007dfl.1	yes	yes	no	Active	uc007dfl.1	yes	yes	no	Active	uc007dfl.1	yes	yes	no	Active	uc007dfl.1	yes	yes	no	Active	177.5	292.6	178.49	56.72	586.93
1204	Tnfsf4	tumor necrosis factor (ligand) superfamily, member 4 (Tnfsf4), mRNA.	chr1	+	uc007dfn.2	no	no	no	Inactive	uc007dfn.2	no	no	no	Inactive	uc007dfn.2	no	no	no	Inactive	uc007dfn.2	no	no	no	Inactive	uc007dfn.2	no	no	no	Inactive	0	0	0	0	0
1205	Tnfsf18	tumor necrosis factor (ligand) superfamily, member 18 (Tnfsf18), mRNA.	chr1	+	uc007dfo.2	no	no	no	Inactive	uc007dfo.2	no	no	no	Inactive	uc007dfo.2	no	no	no	Inactive	uc007dfo.2	no	no	no	Inactive	uc007dfo.2	no	no	no	Inactive	0.14	0.02	0.02	0	0
1207	Fasl	Fas ligand (TNF superfamily, member 6) (Fasl), transcript variant 1, mRNA.	chr1	-	uc007dfr.2	no	no	no	Inactive	uc007dfr.2	no	no	no	Inactive	uc007dfr.2	no	no	no	Inactive	uc007dfr.2	no	no	no	Inactive	uc007dfr.2	no	no	no	Inactive	0	0	0.03	1.27	0.91
1208	Suco	SUN domain containing ossification factor (Suco), mRNA.	chr1	-	uc007dft.2	yes	yes	no	Active	uc007dft.2	yes	yes	no	Active	uc007dft.2	yes	yes	no	Active	uc007dft.2	yes	yes	no	Active	uc007dft.2	yes	yes	no	Active	19.92	14.6	21.49	30.3	27.29
1210	4930558K02Rik	RIKEN cDNA 4930558K02 gene (4930558K02Rik), transcript variant 2, mRNA.	chr1	-	uc007dfw.2	NA	NA	no	NA	uc007dfw.2	NA	NA	no	NA	uc007dfw.2	NA	NA	no	NA	uc007dfw.2	NA	NA	no	NA	uc007dfw.2	NA	NA	no	NA	0	0.06	0	0	0.26
1211	Pigc	phosphatidylinositol glycan anchor biosynthesis, class C (Pigc), transcript variant 1, mRNA.	chr1	+	uc007dfx.1	NA	NA	no	NA	uc007dfx.1	NA	NA	no	NA	uc007dfx.1	NA	NA	no	NA	uc007dfx.1	NA	NA	no	NA	uc007dfx.1	NA	NA	no	NA	3.73	1.84	4.97	15.28	13.72
1212	Dnm3	dynamin 3 (Dnm3), transcript variant 1, mRNA.	chr1	-	uc007dga.2	yes	no	yes	PRC.S5p	uc007dga.2	yes	no	yes	PRC.S5p	uc007dga.2	yes	no	yes	PRC.S5p	uc007dga.2	yes	yes	no	Active	uc007dga.2	yes	yes	yes	PRC.Active	0.04	0.07	0.64	64.55	27.23
1213	2810442N19Rik	RIKEN cDNA 2810442N19 gene (2810442N19Rik), non-coding RNA.	chr1	+	uc007dgc.1	no	no	no	Inactive	uc007dgc.1	no	no	no	Inactive	uc007dgc.1	no	no	no	Inactive	uc007dgc.1	NA	no	no	NA	uc007dgc.1	NA	no	no	NA	0	0	0.06	1.17	0.5
1214	Dnm3os	dynamin 3, opposite strand (Dnm3os), non-coding RNA.	chr1	+	uc007dgf.1	no	no	no	Inactive	uc007dgf.1	no	no	no	Inactive	uc007dgf.1	no	no	no	Inactive	uc007dgf.1	NA	NA	no	NA	uc007dgf.1	no	NA	no	NA	0	0	0.01	1.01	0.97
1215	Mettl13	methyltransferase like 13 (Mettl13), mRNA.	chr1	-	uc007dgh.1	yes	yes	no	Active	uc007dgh.1	yes	yes	yes	PRC.Active	uc007dgh.1	yes	yes	no	Active	uc007dgh.1	yes	yes	no	Active	uc007dgh.1	yes	yes	no	Active	17.25	23.25	25.62	9.84	7.24
1216	Vamp4	vesicle-associated membrane protein 4 (Vamp4), mRNA.	chr1	+	uc007dgk.1	yes	yes	no	Active	uc007dgl.1	yes	yes	no	Active	uc007dgl.1	yes	yes	yes	PRC.Active	uc007dgk.1	yes	yes	no	Active	uc007dgl.1	yes	yes	no	Active	13.56	11.27	35.19	74.33	99.71
1217	Myoc	myocilin (Myoc), mRNA.	chr1	+	uc007dgm.2	no	no	no	Inactive	uc007dgm.2	no	no	no	Inactive	uc007dgm.2	no	no	no	Inactive	uc007dgm.2	no	no	no	Inactive	uc007dgm.2	no	no	no	Inactive	0	0.02	0.05	0.19	1.53
1218	7420461P10Rik	RIKEN cDNA 7420461P10 gene (7420461P10Rik), mRNA.	chr1	-	uc007dgn.2	no	no	no	Inactive	uc007dgn.2	no	no	no	Inactive	uc007dgn.2	no	no	no	Inactive	uc007dgn.2	no	no	no	Inactive	uc007dgn.2	no	no	no	Inactive	0	0	0	0	0
1219	Prrc2c	proline-rich coiled-coil 2C (Prrc2c), mRNA.	chr1	-	uc007dgr.1	yes	yes	no	Active	uc007dgr.1	yes	yes	no	Active	uc007dgr.1	yes	yes	no	Active	uc007dgr.1	yes	yes	no	Active	uc007dgs.1	yes	yes	no	Active	183.74	202.59	199.35	124.82	117.11
1220	Fmo4	flavin containing monooxygenase 4 (Fmo4), mRNA.	chr1	-	uc007dgw.1	no	no	no	Inactive	uc007dgw.1	no	no	no	Inactive	uc007dgw.1	no	no	no	Inactive	uc007dgw.1	no	no	no	Inactive	uc007dgw.1	no	no	no	Inactive	0.03	0.05	0.24	0.21	0.22
1221	Fmo1	flavin containing monooxygenase 1 (Fmo1), mRNA.	chr1	-	uc007dgy.1	no	no	no	Inactive	uc007dgy.1	no	no	no	Inactive	uc007dgy.1	no	no	no	Inactive	uc007dgy.1	yes	no	no	OnlyS5P	uc007dgy.1	yes	no	no	OnlyS5P	0.02	0	0.17	16.03	22.75
1222	Fmo2	flavin containing monooxygenase 2 (Fmo2), mRNA.	chr1	-	uc007dgz.1	no	no	no	Inactive	uc007dgz.1	no	no	no	Inactive	uc007dhb.1	no	no	no	Inactive	uc007dhb.1	no	no	no	Inactive	uc007dhb.1	no	no	no	Inactive	0	0	0	0.27	1.37
1223	Fmo6	flavin containing monooxygenase 6 (Fmo6), mRNA.	chr1	-	uc007dhd.1	no	no	no	Inactive	uc007dhd.1	no	no	no	Inactive	uc011wur.1	no	no	no	Inactive	uc011wur.1	no	no	no	Inactive	uc011wur.1	no	no	no	Inactive	0	0	0	0	0.03
1225	Fmo3	flavin containing monooxygenase 3 (Fmo3), mRNA.	chr1	-	uc007dhe.1	no	no	no	Inactive	uc007dhe.1	no	no	no	Inactive	uc007dhe.1	no	no	no	Inactive	uc007dhe.1	no	no	no	Inactive	uc007dhe.1	no	no	no	Inactive	0	0	0	0	0
1226	4921528O07Rik	RIKEN cDNA 4921528O07 gene (4921528O07Rik), mRNA.	chr1	-	uc007dhg.2	no	no	no	Inactive	uc007dhg.2	no	no	no	Inactive	uc007dhg.2	no	no	no	Inactive	uc007dhg.2	no	no	no	Inactive	uc007dhg.2	no	no	no	Inactive	0	0	0	0	0
1227	Prrx1	paired related homeobox 1 (Prrx1), transcript variant 3, mRNA.	chr1	-	uc007dhk.1	no	no	yes	PRC.Only	uc007dhh.1	yes	no	yes	PRC.S5p	uc007dhk.1	yes	no	yes	PRC.S5p	uc007dhh.1	yes	no	yes	PRC.S5p	uc007dhh.1	yes	yes	yes	PRC.Active	0	0	1.73	4.56	6.28
1228	Gorab	golgin, RAB6-interacting (Gorab), mRNA.	chr1	-	uc007dhm.1	yes	yes	no	Active	uc007dhm.1	yes	yes	no	Active	uc007dhm.1	yes	yes	no	Active	uc007dhm.1	yes	yes	no	Active	uc007dhm.1	yes	yes	no	Active	12.25	11.35	15.19	14.16	11.8
1229	Mettl11b	methyltransferase like 11B (Mettl11b), mRNA.	chr1	-	uc011wus.1	no	no	no	Inactive	uc011wus.1	no	no	no	Inactive	uc011wus.1	no	no	no	Inactive	uc011wus.1	yes	no	no	OnlyS5P	uc011wus.1	no	no	no	Inactive	0	0	0	0.17	0
1230	Kifap3	kinesin-associated protein 3 (Kifap3), mRNA.	chr1	+	uc007dho.1	yes	yes	no	Active	uc007dho.1	yes	yes	no	Active	uc007dho.1	yes	yes	no	Active	uc007dho.1	yes	yes	no	Active	uc007dho.1	yes	yes	no	Active	33.45	26.13	38.27	215.69	144.26
1231	Scyl3	SCY1-like 3 (S. cerevisiae) (Scyl3), mRNA.	chr1	+	uc007dhr.1	yes	yes	no	Active	uc007dhr.1	yes	yes	no	Active	uc007dhr.1	yes	yes	no	Active	uc007dhr.1	yes	yes	no	Active	uc007dhr.1	yes	yes	no	Active	16.95	11.73	12.59	14.34	11.81
1232	BC055324	cDNA sequence BC055324 (BC055324), mRNA.	chr1	-	uc007dhu.1	NA	NA	no	NA	uc007dhu.1	NA	NA	no	NA	uc007dhu.1	NA	NA	no	NA	uc007dhu.1	NA	NA	no	NA	uc007dhu.1	NA	NA	no	NA	54.67	68.82	52.73	4.91	3.35
1233	2810422O20Rik	RIKEN cDNA 2810422O20 gene (2810422O20Rik), mRNA.	chr1	+	uc007dhw.2	NA	NA	no	NA	uc007dhw.2	NA	NA	no	NA	uc007dhv.2	NA	NA	no	NA	uc007dhv.2	NA	NA	no	NA	uc007dhw.2	NA	NA	no	NA	13.98	13.18	11.27	5.61	4.33
1234	Sele	selectin, endothelial cell (Sele), mRNA.	chr1	+	uc007dhx.1	no	no	no	Inactive	uc007dhx.1	no	no	no	Inactive	uc007dhx.1	no	no	no	Inactive	uc007dhx.1	no	no	no	Inactive	uc007dhx.1	no	no	no	Inactive	0	0	0.02	0.05	0.02
1235	Sell	selectin, lymphocyte (Sell), transcript variant 1, mRNA.	chr1	+	uc007dhy.2	no	no	no	Inactive	uc011wuw.1	no	no	no	Inactive	uc007dhy.2	no	no	no	Inactive	uc007dhy.2	no	no	no	Inactive	uc011wuw.1	no	no	no	Inactive	0	0.02	0	0	0
1236	Selp	selectin, platelet (Selp), mRNA.	chr1	+	uc007dhz.2	no	no	no	Inactive	uc007dhz.2	no	no	no	Inactive	uc007dhz.2	no	no	no	Inactive	uc007dhz.2	no	no	no	Inactive	uc007dhz.2	no	no	no	Inactive	0.03	0.1	0	0.09	0.02
1237	Gm16548	predicted gene 16548 (Gm16548), non-coding RNA.	chr1	-	uc007dib.2	no	no	no	Inactive	uc007dib.2	no	no	no	Inactive	uc007dib.2	no	no	no	Inactive	uc007dib.2	no	no	no	Inactive	uc007dib.2	no	no	no	Inactive	0.04	0	0	0	0.1
1238	F5	coagulation factor V (F5), mRNA.	chr1	+	uc007dic.1	no	no	no	Inactive	uc007dic.1	no	no	no	Inactive	uc007dic.1	no	no	no	Inactive	uc007dic.1	no	no	no	Inactive	uc007dic.1	no	no	no	Inactive	0.13	0.02	0.13	3	0.98
1239	Slc19a2	solute carrier family 19 (thiamine transporter), member 2 (Slc19a2), mRNA.	chr1	+	uc007did.1	yes	yes	yes	PRC.Active	uc007did.1	yes	yes	yes	PRC.Active	uc007did.1	yes	yes	yes	PRC.Active	uc007did.1	yes	yes	no	Active	uc007did.1	yes	yes	no	Active	29.95	33.58	33.62	9.43	17.57
1240	4930455F23Rik	RIKEN cDNA 4930455F23 gene (4930455F23Rik), mRNA.	chr1	+	uc007dif.2	yes	yes	no	Active	uc007dif.2	yes	yes	no	Active	uc007dif.2	yes	yes	no	Active	uc007dif.2	yes	yes	no	Active	uc007dif.2	yes	yes	no	Active	9	6.58	8.27	28.23	29.56
1241	Blzf1	basic leucine zipper nuclear factor 1 (Blzf1), transcript variant 3, mRNA.	chr1	-	uc007dii.2	NA	NA	no	NA	uc007dii.2	NA	NA	no	NA	uc007dii.2	NA	NA	no	NA	uc007dii.2	NA	NA	no	NA	uc007dii.2	NA	NA	no	NA	12.81	13.61	10.09	10.41	12.91
1242	Nme7	NME/NM23 family member 7 (Nme7), transcript variant 1, mRNA.	chr1	+	uc007dim.2	NA	NA	no	NA	uc007dim.2	NA	NA	no	NA	uc007dio.2	NA	NA	no	NA	uc007dim.2	NA	NA	no	NA	uc007dim.2	NA	NA	no	NA	44.3	42.08	41.41	26.3	41.78
1243	Atp1b1	ATPase, Na+/K+ transporting, beta 1 polypeptide (Atp1b1), mRNA.	chr1	-	uc007dip.1	yes	yes	yes	PRC.Active	uc007dip.1	yes	yes	yes	PRC.Active	uc007dip.1	yes	yes	yes	PRC.Active	uc007dip.1	yes	yes	no	Active	uc007dip.1	yes	yes	no	Active	72.26	32.07	32.28	255.67	688.15
1244	Dpt	dermatopontin (Dpt), mRNA.	chr1	+	uc007diq.1	no	no	no	Inactive	uc007diq.1	no	no	no	Inactive	uc007diq.1	no	no	no	Inactive	uc007diq.1	no	no	no	Inactive	uc007diq.1	no	no	no	Inactive	0	0	0	1.04	13.8
1245	LOC433374	uncharacterized LOC433374 (LOC433374), non-coding RNA.	chr1	+	uc007dir.2	no	no	no	Inactive	uc007dir.2	no	no	no	Inactive	uc007dir.2	no	no	no	Inactive	uc007dir.2	no	no	no	Inactive	uc007dir.2	yes	no	no	OnlyS5P	0	0	0	0.05	0.98
1246	Xcl1	chemokine (C motif) ligand 1 (Xcl1), mRNA.	chr1	-	uc007dis.1	no	no	no	Inactive	uc007dis.1	no	no	no	Inactive	uc007dis.1	no	no	no	Inactive	uc007dis.1	no	no	no	Inactive	uc007dis.1	no	no	no	Inactive	0	0	0	0	0
1248	4930568G15Rik	RIKEN cDNA 4930568G15 gene (4930568G15Rik), non-coding RNA.	chr1	-	uc007div.2	no	no	no	Inactive	uc007div.2	no	no	no	Inactive	uc007div.2	no	no	no	Inactive	uc007div.2	no	no	no	Inactive	uc007div.2	no	no	no	Inactive	0	0	0	0	0
1249	Tbx19	T-box 19 (Tbx19), mRNA.	chr1	-	uc007diw.1	no	no	no	Inactive	uc007diw.1	no	no	no	Inactive	uc007diw.1	no	no	no	Inactive	uc007diw.1	no	no	no	Inactive	uc007diw.1	no	no	no	Inactive	0.02	0.04	0	0	0.06
1250	Sft2d2	SFT2 domain containing 2 (Sft2d2), mRNA.	chr1	-	uc007dix.2	yes	yes	no	Active	uc007dix.2	yes	yes	no	Active	uc007dix.2	yes	yes	no	Active	uc007dix.2	yes	yes	yes	PRC.Active	uc007dix.2	yes	yes	no	Active	23.56	19.84	12.47	9.48	32.47
1251	Tiprl	TIP41, TOR signalling pathway regulator-like (S. cerevisiae) (Tiprl), mRNA.	chr1	-	uc007diz.2	yes	yes	no	Active	uc007diz.2	yes	yes	no	Active	uc007diz.2	yes	yes	no	Active	uc007diz.2	yes	yes	no	Active	uc007diz.2	yes	yes	no	Active	18.67	21.11	20.65	34.87	28.57
1252	Gpr161	G protein-coupled receptor 161 (Gpr161), mRNA.	chr1	+	uc007dja.1	no	no	no	Inactive	uc007dja.1	no	no	no	Inactive	uc011wuy.1	no	no	no	Inactive	uc011wuy.1	yes	no	no	OnlyS5P	uc011wuy.1	yes	yes	no	Active	1.71	2.81	12.86	53.61	16.86
1253	Dcaf6	DDB1 and CUL4 associated factor 6 (Dcaf6), mRNA.	chr1	-	uc007djb.2	NA	NA	no	NA	uc007djb.2	NA	NA	no	NA	uc007djb.2	NA	NA	no	NA	uc007djb.2	NA	NA	no	NA	uc007djb.2	NA	NA	no	NA	10.95	6.9	7.4	31.82	28.35
1254	AK008044	adult male small intestine cDNA, RIKEN full-length enriched library, clone:2010002I07 product:unclassifiable, full insert sequence.	chr1	+	uc007djc.1	NA	NA	no	NA	uc007djd.1	NA	NA	no	NA	uc007djc.1	NA	NA	no	NA	uc007djc.1	NA	NA	no	NA	uc007djc.1	NA	NA	no	NA	17.16	10.17	19.34	69.71	78.38
1255	Adcy10	adenylate cyclase 10 (Adcy10), mRNA.	chr1	+	uc007dje.1	no	no	no	Inactive	uc007dje.1	no	no	no	Inactive	uc011wuz.1	no	no	no	Inactive	uc007dje.1	no	no	no	Inactive	uc011wuz.1	no	no	no	Inactive	0.05	0.08	0.02	0.05	0.09
1256	Mpzl1	myelin protein zero-like 1 (Mpzl1), transcript variant 1, mRNA.	chr1	-	uc007djh.1	yes	yes	no	Active	uc007djh.1	yes	yes	no	Active	uc007djh.1	yes	yes	no	Active	uc007djh.1	yes	yes	no	Active	uc007djh.1	yes	yes	no	Active	52.93	33.73	72.91	142.49	134.25
1257	Rcsd1	RCSD domain containing 1 (Rcsd1), transcript variant 1, mRNA.	chr1	-	uc007djj.1	yes	no	yes	PRC.S5p	uc007djj.1	yes	no	yes	PRC.S5p	uc007djj.1	yes	no	yes	PRC.S5p	uc007djj.1	yes	yes	yes	PRC.Active	uc007djj.1	yes	yes	yes	PRC.Active	0.41	0.64	0.43	5.08	7.8
1258	Creg1	cellular repressor of E1A-stimulated genes 1 (Creg1), mRNA.	chr1	+	uc011wvb.1	yes	yes	yes	PRC.Active	uc011wvb.1	yes	yes	yes	PRC.Active	uc011wvb.1	yes	yes	yes	PRC.Active	uc011wvb.1	yes	yes	yes	PRC.Active	uc011wvb.1	yes	yes	yes	PRC.Active	12.54	3.76	13.69	14.79	39.15
1259	Cd247	CD247 antigen (Cd247), transcript variant theta, mRNA.	chr1	+	uc007djs.1	yes	yes	no	Active	uc007djs.1	yes	yes	no	Active	uc007djs.1	yes	yes	no	Active	uc007djs.1	yes	yes	no	Active	uc007djs.1	yes	yes	no	Active	0.07	0.37	2.29	0.43	0.49
1260	Pou2f1	POU domain, class 2, transcription factor 1 (Pou2f1), transcript variant 1, mRNA.	chr1	-	uc007djy.2	yes	yes	no	Active	uc007djy.2	yes	yes	no	Active	uc007djy.2	yes	yes	no	Active	uc007djy.2	yes	yes	no	Active	uc007djy.2	yes	yes	no	Active	30.81	28.25	34.61	27.28	10.98
1261	Dusp27	dual specificity phosphatase 27 (putative) (Dusp27), transcript variant 1, mRNA.	chr1	-	uc007dkh.2	yes	yes	no	Active	uc007dkh.2	yes	yes	no	Active	uc007dkh.2	no	no	no	Inactive	uc007dkh.2	no	no	no	Inactive	uc007dkh.2	no	no	no	Inactive	42.37	42.19	1.71	0.19	0.18
1262	Gpa33	glycoprotein A33 (transmembrane) (Gpa33), mRNA.	chr1	+	uc007dkj.1	yes	yes	no	Active	uc007dkj.1	yes	yes	no	Active	uc007dkj.1	no	no	no	Inactive	uc007dkj.1	no	no	no	Inactive	uc007dkj.1	no	no	no	Inactive	110.08	49.91	2.64	0	0
1263	Mael	maelstrom homolog (Drosophila) (Mael), mRNA.	chr1	-	uc007dkk.1	yes	no	yes	PRC.S5p	uc007dkk.1	yes	no	yes	PRC.S5p	uc007dkk.1	no	no	yes	PRC.Only	uc007dkk.1	no	no	no	Inactive	uc007dkk.1	no	no	no	Inactive	14.41	16	3.07	0	0
1264	Ildr2	immunoglobulin-like domain containing receptor 2 (Ildr2), mRNA.	chr1	+	uc011wvd.1	yes	no	yes	PRC.S5p	uc011wvd.1	no	no	yes	PRC.Only	uc011wvd.1	yes	yes	yes	PRC.Active	uc011wvd.1	yes	yes	no	Active	uc011wvd.1	yes	yes	no	Active	0.17	1.22	38	39.63	71.84
1265	Tada1	transcriptional adaptor 1 (Tada1), mRNA.	chr1	+	uc007dkm.2	yes	yes	yes	PRC.Active	uc007dkm.2	yes	no	yes	PRC.S5p	uc007dkm.2	yes	yes	yes	PRC.Active	uc007dkm.2	yes	yes	no	Active	uc007dkm.2	yes	yes	no	Active	6.94	10.23	34.1	50.41	38.9
1266	Pogk	pogo transposable element with KRAB domain (Pogk), transcript variant 1, mRNA.	chr1	-	uc007dkp.3	yes	no	yes	PRC.S5p	uc007dko.2	yes	no	yes	PRC.S5p	uc007dko.2	yes	yes	yes	PRC.Active	uc007dkp.3	yes	yes	no	Active	uc007dkp.3	yes	yes	no	Active	0.96	1.45	6.83	65.54	27.16
1267	Gm4846	predicted gene 4846 (Gm4846), mRNA.	chr1	-	uc011wvl.1	no	no	no	Inactive	uc011wvl.1	no	no	no	Inactive	uc011wvl.1	no	no	no	Inactive	uc011wvl.1	no	no	no	Inactive	uc011wvl.1	no	no	no	Inactive	0	0	0	0	0
1268	Gm4847	predicted gene 4847 (Gm4847), mRNA.	chr1	-	uc011wvm.1	no	no	no	Inactive	uc011wvm.1	no	no	no	Inactive	uc011wvm.1	no	no	no	Inactive	uc011wvm.1	no	no	no	Inactive	uc011wvm.1	no	no	no	Inactive	0	0	0	0	0
1269	Fmo9	flavin containing monooxygenase 9 (Fmo9), mRNA.	chr1	-	uc007dkq.1	no	no	no	Inactive	uc007dkq.1	no	no	no	Inactive	uc007dkq.1	no	no	no	Inactive	uc007dkq.1	no	no	no	Inactive	uc007dkq.1	no	no	no	Inactive	0	0	0	0	0
1270	Gm16701	predicted gene, 16701 (Gm16701), non-coding RNA.	chr1	-	uc007dkr.2	no	no	NA	NA	uc007dkr.2	no	no	NA	NA	uc007dkr.2	no	no	NA	NA	uc007dkr.2	NA	NA	no	NA	uc007dkr.2	no	no	no	Inactive	0	0	0.24	1.05	0.35
1271	Fam78b	family with sequence similarity 78, member B (Fam78b), transcript variant 1, mRNA.	chr1	+	uc011wvo.1	yes	no	NA	NA	uc011wvo.1	yes	no	NA	NA	uc011wvo.1	yes	no	NA	NA	uc011wvo.1	NA	NA	no	NA	uc011wvo.1	yes	no	no	OnlyS5P	0.11	0.24	2.88	20.32	4.8
1272	Uck2	uridine-cytidine kinase 2 (Uck2), mRNA.	chr1	-	uc007dku.2	yes	yes	no	Active	uc007dku.2	yes	yes	yes	PRC.Active	uc007dku.2	yes	yes	yes	PRC.Active	uc007dku.2	yes	yes	no	Active	uc007dku.2	yes	yes	no	Active	221.86	173.56	156.28	59.92	34.76
1273	Tmco1	transmembrane and coiled-coil domains 1 (Tmco1), mRNA.	chr1	+	uc007dkv.1	yes	yes	no	Active	uc007dkv.1	yes	yes	no	Active	uc007dkv.1	yes	yes	no	Active	uc007dkv.1	yes	yes	no	Active	uc007dkv.1	yes	yes	no	Active	16.11	14.6	19.14	15.38	29.73
1275	Aldh9a1	aldehyde dehydrogenase 9, subfamily A1 (Aldh9a1), mRNA.	chr1	+	uc007dkx.1	yes	yes	no	Active	uc007dkx.1	yes	yes	no	Active	uc007dkx.1	yes	yes	no	Active	uc007dkx.1	yes	yes	no	Active	uc007dkx.1	yes	yes	no	Active	89.95	83.1	63.05	34.08	69.42
1276	Mgst3	microsomal glutathione S-transferase 3 (Mgst3), mRNA.	chr1	-	uc007dky.1	yes	yes	no	Active	uc007dky.1	yes	yes	no	Active	uc007dky.1	yes	yes	no	Active	uc007dky.1	yes	yes	no	Active	uc007dky.1	yes	yes	yes	PRC.Active	39.42	33.42	30.75	147.55	91.5
1277	Lrrc52	leucine rich repeat containing 52 (Lrrc52), mRNA.	chr1	-	uc007dkz.1	no	no	no	Inactive	uc007dkz.1	no	no	no	Inactive	uc007dkz.1	no	no	no	Inactive	uc007dkz.1	no	no	no	Inactive	uc007dkz.1	yes	no	no	OnlyS5P	0	0	0	0	0.28
1278	Rxrg	retinoid X receptor gamma (Rxrg), transcript variant 1, mRNA.	chr1	+	uc007dla.2	yes	no	yes	PRC.S5p	uc007dla.2	yes	yes	yes	PRC.Active	uc007dla.2	yes	no	yes	PRC.S5p	uc007dla.2	yes	yes	yes	PRC.Active	uc007dlb.2	yes	yes	no	Active	0.29	12.74	2.69	4.78	5.47
1279	Lmx1a	LIM homeobox transcription factor 1 alpha (Lmx1a), mRNA.	chr1	+	uc007dlc.1	yes	no	yes	PRC.S5p	uc007dlc.1	yes	no	yes	PRC.S5p	uc007dlc.1	yes	no	yes	PRC.S5p	uc007dlc.1	yes	yes	yes	PRC.Active	uc007dlc.1	yes	yes	yes	PRC.Active	0.1	0.09	0.25	55.09	69.29
1280	Pbx1	pre B cell leukemia homeobox 1 (Pbx1), transcript variant b, mRNA.	chr1	-	uc007dlg.1	no	yes	no	OnlyS7P	uc007dle.1	yes	yes	no	Active	uc007dle.1	yes	yes	no	Active	uc007dle.1	yes	yes	no	Active	uc007dle.1	yes	yes	no	Active	4.16	11.81	42.21	169.68	178.33
1283	Nuf2	NUF2, NDC80 kinetochore complex component, homolog (S. cerevisiae) (Nuf2), mRNA.	chr1	-	uc007dlk.1	yes	yes	no	Active	uc007dlk.1	yes	yes	no	Active	uc007dlk.1	yes	yes	no	Active	uc007dlk.1	yes	yes	no	Active	uc007dlk.1	yes	yes	no	Active	42.84	46.89	63.56	9.09	10.15
1284	Rgs5	regulator of G-protein signaling 5 (Rgs5), mRNA.	chr1	+	uc007dlm.1	no	no	no	Inactive	uc007dlm.1	no	no	no	Inactive	uc007dlm.1	no	no	no	Inactive	uc007dlm.1	no	no	no	Inactive	uc007dlm.1	no	no	no	Inactive	0.03	0.03	0.03	0	0.07
1285	Rgs4	regulator of G-protein signaling 4 (Rgs4), mRNA.	chr1	-	uc007dln.1	no	no	no	Inactive	uc007dln.1	no	no	no	Inactive	uc007dln.1	no	no	no	Inactive	uc007dln.1	yes	no	no	OnlyS5P	uc007dln.1	yes	yes	no	Active	0	0	11.82	12.04	71.84
1286	1700084C01Rik	RIKEN cDNA 1700084C01 gene (1700084C01Rik), mRNA.	chr1	+	uc007dlo.1	no	no	no	Inactive	uc007dlo.1	no	no	yes	PRC.Only	uc007dlo.1	no	no	no	Inactive	uc007dlo.1	yes	yes	no	Active	uc007dlo.1	yes	yes	no	Active	0.07	0.26	0.57	22.06	57.5
1287	Hsd17b7	hydroxysteroid (17-beta) dehydrogenase 7 (Hsd17b7), mRNA.	chr1	-	uc007dlp.1	NA	NA	no	NA	uc007dlp.1	NA	NA	no	NA	uc007dlp.1	NA	NA	no	NA	uc007dlp.1	NA	NA	no	NA	uc007dlp.1	NA	NA	no	NA	8.37	18.72	22.02	39.93	13.78
1288	3110045C21Rik	RIKEN cDNA 3110045C21 gene (3110045C21Rik), non-coding RNA.	chr1	+	uc007dls.2	NA	NA	no	NA	uc007dls.2	NA	NA	no	NA	uc007dls.2	NA	NA	no	NA	uc007dls.2	NA	NA	no	NA	uc007dls.2	NA	NA	no	NA	0.05	0.24	0.1	0.69	0.34
1289	Ddr2	discoidin domain receptor family, member 2 (Ddr2), mRNA.	chr1	-	uc007dlu.2	no	no	no	Inactive	uc007dlu.2	no	no	no	Inactive	uc007dlv.1	no	no	no	Inactive	uc007dlv.1	yes	yes	no	Active	uc007dlu.2	yes	yes	no	Active	0.46	0.07	0.61	9.16	8.8
1290	Uap1	UDP-N-acetylglucosamine pyrophosphorylase 1 (Uap1), mRNA.	chr1	-	uc007dlx.1	yes	yes	no	Active	uc007dlx.1	yes	yes	no	Active	uc007dlz.1	yes	yes	no	Active	uc007dlx.1	yes	yes	no	Active	uc007dlx.1	yes	yes	no	Active	35.54	33.11	32.82	54.45	42.25
1291	Uhmk1	U2AF homology motif (UHM) kinase 1 (Uhmk1), mRNA.	chr1	-	uc007dma.1	yes	yes	no	Active	uc007dma.1	yes	yes	no	Active	uc007dma.1	yes	yes	no	Active	uc007dma.1	yes	yes	no	Active	uc007dma.1	yes	yes	no	Active	14.22	14.53	21.63	35.65	66.25
1292	Sh2d1b2	SH2 domain protein 1B2 (Sh2d1b2), mRNA.	chr1	+	uc007dmb.1	no	no	no	Inactive	uc007dmb.1	no	no	no	Inactive	uc007dmb.1	no	no	no	Inactive	uc007dmb.1	no	no	no	Inactive	uc007dmb.1	no	no	no	Inactive	0	0	0	0	0.34
1293	Sh2d1b1	SH2 domain protein 1B1 (Sh2d1b1), mRNA.	chr1	+	uc007dmc.1	no	no	no	Inactive	uc007dmc.1	no	no	no	Inactive	uc007dmc.1	no	no	no	Inactive	uc007dmc.1	no	no	no	Inactive	uc007dmc.1	no	no	no	Inactive	0	0.04	0	0	0.41
1294	Gm7694	predicted gene 7694 (Gm7694), mRNA.	chr1	-	uc011wvs.1	no	no	no	Inactive	uc011wvs.1	no	no	no	Inactive	uc011wvs.1	no	no	no	Inactive	uc011wvs.1	no	no	no	Inactive	uc011wvs.1	no	no	no	Inactive	0.31	0.07	1.95	10.05	5.13
1295	1700015E13Rik	RIKEN cDNA 1700015E13 gene (1700015E13Rik), mRNA.	chr1	+	uc007dmd.1	no	no	no	Inactive	uc007dmd.1	no	no	no	Inactive	uc007dmd.1	no	no	no	Inactive	uc007dmd.1	no	no	no	Inactive	uc007dmd.1	no	no	no	Inactive	0	0	0.08	1.62	1.5
1296	Nos1ap	nitric oxide synthase 1 (neuronal) adaptor protein (Nos1ap), transcript variant 1, mRNA.	chr1	-	uc007dmg.1	yes	no	yes	PRC.S5p	uc007dmh.1	yes	no	yes	PRC.S5p	uc011wvt.1	yes	yes	yes	PRC.Active	uc011wvt.1	yes	yes	no	Active	uc007dmg.1	yes	yes	no	Active	0.24	0.25	1.69	14.53	8.82
1297	Olfml2b	olfactomedin-like 2B (Olfml2b), mRNA.	chr1	+	uc007dmi.2	yes	no	yes	PRC.S5p	uc007dmi.2	no	no	yes	PRC.Only	uc007dmi.2	yes	yes	yes	PRC.Active	uc007dmi.2	yes	yes	no	Active	uc007dmi.2	yes	yes	no	Active	0.25	0.14	3.67	11.9	8.96
1298	Atf6	activating transcription factor 6 (Atf6), mRNA.	chr1	-	uc007dmj.1	yes	yes	no	Active	uc007dmj.1	yes	yes	no	Active	uc007dmj.1	yes	yes	no	Active	uc007dmj.1	yes	yes	no	Active	uc007dmj.1	yes	yes	no	Active	26	7.62	10.64	16.82	15.9
1299	Dusp12	dual specificity phosphatase 12 (Dusp12), mRNA.	chr1	-	uc007dml.1	yes	yes	no	Active	uc007dml.1	yes	yes	no	Active	uc007dml.1	yes	yes	no	Active	uc007dml.1	yes	yes	no	Active	uc007dmo.1	yes	yes	no	Active	35	37.79	32.93	30.94	16.11
1300	Fcrlb	Fc receptor-like B (Fcrlb), mRNA.	chr1	-	uc007dmp.1	no	no	no	Inactive	uc007dmp.1	no	no	no	Inactive	uc007dmp.1	no	no	no	Inactive	uc007dmp.1	no	no	no	Inactive	uc007dmp.1	no	no	no	Inactive	0	0.04	0.04	0	0.05
1301	Fcrla	Fc receptor-like A (Fcrla), transcript variant 3, non-coding RNA.	chr1	-	uc011wvu.1	no	no	no	Inactive	uc011wvu.1	no	no	no	Inactive	uc011wvu.1	no	no	no	Inactive	uc011wvu.1	no	no	no	Inactive	uc011wvu.1	no	no	no	Inactive	0	0	0	0	0
1302	Fcgr2b	Fc receptor, IgG, low affinity IIb (Fcgr2b), transcript variant 1, mRNA.	chr1	-	uc007dmu.2	no	no	no	Inactive	uc011wvv.2	no	no	no	Inactive	uc007dmu.2	no	no	no	Inactive	uc007dmu.2	no	no	no	Inactive	uc011wvv.2	no	no	no	Inactive	1.35	0.79	0.04	0	0.41
1303	Fcgr4	Fc receptor, IgG, low affinity IV (Fcgr4), mRNA.	chr1	+	uc007dmw.2	no	no	no	Inactive	uc007dmw.2	no	no	no	Inactive	uc007dmw.2	no	no	no	Inactive	uc007dmw.2	no	no	no	Inactive	uc007dmw.2	no	no	no	Inactive	0	0.04	0.08	0.07	0.05
1304	Fcgr3	Fc receptor, IgG, low affinity III (Fcgr3), mRNA.	chr1	-	uc007dmy.2	no	no	no	Inactive	uc011wvw.1	no	no	no	Inactive	uc011wvw.1	no	no	no	Inactive	uc011wvw.1	no	no	no	Inactive	uc007dmy.2	no	no	no	Inactive	0.08	0.04	0	0.06	0.14
1305	1700009P17Rik	RIKEN cDNA 1700009P17 gene (1700009P17Rik), mRNA.	chr1	+	uc007dna.1	no	yes	no	OnlyS7P	uc007dna.1	yes	yes	no	Active	uc007dna.1	no	no	no	Inactive	uc007dna.1	no	no	no	Inactive	uc007dna.1	no	no	no	Inactive	1.01	0.52	0.53	18.64	87.94
1306	Sdhc	succinate dehydrogenase complex, subunit C, integral membrane protein (Sdhc), nuclear gene encoding mitochondrial protein, mRNA.	chr1	-	uc007dnb.2	NA	NA	no	NA	uc007dnb.2	NA	NA	no	NA	uc007dnb.2	NA	NA	no	NA	uc007dnb.2	NA	NA	no	NA	uc007dnb.2	NA	NA	no	NA	151.41	115.43	141.03	171.87	205.42
1307	Mpz	myelin protein zero (Mpz), mRNA.	chr1	+	uc007dnc.1	NA	NA	no	NA	uc007dnc.1	NA	NA	no	NA	uc007dnc.1	NA	NA	no	NA	uc007dnc.1	NA	NA	no	NA	uc007dnc.1	NA	NA	no	NA	0.14	0.05	0.08	0.24	0.56
1308	Pcp4l1	Purkinje cell protein 4-like 1 (Pcp4l1), mRNA.	chr1	-	uc009uzy.1	yes	yes	yes	PRC.Active	uc009uzy.1	yes	yes	yes	PRC.Active	uc009uzy.1	yes	yes	yes	PRC.Active	uc009uzy.1	yes	yes	no	Active	uc009uzy.1	yes	yes	no	Active	0.21	0.51	1.16	157.26	150.94
1309	Nr1i3	nuclear receptor subfamily 1, group I, member 3 (Nr1i3), transcript variant 1, mRNA.	chr1	+	uc007dnf.2	no	no	no	Inactive	uc007dnf.2	no	no	no	Inactive	uc007dnf.2	no	no	no	Inactive	uc007dnf.2	no	no	no	Inactive	uc007dnf.2	no	no	no	Inactive	0.03	0.04	0	0.29	0.15
1310	Tomm40l	translocase of outer mitochondrial membrane 40 homolog-like (yeast) (Tomm40l), nuclear gene encoding mitochondrial protein, mRNA.	chr1	-	uc007dnj.1	yes	yes	no	Active	uc007dni.1	yes	yes	no	Active	uc007dni.1	yes	yes	no	Active	uc007dni.1	yes	yes	no	Active	uc007dni.1	yes	yes	no	Active	14.42	14.66	16.35	19.14	22.03
1311	Apoa2	apolipoprotein A-II (Apoa2), mRNA.	chr1	+	uc007dnk.2	no	no	no	Inactive	uc007dnk.2	no	no	no	Inactive	uc007dnk.2	no	no	no	Inactive	uc007dnk.2	no	no	no	Inactive	uc007dnk.2	no	no	no	Inactive	0.25	0	0	0	0
1312	Fcer1g	Fc receptor, IgE, high affinity I, gamma polypeptide (Fcer1g), mRNA.	chr1	-	uc007dnl.1	yes	yes	no	Active	uc007dnl.1	yes	yes	no	Active	uc007dnl.1	yes	yes	no	Active	uc007dnl.1	yes	yes	no	Active	uc007dnl.1	yes	yes	no	Active	0.18	0.09	0	0	0
1313	Ndufs2	NADH dehydrogenase (ubiquinone) Fe-S protein 2 (Ndufs2), nuclear gene encoding mitochondrial protein, mRNA.	chr1	-	uc011wvz.1	yes	yes	no	Active	uc011wvz.1	yes	yes	no	Active	uc011wvz.1	yes	yes	no	Active	uc011wvz.1	yes	yes	no	Active	uc011wvz.1	yes	yes	no	Active	177.06	149.93	158.43	162.2	192.52
1314	Adamts4	a disintegrin-like and metallopeptidase (reprolysin type) with thrombospondin type 1 motif, 4 (Adamts4), mRNA.	chr1	+	uc007dno.1	yes	yes	no	Active	uc007dno.1	yes	yes	yes	PRC.Active	uc007dno.1	yes	yes	no	Active	uc007dnn.1	yes	no	no	OnlyS5P	uc007dnn.1	yes	yes	no	Active	0.69	0.45	0.72	1.34	2.79
1315	B4galt3	UDP-Gal:betaGlcNAc beta 1,4-galactosyltransferase, polypeptide 3 (B4galt3), mRNA.	chr1	+	uc007dnq.2	yes	yes	no	Active	uc007dnq.2	yes	yes	no	Active	uc007dnq.2	yes	yes	no	Active	uc007dnq.2	yes	yes	no	Active	uc007dnq.2	yes	yes	no	Active	16.5	18.32	19.4	54	37.46
1316	Ppox	protoporphyrinogen oxidase (Ppox), nuclear gene encoding mitochondrial protein, mRNA.	chr1	-	uc007dns.1	yes	yes	no	Active	uc007dns.1	yes	yes	no	Active	uc007dns.1	yes	yes	no	Active	uc007dns.1	yes	yes	no	Active	uc007dns.1	yes	yes	no	Active	9.31	7.02	8.75	13.62	19.28
1317	Usp21	ubiquitin specific peptidase 21 (Usp21), mRNA.	chr1	-	uc011wwa.1	yes	yes	no	Active	uc011wwa.1	yes	yes	no	Active	uc011wwa.1	yes	yes	no	Active	uc011wwa.1	yes	yes	no	Active	uc011wwa.1	yes	yes	no	Active	38.67	28.44	32.6	58.65	28.85
1318	Ufc1	ubiquitin-fold modifier conjugating enzyme 1 (Ufc1), mRNA.	chr1	-	uc007dnw.1	yes	yes	no	Active	uc007dnw.1	yes	yes	no	Active	uc007dnw.1	yes	yes	no	Active	uc007dnw.1	yes	yes	no	Active	uc007dnw.1	yes	yes	yes	PRC.Active	93.46	98.2	106.47	95.92	96.31
1319	Dedd	death effector domain-containing (Dedd), transcript variant 1, mRNA.	chr1	+	uc007dny.2	yes	yes	no	Active	uc007dny.2	yes	yes	no	Active	uc007dny.2	yes	yes	no	Active	uc007dny.2	yes	yes	no	Active	uc007dny.2	yes	yes	no	Active	26.33	27.12	21.58	35.62	28.85
1320	Nit1	nitrilase 1 (Nit1), transcript variant 2, mRNA.	chr1	-	uc007dob.2	NA	NA	no	NA	uc007dob.2	NA	NA	no	NA	uc007dob.2	NA	NA	no	NA	uc007dob.2	NA	NA	no	NA	uc007dob.2	NA	NA	no	NA	22.92	19.41	25.65	28.05	39.86
1321	Pfdn2	prefoldin 2 (Pfdn2), mRNA.	chr1	+	uc007doc.1	NA	NA	no	NA	uc007doc.1	NA	NA	no	NA	uc007doc.1	NA	NA	no	NA	uc007doc.1	NA	NA	no	NA	uc007doc.1	NA	NA	no	NA	191.93	208.67	165.63	204.95	157.31
1322	Klhdc9	kelch domain containing 9 (Klhdc9), mRNA.	chr1	-	uc007dod.1	yes	yes	no	Active	uc007dod.1	yes	yes	no	Active	uc007dod.1	yes	yes	no	Active	uc007dod.1	yes	yes	no	Active	uc007dod.1	yes	yes	no	Active	1.48	1.79	2.85	5.92	13.69
1323	Pvrl4	poliovirus receptor-related 4 (Pvrl4), transcript variant 1, mRNA.	chr1	+	uc007doe.2	yes	no	no	OnlyS5P	uc007doe.2	no	no	no	Inactive	uc007dof.2	no	no	no	Inactive	uc007dof.2	no	no	no	Inactive	uc007dof.2	no	no	no	Inactive	0.45	0.8	0.69	1.1	2.66
1324	Arhgap30	Rho GTPase activating protein 30 (Arhgap30), mRNA.	chr1	+	uc007doh.2	no	no	no	Inactive	uc007doi.2	no	no	no	Inactive	uc007doi.2	no	no	no	Inactive	uc007doi.2	no	no	no	Inactive	uc007doi.2	no	no	no	Inactive	3.79	3.61	0.62	0.03	0.02
1325	Usf1	upstream transcription factor 1 (Usf1), mRNA.	chr1	+	uc007dol.1	yes	yes	no	Active	uc007dol.1	yes	yes	no	Active	uc007dol.1	yes	yes	no	Active	uc007dol.1	yes	yes	no	Active	uc007dol.1	yes	yes	no	Active	69.08	145.63	96.97	140.5	78.67
1326	Tstd1	thiosulfate sulfurtransferase (rhodanese)-like domain containing 1 (Tstd1), mRNA.	chr1	+	uc011wwd.1	yes	yes	no	Active	uc011wwd.1	yes	yes	no	Active	uc011wwd.1	yes	yes	no	Active	uc011wwd.1	yes	yes	no	Active	uc011wwd.1	yes	yes	no	Active	3.25	9.36	1.21	1.16	1.15
1328	F11r	F11 receptor (F11r), mRNA.	chr1	+	uc007doo.1	yes	yes	no	Active	uc007doo.1	yes	yes	no	Active	uc007doo.1	yes	yes	no	Active	uc007doo.1	no	no	yes	PRC.Only	uc007doo.1	yes	yes	yes	PRC.Active	18.69	37.66	15.67	1.85	3.29
1329	Alyref2	Aly/REF export factor 2 (Alyref2), mRNA.	chr1	+	uc007dop.1	yes	yes	no	Active	uc007dop.1	yes	yes	no	Active	uc007dop.1	yes	yes	no	Active	uc007dop.1	yes	yes	no	Active	uc007dop.1	yes	yes	no	Active	2.45	2.54	3.66	15.36	4.81
1331	Itln1	intelectin 1 (galactofuranose binding) (Itln1), mRNA.	chr1	-	uc007doq.2	no	no	no	Inactive	uc007doq.2	no	no	yes	PRC.Only	uc007doq.2	no	no	no	Inactive	uc007doq.2	no	no	no	Inactive	uc007doq.2	no	no	yes	PRC.Only	0	0	0	0.15	0.06
1332	Cd244	CD244 natural killer cell receptor 2B4 (Cd244), mRNA.	chr1	+	uc007dor.1	no	no	no	Inactive	uc007dor.1	yes	no	yes	PRC.S5p	uc007dor.1	no	no	no	Inactive	uc029qup.1	no	no	no	Inactive	uc007dor.1	no	no	yes	PRC.Only	0	0	0	0.03	0.05
1333	Ly9	lymphocyte antigen 9 (Ly9), mRNA.	chr1	-	uc007dou.1	no	no	no	Inactive	uc007dou.1	no	no	no	Inactive	uc007dou.1	no	no	no	Inactive	uc007dou.1	no	no	no	Inactive	uc007dou.1	no	no	no	Inactive	0	0	0	0	0
1334	Slamf7	SLAM family member 7 (Slamf7), mRNA.	chr1	-	uc007dox.1	no	no	no	Inactive	uc007dox.1	no	no	no	Inactive	uc007dow.1	no	no	no	Inactive	uc007dox.1	no	no	no	Inactive	uc007doy.1	no	no	no	Inactive	0	0.05	0	0.02	0.02
1335	Cd48	CD48 antigen (Cd48), mRNA.	chr1	+	uc007doz.1	no	no	no	Inactive	uc007doz.1	no	no	no	Inactive	uc007doz.1	no	no	no	Inactive	uc007doz.1	no	no	no	Inactive	uc007doz.1	no	no	no	Inactive	0	0	0	0	0.06
1336	Slamf1	signaling lymphocytic activation molecule family member 1 (Slamf1), mRNA.	chr1	+	uc007dpb.1	no	no	no	Inactive	uc007dpc.1	no	no	no	Inactive	uc007dpb.1	no	no	no	Inactive	uc007dpb.1	no	no	no	Inactive	uc007dpb.1	no	no	no	Inactive	0	0	0	0.05	0.02
1337	Cd84	CD84 antigen (Cd84), mRNA.	chr1	+	uc007dpe.2	no	no	no	Inactive	uc007dpe.2	no	no	no	Inactive	uc007dpe.2	no	no	no	Inactive	uc007dpd.3	no	no	no	Inactive	uc007dpe.2	no	no	no	Inactive	0	0.03	0	0.17	0.39
1338	Slamf6	SLAM family member 6 (Slamf6), mRNA.	chr1	+	uc007dpg.1	no	no	no	Inactive	uc011wwh.1	no	no	no	Inactive	uc007dph.1	no	no	no	Inactive	uc011wwh.1	no	no	no	Inactive	uc011wwh.1	no	no	no	Inactive	0.03	0	0	0	0
1339	Vangl2	vang-like 2 (van gogh, Drosophila) (Vangl2), mRNA.	chr1	-	uc011wwi.1	yes	yes	yes	PRC.Active	uc011wwi.1	yes	yes	yes	PRC.Active	uc011wwi.1	yes	yes	yes	PRC.Active	uc011wwi.1	yes	yes	no	Active	uc011wwi.1	yes	yes	no	Active	11.34	15.57	50.46	44.87	19.3
1340	Nhlh1	nescient helix loop helix 1 (Nhlh1), mRNA.	chr1	-	uc007dpj.2	no	no	no	Inactive	uc007dpj.2	no	yes	no	OnlyS7P	uc007dpj.2	no	yes	no	OnlyS7P	uc007dpj.2	yes	yes	no	Active	uc007dpj.2	no	no	no	Inactive	0.02	0.17	11.8	3.53	2.41
1341	Ncstn	nicastrin (Ncstn), mRNA.	chr1	-	uc007dpk.2	NA	NA	no	NA	uc007dpk.2	NA	NA	no	NA	uc007dpk.2	NA	NA	no	NA	uc007dpk.2	NA	NA	no	NA	uc007dpk.2	NA	NA	no	NA	35.94	24.31	55.38	76.02	58.76
1342	Copa	coatomer protein complex subunit alpha (Copa), mRNA.	chr1	+	uc007dpn.2	NA	NA	no	NA	uc007dpn.2	NA	NA	no	NA	uc007dpn.2	NA	NA	no	NA	uc007dpn.2	NA	NA	no	NA	uc007dpn.2	NA	NA	no	NA	113.71	94.58	124.21	160.54	130.81
1343	Pex19	peroxisomal biogenesis factor 19 (Pex19), transcript variant 1, mRNA.	chr1	+	uc007dpq.2	yes	yes	no	Active	uc007dpq.2	yes	yes	no	Active	uc007dpq.2	yes	yes	no	Active	uc007dpq.2	yes	yes	no	Active	uc007dpq.2	yes	yes	no	Active	47.46	47.43	63.67	76.18	83.27
1344	Dcaf8	DDB1 and CUL4 associated factor 8 (Dcaf8), mRNA.	chr1	+	uc007dpw.2	yes	yes	no	Active	uc007dpx.2	yes	yes	no	Active	uc007dpx.2	yes	yes	no	Active	uc007dpw.2	yes	yes	no	Active	uc007dpw.2	yes	yes	no	Active	59.49	43.36	60.01	58.07	79.64
1345	Pea15a	phosphoprotein enriched in astrocytes 15A (Pea15a), transcript variant 2, mRNA.	chr1	-	uc007dpy.1	yes	yes	no	Active	uc007dpy.1	yes	yes	no	Active	uc007dpy.1	yes	yes	no	Active	uc007dpy.1	yes	yes	no	Active	uc007dpy.1	yes	yes	no	Active	13.96	37.8	128.83	458.02	842.61
1346	Casq1	calsequestrin 1 (Casq1), nuclear gene encoding mitochondrial protein, mRNA.	chr1	-	uc007dpz.2	yes	yes	no	Active	uc007dqa.2	no	no	no	Inactive	uc007dpz.2	no	no	no	Inactive	uc007dpz.2	yes	yes	no	Active	uc007dqa.2	yes	no	no	OnlyS5P	3.14	3.69	0.29	0.26	5.62
1347	Atp1a4	ATPase, Na+/K+ transporting, alpha 4 polypeptide (Atp1a4), mRNA.	chr1	-	uc011wwk.1	no	no	no	Inactive	uc011wwk.1	no	no	no	Inactive	uc011wwk.1	no	no	no	Inactive	uc011wwk.1	no	no	no	Inactive	uc011wwk.1	no	no	no	Inactive	0.75	1.53	0.01	0.15	3.8
1348	Igsf8	immunoglobulin superfamily, member 8 (Igsf8), mRNA.	chr1	+	uc007dqe.1	yes	yes	no	Active	uc029quq.1	yes	yes	yes	PRC.Active	uc007dqe.1	yes	yes	yes	PRC.Active	uc007dqe.1	yes	yes	no	Active	uc007dqe.1	yes	yes	no	Active	21.73	19.22	24.78	99.8	149.23
1349	Atp1a2	ATPase, Na+/K+ transporting, alpha 2 polypeptide (Atp1a2), mRNA.	chr1	-	uc007dqc.1	no	no	no	Inactive	uc007dqc.1	no	no	no	Inactive	uc007dqc.1	yes	no	no	OnlyS5P	uc007dqc.1	yes	yes	no	Active	uc007dqc.1	yes	yes	no	Active	0.36	0.09	0.28	67.11	364.88
1350	BC038600	adult male testis cDNA, RIKEN full-length enriched library, clone:1700085N21 product:unclassifiable, full insert sequence.	chr1	-	uc007dqf.1	no	yes	yes	S7p&PRC	uc007dqf.1	yes	yes	yes	PRC.Active	uc007dqf.1	no	no	no	Inactive	uc007dqf.1	yes	yes	no	Active	uc007dqf.1	yes	yes	no	Active	0.07	0.68	0.17	3.6	3.75
1351	Kcnj10	potassium inwardly-rectifying channel, subfamily J, member 10 (Kcnj10), mRNA.	chr1	+	uc007dqj.1	yes	no	yes	PRC.S5p	uc007dqj.1	yes	no	yes	PRC.S5p	uc007dqj.1	yes	no	yes	PRC.S5p	uc007dqj.1	yes	yes	no	Active	uc007dqj.1	yes	yes	yes	PRC.Active	1.57	0.31	0.31	5.24	18.52
1352	Pigm	phosphatidylinositol glycan anchor biosynthesis, class M (Pigm), mRNA.	chr1	+	uc007dqk.2	yes	yes	no	Active	uc007dqk.2	yes	yes	no	Active	uc007dqk.2	yes	yes	no	Active	uc007dqk.2	yes	yes	no	Active	uc007dqk.2	yes	yes	no	Active	10.15	10.7	12.41	6.53	8.65
1353	Slamf9	SLAM family member 9 (Slamf9), mRNA.	chr1	+	uc007dql.2	no	no	no	Inactive	uc007dql.2	no	no	no	Inactive	uc007dql.2	no	no	no	Inactive	uc007dql.2	no	no	no	Inactive	uc007dql.2	no	no	no	Inactive	2.19	0.51	0.14	0.45	0.44
1354	Igsf9	immunoglobulin superfamily, member 9 (Igsf9), transcript variant 2, mRNA.	chr1	+	uc007dqn.2	yes	yes	yes	PRC.Active	uc011wwn.1	yes	yes	no	Active	uc011wwn.1	yes	yes	no	Active	uc007dqn.2	yes	yes	no	Active	uc011wwn.1	yes	yes	no	Active	5.63	26.36	23.66	52.07	9.06
1355	Tagln2	transgelin 2 (Tagln2), mRNA.	chr1	+	uc007dqp.1	yes	yes	yes	PRC.Active	uc007dqp.1	yes	yes	yes	PRC.Active	uc007dqp.1	yes	yes	yes	PRC.Active	uc007dqp.1	yes	yes	yes	PRC.Active	uc007dqp.1	yes	yes	yes	PRC.Active	140.81	71.8	65.02	48.21	126.98
1356	Ccdc19	coiled-coil domain containing 19 (Ccdc19), mRNA.	chr1	+	uc007dqq.2	yes	yes	no	Active	uc007dqq.2	yes	yes	yes	PRC.Active	uc007dqq.2	yes	yes	yes	PRC.Active	uc007dqq.2	yes	yes	no	Active	uc007dqq.2	yes	yes	no	Active	6.61	2.29	0.89	3.2	20.79
1357	4933439K11Rik	RIKEN cDNA 4933439K11 gene (4933439K11Rik), non-coding RNA.	chr1	-	uc007dqr.1	no	no	yes	PRC.Only	uc007dqr.1	yes	no	yes	PRC.S5p	uc007dqr.1	yes	yes	yes	PRC.Active	uc007dqr.1	no	yes	no	OnlyS7P	uc007dqr.1	yes	yes	no	Active	0.62	0.41	0.18	0.09	1.47
1358	Vsig8	V-set and immunoglobulin domain containing 8 (Vsig8), transcript variant 2, non-coding RNA.	chr1	+	uc007dqt.2	no	no	yes	PRC.Only	uc007dqs.2	no	no	yes	PRC.Only	uc007dqt.2	no	no	yes	PRC.Only	uc007dqt.2	no	no	no	Inactive	uc007dqt.2	no	no	no	Inactive	0	0	0	0.09	0.49
1359	Slamf8	SLAM family member 8 (Slamf8), mRNA.	chr1	-	uc007dqu.1	no	no	no	Inactive	uc007dqu.1	no	no	yes	PRC.Only	uc007dqu.1	no	no	no	Inactive	uc007dqu.1	no	no	no	Inactive	uc007dqu.1	no	no	no	Inactive	0	0	0	0	0.03
1360	Fcrl6	Fc receptor-like 6 (Fcrl6), mRNA.	chr1	-	uc011wwp.1	no	no	no	Inactive	uc011wwo.1	no	no	no	Inactive	uc011wwo.1	no	no	no	Inactive	uc011wwo.1	no	no	no	Inactive	uc011wwp.1	no	no	no	Inactive	0	0	0	0.39	0
1361	Dusp23	dual specificity phosphatase 23 (Dusp23), mRNA.	chr1	-	uc007dqw.1	yes	yes	no	Active	uc007dqw.1	yes	yes	no	Active	uc007dqw.1	yes	yes	no	Active	uc007dqw.1	yes	yes	no	Active	uc007dqw.1	yes	yes	no	Active	0.38	0.11	1.21	3.9	4.97
1362	Crp	C-reactive protein, pentraxin-related (Crp), mRNA.	chr1	+	uc011wwq.1	no	no	no	Inactive	uc011wwq.1	no	no	no	Inactive	uc011wwq.1	no	no	no	Inactive	uc011wwq.1	no	no	no	Inactive	uc011wwq.1	no	no	no	Inactive	0	0	0	0.05	0
1363	Apcs	serum amyloid P-component (Apcs), mRNA.	chr1	-	uc007dqy.2	no	no	no	Inactive	uc007dqy.2	no	no	no	Inactive	uc007dqy.2	no	no	no	Inactive	uc007dqy.2	no	no	no	Inactive	uc007dqy.2	no	no	no	Inactive	0	0	0	0	0
1364	Olfr16	olfactory receptor 16 (Olfr16), mRNA.	chr1	+	uc007dqz.2	no	no	no	Inactive	uc007dqz.2	no	no	no	Inactive	uc007dqz.2	no	no	no	Inactive	uc007dqz.2	no	no	no	Inactive	uc007dqz.2	no	no	no	Inactive	0	0	0	0	0
1365	Olfr1408	olfactory receptor 1408 (Olfr1408), mRNA.	chr1	-	uc007dra.1	no	no	no	Inactive	uc007dra.1	no	no	no	Inactive	uc007dra.1	no	no	no	Inactive	uc007dra.1	no	no	no	Inactive	uc007dra.1	no	no	no	Inactive	0	0	0	0	0
1366	Olfr1406	olfactory receptor 1406 (Olfr1406), mRNA.	chr1	-	uc007drb.2	no	no	no	Inactive	uc007drb.2	no	no	no	Inactive	uc007drb.2	no	no	no	Inactive	uc007drb.2	no	no	no	Inactive	uc007drb.2	no	no	no	Inactive	0	0	0	0	0
1367	Olfr218	olfactory receptor 218 (Olfr218), mRNA.	chr1	+	uc007drc.1	no	no	no	Inactive	uc007drc.1	no	no	no	Inactive	uc007drc.1	no	no	no	Inactive	uc007drc.1	no	no	no	Inactive	uc007drc.1	no	no	no	Inactive	0	0	0	0	0
1368	Olfr1404	olfactory receptor 1404 (Olfr1404), mRNA.	chr1	+	uc007drd.2	no	no	no	Inactive	uc007drd.2	no	no	no	Inactive	uc007drd.2	no	no	no	Inactive	uc007drd.2	no	no	no	Inactive	uc007drd.2	no	no	no	Inactive	0	0	0	0	0
1369	Fcer1a	Fc receptor, IgE, high affinity I, alpha polypeptide (Fcer1a), mRNA.	chr1	-	uc007dre.2	no	no	no	Inactive	uc007dre.2	no	no	no	Inactive	uc007dre.2	no	no	no	Inactive	uc007dre.2	no	no	no	Inactive	uc007dre.2	no	no	no	Inactive	0	0	0	0	0
1370	Olfr418-ps1	olfactory receptor 418, pseudogene 1 (Olfr418-ps1), mRNA.	chr1	+	uc007drf.2	no	no	no	Inactive	uc007drf.2	no	no	no	Inactive	uc007drf.2	no	no	no	Inactive	uc007drf.2	no	no	no	Inactive	uc007drf.2	no	no	no	Inactive	0	0	0	0	0
1371	Gm11062	predicted gene 11062 (Gm11062), mRNA.	chr1	-	uc029qus.1	no	no	no	Inactive	uc029qus.1	no	no	no	Inactive	uc029qus.1	no	no	no	Inactive	uc029qus.1	no	no	no	Inactive	uc029qus.1	no	no	no	Inactive	0	0	0	0	0
1372	Darc	Duffy blood group, chemokine receptor (Darc), mRNA.	chr1	-	uc007drg.1	no	no	no	Inactive	uc007drg.1	no	no	no	Inactive	uc007drg.1	yes	yes	no	Active	uc007drg.1	yes	yes	no	Active	uc007drg.1	yes	yes	no	Active	0	0.18	2.83	51.42	11.62
1373	Cadm3	cell adhesion molecule 3 (Cadm3), mRNA.	chr1	-	uc007drj.1	no	no	yes	PRC.Only	uc007dri.1	yes	yes	yes	PRC.Active	uc007dri.1	yes	yes	yes	PRC.Active	uc007dri.1	yes	yes	no	Active	uc007dri.1	yes	yes	no	Active	0.3	1.27	9.56	230.87	68.73
1374	Aim2	absent in melanoma 2 (Aim2), mRNA.	chr1	+	uc011wws.1	no	no	no	Inactive	uc011wws.1	no	yes	no	OnlyS7P	uc011wws.1	no	no	no	Inactive	uc011wws.1	no	no	no	Inactive	uc011wws.1	no	no	no	Inactive	23.12	18.67	3.39	0.64	0.11
1375	BC094916	cDNA sequence BC094916 (BC094916), mRNA.	chr1	-	uc007drn.2	no	no	no	Inactive	uc007drn.2	no	no	no	Inactive	uc007drn.2	no	no	no	Inactive	uc007drn.2	no	no	no	Inactive	uc007drn.2	no	no	no	Inactive	0	0	0	0	0
1376	Pydc4	pyrin domain containing 4 (Pydc4), transcript variant 1, mRNA.	chr1	-	uc007drq.2	no	no	no	Inactive	uc007drq.2	no	no	no	Inactive	uc007drq.2	no	no	no	Inactive	uc007drq.2	no	no	no	Inactive	uc007drq.2	no	no	no	Inactive	0	0	0	0	0
1377	Pyhin1	pyrin and HIN domain family, member 1 (Pyhin1), mRNA.	chr1	+	uc011wwu.1	no	no	no	Inactive	uc011wwu.1	no	no	no	Inactive	uc011wwu.1	no	no	no	Inactive	uc011wwu.1	no	no	no	Inactive	uc011wwu.1	no	no	no	Inactive	0	0	0	0	0.03
1378	Pydc3	pyrin domain containing 3 (Pydc3), mRNA.	chr1	+	uc007drt.1	no	no	no	Inactive	uc007drs.1	no	no	no	Inactive	uc007drt.1	no	no	no	Inactive	uc007drt.1	no	no	no	Inactive	uc007drs.1	no	no	no	Inactive	0	0	0	0	0
1379	AI607873	expressed sequence AI607873 (AI607873), mRNA.	chr1	-	uc007dru.3	no	no	no	Inactive	uc007dru.3	no	no	no	Inactive	uc011www.2	no	no	no	Inactive	uc007dru.3	no	no	no	Inactive	uc011www.2	no	no	no	Inactive	0	0	0	0	0
1380	Mnda	myeloid cell nuclear differentiation antigen (Mnda), mRNA.	chr1	-	uc007dsa.1	no	no	no	Inactive	uc007drx.1	no	no	no	Inactive	uc007drx.1	no	no	no	Inactive	uc007dsa.1	no	no	no	Inactive	uc007dsa.1	no	no	no	Inactive	0.02	0	0	0	0.03
1381	Mndal	myeloid nuclear differentiation antigen like (Mndal), mRNA.	chr1	-	uc007dry.2	no	no	no	Inactive	uc007dry.2	no	no	no	Inactive	uc007dry.2	no	no	no	Inactive	uc007drz.2	no	no	no	Inactive	uc007drz.2	no	no	no	Inactive	0	0	0	0	0.86
1382	Ifi203	interferon activated gene 203 (Ifi203), transcript variant 1, mRNA.	chr1	-	uc007dsj.1	no	no	no	Inactive	uc007dsj.1	no	no	no	Inactive	uc007dsg.1	no	no	no	Inactive	uc007dsg.1	no	no	no	Inactive	uc007dsj.1	no	no	no	Inactive	0	0.03	0.01	0.02	1.15
1383	Ifi202b	interferon activated gene 202B (Ifi202b), transcript variant 1, mRNA.	chr1	-	uc011wwx.1	no	no	no	Inactive	uc011wwx.1	no	no	no	Inactive	uc011wwx.1	no	no	no	Inactive	uc011wwx.1	no	no	no	Inactive	uc011wwx.1	no	no	no	Inactive	0	0	0.03	0.04	0.53
1384	Ifi205	interferon activated gene 205 (Ifi205), mRNA.	chr1	-	uc007dsm.2	no	no	no	Inactive	uc007dsm.2	no	no	no	Inactive	uc007dsm.2	no	no	no	Inactive	uc007dsm.2	no	no	no	Inactive	uc007dsm.2	no	no	no	Inactive	0.03	0.06	0	0	0
1385	Olfr433	olfactory receptor 433 (Olfr433), mRNA.	chr1	+	uc007dsn.2	no	no	no	Inactive	uc007dsn.2	no	no	no	Inactive	uc007dsn.2	no	no	no	Inactive	uc007dsn.2	no	no	no	Inactive	uc007dsn.2	no	no	no	Inactive	0	0	0	0	0
1386	Olfr432	olfactory receptor 432 (Olfr432), mRNA.	chr1	+	uc007dso.1	no	no	no	Inactive	uc007dso.1	no	no	no	Inactive	uc007dso.1	no	no	no	Inactive	uc007dso.1	no	no	no	Inactive	uc007dso.1	no	no	no	Inactive	0	0	0	0	0
1387	Olfr430	olfactory receptor 430 (Olfr430), mRNA.	chr1	+	uc007dsp.1	no	no	no	Inactive	uc007dsp.1	no	no	no	Inactive	uc007dsp.1	no	no	no	Inactive	uc007dsp.1	no	no	no	Inactive	uc007dsp.1	no	no	no	Inactive	0	0	0	0	0
1388	Olfr429	olfactory receptor 429 (Olfr429), mRNA.	chr1	+	uc007dsq.2	no	no	no	Inactive	uc007dsq.2	no	no	no	Inactive	uc007dsq.2	no	no	no	Inactive	uc007dsq.2	no	no	no	Inactive	uc007dsq.2	no	no	no	Inactive	0	0	0	0	0
1389	Olfr427	olfactory receptor 427 (Olfr427), mRNA.	chr1	+	uc007dsr.2	no	no	no	Inactive	uc007dsr.2	no	no	no	Inactive	uc007dsr.2	no	no	no	Inactive	uc007dsr.2	no	no	no	Inactive	uc007dsr.2	no	no	no	Inactive	0	0	0	0	0
1390	Olfr231	olfactory receptor 231 (Olfr231), mRNA.	chr1	-	uc007dss.2	no	no	no	Inactive	uc007dss.2	no	no	no	Inactive	uc007dss.2	no	no	no	Inactive	uc007dss.2	no	no	no	Inactive	uc007dss.2	no	no	no	Inactive	0	0	0	0	0
1391	Olfr424	olfactory receptor 424 (Olfr424), mRNA.	chr1	+	uc007dst.1	no	no	no	Inactive	uc007dst.1	no	no	no	Inactive	uc007dst.1	no	no	no	Inactive	uc007dst.1	no	no	no	Inactive	uc007dst.1	no	no	no	Inactive	0	0	0	0	0
1392	Olfr421-ps1	olfactory receptor 421, pseudogene 1 (Olfr421-ps1), transcript variant 1, mRNA.	chr1	+	uc011wwy.1	no	no	no	Inactive	uc011wwy.1	no	no	no	Inactive	uc011wwy.1	no	no	no	Inactive	uc011wwy.1	no	no	no	Inactive	uc011wwy.1	no	no	no	Inactive	0	0	0	0	0
1393	Olfr420	olfactory receptor 420 (Olfr420), mRNA.	chr1	+	uc007dsv.2	no	no	no	Inactive	uc007dsv.2	no	no	no	Inactive	uc007dsv.2	no	no	no	Inactive	uc007dsv.2	no	no	no	Inactive	uc007dsv.2	no	no	no	Inactive	0	0	0	0	0
1394	Spna1	spectrin alpha 1 (Spna1), mRNA.	chr1	+	uc007dsw.2	no	no	no	Inactive	uc007dsw.2	no	no	no	Inactive	uc007dsw.2	no	no	no	Inactive	uc007dsw.2	no	no	no	Inactive	uc007dsw.2	no	no	no	Inactive	3.64	12.15	0.97	0.01	0.05
1395	Olfr419	olfactory receptor 419 (Olfr419), mRNA.	chr1	-	uc007dsx.2	no	no	no	Inactive	uc007dsx.2	no	no	no	Inactive	uc007dsx.2	no	no	no	Inactive	uc007dsx.2	no	no	no	Inactive	uc007dsx.2	no	no	no	Inactive	0	0.05	0	0	0
1396	1810030J14Rik	RIKEN cDNA 1810030J14 gene (1810030J14Rik), mRNA.	chr1	+	uc007dsy.2	no	no	no	Inactive	uc007dsy.2	no	no	no	Inactive	uc007dsy.2	no	no	no	Inactive	uc007dsy.2	no	no	no	Inactive	uc007dsy.2	no	no	no	Inactive	0	0	0	0	0
1397	Olfr417	olfactory receptor 417 (Olfr417), mRNA.	chr1	+	uc007dsz.1	no	no	no	Inactive	uc007dsz.1	no	no	no	Inactive	uc007dsz.1	no	no	no	Inactive	uc007dsz.1	no	no	no	Inactive	uc007dsz.1	no	no	no	Inactive	0	0	0	0	0
1398	Olfr248	olfactory receptor 248 (Olfr248), mRNA.	chr1	+	uc007dta.2	no	no	no	Inactive	uc007dta.2	no	no	no	Inactive	uc007dta.2	no	no	no	Inactive	uc007dta.2	no	no	no	Inactive	uc007dta.2	no	no	no	Inactive	0	0	0	0	0
1399	Olfr414	olfactory receptor 414 (Olfr414), mRNA.	chr1	+	uc007dtb.2	no	no	no	Inactive	uc007dtb.2	no	no	no	Inactive	uc007dtb.2	no	no	no	Inactive	uc007dtb.2	no	no	no	Inactive	uc007dtb.2	no	no	no	Inactive	0	0	0	0	0.07
1400	Olfr220	olfactory receptor 220 (Olfr220), mRNA.	chr1	+	uc011wwz.1	no	no	no	Inactive	uc011wwz.1	no	no	no	Inactive	uc011wwz.1	no	no	no	Inactive	uc011wwz.1	no	no	no	Inactive	uc011wwz.1	no	no	no	Inactive	0	0	0	0	0
1401	Fmn2	formin 2 (Fmn2), mRNA.	chr1	+	uc007dtd.2	yes	yes	yes	PRC.Active	uc007dtd.2	yes	yes	yes	PRC.Active	uc007dtd.2	yes	yes	yes	PRC.Active	uc007dtd.2	yes	yes	no	Active	uc007dtd.2	yes	yes	no	Active	1.75	0.95	7.35	22.58	32.11
1402	Grem2	gremlin 2 homolog, cysteine knot superfamily (Xenopus laevis) (Grem2), mRNA.	chr1	-	uc007dtf.1	no	no	yes	PRC.Only	uc007dtf.1	yes	no	yes	PRC.S5p	uc007dtf.1	no	no	yes	PRC.Only	uc007dtf.1	no	no	no	Inactive	uc007dtf.1	no	no	no	Inactive	0.01	0.1	2.64	1.03	2.6
1403	Rgs7	regulator of G protein signaling 7 (Rgs7), transcript variant 2, mRNA.	chr1	-	uc007dtl.2	yes	no	yes	PRC.S5p	uc007dtl.2	no	no	yes	PRC.Only	uc007dtl.2	yes	no	yes	PRC.S5p	uc007dtl.2	yes	yes	no	Active	uc007dtl.2	yes	yes	no	Active	0.21	0.04	1.28	38.36	33.54
1405	Fh1	fumarate hydratase 1 (Fh1), mRNA.	chr1	-	uc007dtn.2	yes	NA	no	NA	uc007dtn.2	yes	NA	no	NA	uc007dtn.2	yes	NA	no	NA	uc007dtn.2	yes	yes	no	Active	uc007dtn.2	yes	yes	no	Active	128.11	115.43	128.51	87.21	122.01
1406	Kmo	kynurenine 3-monooxygenase (kynurenine 3-hydroxylase) (Kmo), mRNA.	chr1	+	uc011wxc.1	no	NA	no	NA	uc011wxc.1	no	NA	no	NA	uc011wxc.1	no	NA	no	NA	uc011wxc.1	no	no	no	Inactive	uc011wxc.1	no	no	no	Inactive	0	0	0	0.03	0
1407	Opn3	opsin 3 (Opn3), mRNA.	chr1	-	uc007dtq.1	yes	yes	no	Active	uc007dtq.1	yes	yes	no	Active	uc007dtq.1	yes	yes	no	Active	uc007dtq.1	yes	yes	no	Active	uc007dtq.1	yes	yes	no	Active	1.77	1.54	13.62	13.2	32.36
1408	Chml	choroideremia-like (Chml), mRNA.	chr1	-	uc007dtr.2	no	no	no	Inactive	uc007dtr.2	no	no	no	Inactive	uc007dtr.2	no	no	no	Inactive	uc007dtr.2	no	no	no	Inactive	uc007dtr.2	no	no	no	Inactive	6.95	7.56	10.93	14.87	8.27
1409	Wdr64	WD repeat domain 64 (Wdr64), mRNA.	chr1	+	uc011wxe.1	no	no	no	Inactive	uc007dtt.2	no	no	no	Inactive	uc011wxe.1	no	no	no	Inactive	uc011wxf.1	no	no	no	Inactive	uc011wxf.1	no	no	no	Inactive	1.11	1.25	0.15	0	0.08
1410	Exo1	exonuclease 1 (Exo1), mRNA.	chr1	+	uc007dtu.2	yes	yes	no	Active	uc007dtu.2	yes	yes	no	Active	uc007dtu.2	yes	yes	no	Active	uc007dtu.2	yes	yes	no	Active	uc007dtu.2	no	no	no	Inactive	24.05	36.16	30.03	0.87	0.81
1411	Pld5	phospholipase D family, member 5 (Pld5), transcript variant 1, mRNA.	chr1	-	uc007dtw.1	no	no	yes	PRC.Only	uc007dtw.1	yes	no	yes	PRC.S5p	uc007dtw.1	yes	no	yes	PRC.S5p	uc007dtw.1	yes	yes	yes	PRC.Active	uc007dtw.1	yes	no	yes	PRC.S5p	0	0.01	0.44	2.44	1.96
1412	Rbm8a	RNA binding motif protein 8a (Rbm8a), transcript variant 2, mRNA.	chr1	-	uc007dty.3	no	no	no	Inactive	uc007dty.3	no	no	no	Inactive	uc007dty.3	no	no	no	Inactive	uc007dty.3	no	no	no	Inactive	uc007dty.3	no	no	no	Inactive	0.41	0.31	0.55	0.06	0.13
1414	Cep170	centrosomal protein 170 (Cep170), mRNA.	chr1	-	uc007dug.1	no	no	no	Inactive	uc007dug.1	no	no	no	Inactive	uc007duf.1	no	yes	no	OnlyS7P	uc007duf.1	yes	no	no	OnlyS5P	uc007dug.1	no	no	no	Inactive	10.87	13.45	27.43	196.34	93.49
1415	Mir350	microRNA 350 (Mir350), microRNA.	chr1	-	uc011wxg.1	no	no	no	Inactive	uc011wxg.1	no	no	no	Inactive	uc011wxg.1	no	no	no	Inactive	uc011wxg.1	no	no	no	Inactive	uc011wxg.1	no	no	no	Inactive	0	0	0	0	0
1416	Sdccag8	serologically defined colon cancer antigen 8 (Sdccag8), mRNA.	chr1	+	uc007duj.1	yes	yes	no	Active	uc007duj.1	yes	yes	no	Active	uc007duj.1	yes	yes	no	Active	uc007duj.1	yes	yes	no	Active	uc007duj.1	yes	yes	no	Active	3.05	2.33	4.84	17.29	15.03
1417	Hmga2-ps1	high mobility group AT-hook 2, pseudogene 1 (Hmga2-ps1), non-coding RNA.	chr1	-	uc029quu.1	no	no	yes	PRC.Only	uc029quu.1	no	no	yes	PRC.Only	uc029quu.1	NA	no	yes	NA	uc029quu.1	NA	no	yes	NA	uc029quu.1	no	no	yes	PRC.Only	0.26	0.37	1.51	0.43	0.68
1418	Akt3	thymoma viral proto-oncogene 3 (Akt3), mRNA.	chr1	-	uc007duk.2	no	no	no	Inactive	uc007duk.2	no	no	no	Inactive	uc007duk.2	no	yes	no	OnlyS7P	uc007duk.2	no	no	no	Inactive	uc007duk.2	no	no	no	Inactive	8.63	8.46	34.81	126.75	56.47
1419	Zfp238	zinc finger protein 238 (Zfp238), transcript variant 1, mRNA.	chr1	+	uc007dul.2	yes	no	yes	PRC.S5p	uc007dul.2	yes	yes	no	Active	uc007dum.1	yes	yes	no	Active	uc007dul.2	yes	yes	no	Active	uc007dul.2	yes	yes	no	Active	21.44	13.88	32.86	39.04	26.08
1422	2310043L19Rik	RIKEN cDNA 2310043L19 gene (2310043L19Rik), non-coding RNA.	chr1	-	uc007duq.2	no	no	no	Inactive	uc007duq.2	no	no	no	Inactive	uc007duq.2	no	no	no	Inactive	uc007duq.2	no	no	no	Inactive	uc007duq.2	no	no	no	Inactive	0	0	0	0	0
1423	1700016C15Rik	RIKEN cDNA 1700016C15 gene (1700016C15Rik), mRNA.	chr1	+	uc007dur.1	no	no	no	Inactive	uc007dur.1	no	no	no	Inactive	uc007dur.1	no	no	no	Inactive	uc007dur.1	yes	no	no	OnlyS5P	uc007dur.1	yes	no	no	OnlyS5P	0	0	0	0.63	0
1424	Adss	adenylosuccinate synthetase, non muscle (Adss), mRNA.	chr1	-	uc007dut.1	yes	yes	no	Active	uc007dut.1	yes	yes	no	Active	uc007duu.1	yes	yes	no	Active	uc007duu.1	yes	yes	no	Active	uc007dut.1	yes	yes	no	Active	128.23	115.72	104.49	55.43	37.11
1425	Gm16432	predicted gene 16432 (Gm16432), mRNA.	chr1	+	uc011wxj.1	yes	yes	yes	PRC.Active	uc011wxj.1	yes	yes	yes	PRC.Active	uc011wxj.1	yes	yes	yes	PRC.Active	uc011wxj.1	yes	yes	no	Active	uc011wxj.1	yes	yes	no	Active	0.02	0	0	0.95	3.95
1426	Desi2	desumoylating isopeptidase 2 (Desi2), mRNA.	chr1	+	uc011wxk.1	yes	yes	no	Active	uc011wxk.1	yes	yes	no	Active	uc011wxk.1	yes	yes	no	Active	uc011wxk.1	yes	yes	no	Active	uc011wxk.1	yes	yes	no	Active	33	21.13	21.11	23.49	25.2
1428	Fam36a	family with sequence similarity 36, member A (Fam36a), mRNA.	chr1	+	uc007duz.1	yes	yes	no	Active	uc007duz.1	yes	yes	no	Active	uc007duz.1	yes	yes	no	Active	uc007duz.1	yes	yes	no	Active	uc007duz.1	yes	yes	no	Active	28.39	33.2	42.99	87.32	52.12
1430	Hnrnpu	heterogeneous nuclear ribonucleoprotein U (Hnrnpu), mRNA.	chr1	-	uc007dvb.2	yes	yes	no	Active	uc007dvb.2	yes	yes	no	Active	uc007dvb.2	yes	yes	no	Active	uc007dvb.2	yes	yes	no	Active	uc007dvb.2	yes	yes	no	Active	672.5	769.57	813.74	315.16	194.84
1431	Efcab2	EF-hand calcium binding domain 2 (Efcab2), mRNA.	chr1	+	uc007dve.1	yes	yes	no	Active	uc007dve.1	yes	yes	no	Active	uc007dve.1	yes	yes	no	Active	uc007dve.1	yes	yes	no	Active	uc007dve.1	yes	yes	no	Active	5.14	4.09	2.98	9.29	18
1432	Kif26b	kinesin family member 26B (Kif26b), mRNA.	chr1	+	uc007dvh.2	yes	no	yes	PRC.S5p	uc007dvh.2	yes	no	yes	PRC.S5p	uc007dvf.1	yes	no	yes	PRC.S5p	uc007dvh.2	yes	yes	no	Active	uc007dvf.1	yes	yes	no	Active	0.07	0.04	1.1	32.02	9.89
1434	Smyd3	SET and MYND domain containing 3 (Smyd3), mRNA.	chr1	-	uc007dvk.1	yes	yes	no	Active	uc007dvk.1	yes	yes	no	Active	uc007dvk.1	yes	yes	no	Active	uc007dvj.1	yes	yes	no	Active	uc007dvj.1	yes	yes	no	Active	13.66	5.78	7.29	16.99	14.42
1435	Tfb2m	transcription factor B2, mitochondrial (Tfb2m), nuclear gene encoding mitochondrial protein, mRNA.	chr1	-	uc007dvl.1	NA	NA	no	NA	uc007dvl.1	NA	NA	no	NA	uc007dvl.1	NA	NA	no	NA	uc007dvl.1	NA	NA	no	NA	uc007dvl.1	NA	NA	no	NA	19.37	19.92	17.01	14.59	11.85
1436	Cnst	consortin, connexin sorting protein (Cnst), mRNA.	chr1	+	uc007dvo.1	NA	NA	no	NA	uc007dvo.1	NA	NA	no	NA	uc007dvo.1	NA	NA	no	NA	uc007dvo.1	NA	NA	no	NA	uc007dvo.1	NA	NA	no	NA	8.91	6.11	9.43	28.17	16.43
1437	Sccpdh	saccharopine dehydrogenase (putative) (Sccpdh), mRNA.	chr1	+	uc007dvp.1	yes	no	yes	PRC.S5p	uc007dvp.1	yes	yes	yes	PRC.Active	uc007dvp.1	yes	yes	yes	PRC.Active	uc007dvp.1	yes	yes	no	Active	uc007dvp.1	yes	yes	no	Active	14.44	11.14	30.37	105.37	118.51
1438	Ahctf1	AT hook containing transcription factor 1 (Ahctf1), mRNA.	chr1	-	uc011wxn.1	yes	yes	no	Active	uc011wxn.1	yes	yes	no	Active	uc011wxn.1	yes	yes	no	Active	uc011wxn.1	yes	yes	no	Active	uc011wxn.1	yes	yes	no	Active	71.8	76.95	59.52	26.15	14.41
1439	Cdc42bpa	CDC42 binding protein kinase alpha (Cdc42bpa), mRNA.	chr1	+	uc007dvw.2	no	no	no	Inactive	uc007dvw.2	yes	no	no	OnlyS5P	uc007dvw.2	yes	no	no	OnlyS5P	uc007dvw.2	yes	yes	no	Active	uc007dvw.2	yes	yes	no	Active	12.16	9.54	17.75	65.8	49.11
1440	Adck3	aarF domain containing kinase 3 (Adck3), nuclear gene encoding mitochondrial protein, transcript variant 1, mRNA.	chr1	-	uc007dvy.2	yes	yes	no	Active	uc007dvy.2	yes	yes	no	Active	uc007dvy.2	yes	yes	no	Active	uc007dvy.2	yes	yes	no	Active	uc007dvy.2	yes	yes	no	Active	6.27	2.37	1.2	1.32	7.05
1442	Psen2	presenilin 2 (Psen2), transcript variant 2, mRNA.	chr1	-	uc007dwd.2	yes	yes	no	Active	uc007dwd.2	yes	yes	no	Active	uc007dwd.2	yes	yes	no	Active	uc007dwd.2	yes	yes	no	Active	uc007dwd.2	yes	yes	no	Active	5.46	3.26	6.22	10.66	21.11
1443	Gm5069	predicted pseudogene 5069 (Gm5069), non-coding RNA.	chr1	-	uc007dwf.1	NA	no	NA	NA	uc007dwf.1	yes	no	NA	NA	uc007dwf.1	NA	NA	NA	NA	uc007dwf.1	NA	NA	NA	NA	uc007dwf.1	NA	NA	no	NA	0.03	0.03	0.15	1.91	4.02
1444	Itpkb	inositol 1,4,5-trisphosphate 3-kinase B (Itpkb), mRNA.	chr1	+	uc007dwg.1	NA	no	NA	NA	uc007dwg.1	no	no	NA	NA	uc007dwg.1	NA	NA	NA	NA	uc007dwg.1	NA	NA	NA	NA	uc007dwg.1	NA	NA	no	NA	0.1	0.25	1.88	9.06	104.46
1445	6330403A02Rik	RIKEN cDNA 6330403A02 gene (6330403A02Rik), mRNA.	chr1	-	uc007dwh.2	yes	no	yes	PRC.S5p	uc007dwh.2	yes	no	yes	PRC.S5p	uc007dwh.2	yes	yes	yes	PRC.Active	uc007dwh.2	yes	yes	yes	PRC.Active	uc007dwh.2	yes	yes	no	Active	0.01	0.13	2.23	14.91	21.28
1446	Parp1	poly (ADP-ribose) polymerase family, member 1 (Parp1), mRNA.	chr1	+	uc007dwi.1	yes	yes	no	Active	uc007dwi.1	yes	yes	no	Active	uc007dwi.1	yes	yes	no	Active	uc007dwi.1	yes	yes	no	Active	uc007dwi.1	yes	yes	no	Active	352.64	275.36	252.57	82.88	53.09
1447	Lin9	lin-9 homolog (C. elegans) (Lin9), transcript variant 1, mRNA.	chr1	+	uc007dwm.2	yes	yes	no	Active	uc007dwm.2	yes	yes	no	Active	uc007dwm.2	yes	yes	no	Active	uc007dwm.2	yes	yes	no	Active	uc007dwm.2	yes	yes	no	Active	19.5	16.98	18.65	8.41	5.75
1448	Mixl1	Mix1 homeobox-like 1 (Xenopus laevis) (Mixl1), mRNA.	chr1	-	uc007dwp.1	yes	no	yes	PRC.S5p	uc007dwp.1	yes	no	yes	PRC.S5p	uc007dwp.1	no	no	yes	PRC.Only	uc007dwp.1	no	no	yes	PRC.Only	uc007dwp.1	no	no	yes	PRC.Only	0.23	0.3	0.11	0	0
1449	Acbd3	acyl-Coenzyme A binding domain containing 3 (Acbd3), mRNA.	chr1	+	uc007dwq.2	yes	yes	no	Active	uc007dwq.2	yes	yes	no	Active	uc007dwq.2	yes	yes	no	Active	uc007dwq.2	yes	yes	no	Active	uc007dwq.2	yes	yes	no	Active	20.56	22.29	28.06	45.44	45.74
1450	H3f3a	H3 histone, family 3A (H3f3a), mRNA.	chr1	-	uc007dwr.1	yes	yes	no	Active	uc007dwr.1	yes	yes	no	Active	uc007dwr.1	yes	yes	no	Active	uc007dwr.1	yes	yes	no	Active	uc007dwr.1	yes	yes	no	Active	1103.65	1123.28	1699.29	2195.8	1006.03
1451	Sde2	SDE2 telomere maintenance homolog (S. pombe) (Sde2), mRNA.	chr1	+	uc007dwt.1	yes	yes	no	Active	uc007dwt.1	yes	yes	no	Active	uc007dwt.1	yes	yes	no	Active	uc007dwt.1	yes	yes	no	Active	uc007dwt.1	yes	yes	no	Active	51.73	46.27	37.92	25.39	21.78
1452	Lefty2	left-right determination factor 2 (Lefty2), mRNA.	chr1	+	uc007dwu.1	yes	yes	yes	PRC.Active	uc007dwu.1	no	no	yes	PRC.Only	uc007dwu.1	no	no	yes	PRC.Only	uc007dwu.1	no	no	no	Inactive	uc007dwu.1	no	no	no	Inactive	18.58	1.75	1.28	0	0
1453	Pycr2	pyrroline-5-carboxylate reductase family, member 2 (Pycr2), mRNA.	chr1	+	uc007dwv.2	yes	yes	yes	PRC.Active	uc007dwv.2	yes	yes	yes	PRC.Active	uc007dwv.2	yes	yes	yes	PRC.Active	uc007dwv.2	yes	yes	no	Active	uc007dwv.2	yes	yes	no	Active	78.29	46.27	47.87	23.77	29.37
1454	Lefty1	left right determination factor 1 (Lefty1), mRNA.	chr1	+	uc007dww.1	yes	yes	yes	PRC.Active	uc007dww.1	yes	no	yes	PRC.S5p	uc007dww.1	yes	no	yes	PRC.S5p	uc007dww.1	no	no	yes	PRC.Only	uc007dww.1	no	no	yes	PRC.Only	61.97	11.29	7.9	0.15	0.67
1455	Tmem63a	transmembrane protein 63a (Tmem63a), mRNA.	chr1	+	uc007dwx.1	yes	yes	yes	PRC.Active	uc007dwx.1	yes	no	yes	PRC.S5p	uc007dwx.1	yes	yes	yes	PRC.Active	uc007dwx.1	yes	yes	yes	PRC.Active	uc007dwx.1	yes	yes	yes	PRC.Active	5.48	1.73	1.9	2.88	9.08
1456	Ephx1	epoxide hydrolase 1, microsomal (Ephx1), mRNA.	chr1	-	uc007dwz.1	yes	yes	no	Active	uc007dwz.1	yes	yes	yes	PRC.Active	uc007dwz.1	no	no	yes	PRC.Only	uc007dwz.1	yes	yes	no	Active	uc007dwz.1	yes	yes	no	Active	8.04	2.41	1.99	11.81	202.89
1457	9130409I23Rik	RIKEN cDNA 9130409I23 gene (9130409I23Rik), mRNA.	chr1	+	uc007dxa.1	no	no	no	Inactive	uc007dxa.1	no	no	no	Inactive	uc007dxa.1	no	no	no	Inactive	uc007dxa.1	no	no	no	Inactive	uc007dxa.1	no	no	no	Inactive	0	0	0	0	0.06
1458	Nvl	nuclear VCP-like (Nvl), mRNA.	chr1	-	uc007dxb.1	yes	yes	no	Active	uc007dxb.1	yes	yes	no	Active	uc007dxb.1	yes	yes	no	Active	uc007dxb.1	yes	yes	no	Active	uc007dxb.1	yes	yes	no	Active	117.09	93.46	71.52	46.62	44.48
1459	Cnih4	cornichon homolog 4 (Drosophila) (Cnih4), mRNA.	chr1	+	uc007dxe.2	yes	yes	no	Active	uc007dxe.2	yes	yes	no	Active	uc007dxe.2	yes	yes	no	Active	uc007dxe.2	yes	yes	no	Active	uc007dxe.2	yes	yes	no	Active	28.6	14.89	26.9	20.78	29.35
1460	Wdr26	WD repeat domain 26 (Wdr26), mRNA.	chr1	-	uc007dxf.2	yes	yes	no	Active	uc007dxf.2	yes	yes	no	Active	uc007dxf.2	yes	yes	no	Active	uc007dxf.2	yes	yes	no	Active	uc007dxf.2	yes	yes	no	Active	38.96	32.83	52.42	83.66	63.41
1461	Cnih3	cornichon homolog 3 (Drosophila) (Cnih3), transcript variant 1, mRNA.	chr1	+	uc007dxh.2	yes	no	yes	PRC.S5p	uc007dxh.2	yes	no	yes	PRC.S5p	uc007dxh.2	yes	no	yes	PRC.S5p	uc007dxh.2	yes	yes	yes	PRC.Active	uc007dxh.2	yes	yes	yes	PRC.Active	0.07	0	0.41	8.12	5.66
1462	Ccdc121	coiled-coil domain containing 121 (Ccdc121), mRNA.	chr1	-	uc011wxt.1	no	no	yes	PRC.Only	uc011wxt.1	no	no	no	Inactive	uc011wxt.1	no	no	no	Inactive	uc011wxt.1	no	no	no	Inactive	uc011wxt.1	yes	no	no	OnlyS5P	0	0	0.06	0.22	1.39
1467	Lbr	lamin B receptor (Lbr), mRNA.	chr1	-	uc007dxo.2	yes	yes	no	Active	uc007dxo.2	yes	yes	no	Active	uc007dxo.2	yes	yes	no	Active	uc007dxo.2	yes	yes	no	Active	uc007dxo.2	yes	yes	no	Active	152.54	150.85	94.51	22.27	13.15
1468	Enah	enabled homolog (Drosophila) (Enah), transcript variant 1, mRNA.	chr1	-	uc007dxq.1	yes	yes	no	Active	uc007dxq.1	yes	yes	no	Active	uc007dxq.1	yes	yes	yes	PRC.Active	uc007dxt.1	yes	yes	no	Active	uc007dxq.1	yes	yes	no	Active	276.4	151.3	107.13	102.21	92.45
1469	Srp9	signal recognition particle 9 (Srp9), mRNA.	chr1	+	uc007dxu.2	yes	yes	no	Active	uc007dxu.2	yes	yes	no	Active	uc007dxu.2	yes	yes	no	Active	uc007dxu.2	yes	yes	no	Active	uc007dxu.2	yes	yes	no	Active	102.88	121.15	105.97	86.07	90.78
1470	Vmn1r1	vomeronasal 1 receptor 1 (Vmn1r1), mRNA.	chr1	-	uc011wxu.1	yes	no	no	OnlyS5P	uc011wxu.1	yes	yes	no	Active	uc011wxu.1	no	no	no	Inactive	uc011wxu.1	no	no	no	Inactive	uc011wxu.1	no	no	no	Inactive	0	0.24	0.06	0	0
1471	Degs1	degenerative spermatocyte homolog 1 (Drosophila) (Degs1), mRNA.	chr1	-	uc007dxw.1	yes	yes	no	Active	uc007dxw.1	yes	yes	no	Active	uc007dxw.1	yes	yes	no	Active	uc007dxw.1	yes	yes	yes	PRC.Active	uc007dxw.1	yes	yes	no	Active	76.21	147.78	67.32	44.62	114.99
1472	AK047804	adult male corpus striatum cDNA, RIKEN full-length enriched library, clone:C030047B02 product:unclassifiable, full insert sequence.	chr1	+	uc007dxy.1	no	no	no	Inactive	uc007dxz.2	no	no	no	Inactive	uc007dxy.1	no	no	no	Inactive	uc007dxz.2	no	no	no	Inactive	uc007dxy.1	no	no	no	Inactive	0	0	0	0	0.43
1473	Fbxo28	F-box protein 28 (Fbxo28), mRNA.	chr1	-	uc007dyb.1	yes	yes	no	Active	uc007dyb.1	yes	yes	no	Active	uc007dyb.1	yes	yes	no	Active	uc007dyb.1	yes	yes	no	Active	uc007dyb.1	yes	yes	no	Active	23.23	23.76	23.2	27.28	19.41
1474	Trp53bp2	transformation related protein 53 binding protein 2 (Trp53bp2), mRNA.	chr1	+	uc007dyc.1	yes	yes	no	Active	uc007dyc.1	yes	yes	no	Active	uc007dyc.1	yes	yes	no	Active	uc007dyc.1	yes	yes	no	Active	uc007dyc.1	yes	yes	no	Active	17.05	23.6	31.4	29.1	28.25
1475	Capn2	calpain 2 (Capn2), mRNA.	chr1	-	uc007dye.2	yes	no	yes	PRC.S5p	uc007dye.2	yes	no	yes	PRC.S5p	uc007dye.2	yes	yes	yes	PRC.Active	uc007dye.2	yes	yes	no	Active	uc007dye.2	yes	yes	no	Active	7.61	8.59	44.85	80.74	86.57
1477	Capn8	calpain 8 (Capn8), transcript variant 2, mRNA.	chr1	+	uc007dyh.2	no	no	no	Inactive	uc007dyh.2	no	no	no	Inactive	uc007dyh.2	no	no	no	Inactive	uc007dyh.2	no	no	no	Inactive	uc011wxv.1	no	no	no	Inactive	0.02	0.02	0.02	0.25	0
1478	4922505E12Rik	RIKEN cDNA 4922505E12 gene (4922505E12Rik), mRNA.	chr1	-	uc007dyj.1	yes	no	yes	PRC.S5p	uc007dyj.1	no	no	yes	PRC.Only	uc007dyj.1	no	no	yes	PRC.Only	uc007dyj.1	no	no	no	Inactive	uc007dyj.1	no	no	no	Inactive	0	0.02	0	0	0
1479	Susd4	sushi domain containing 4 (Susd4), mRNA.	chr1	+	uc007dyk.1	yes	no	yes	PRC.S5p	uc007dyk.1	yes	no	yes	PRC.S5p	uc007dyk.1	yes	yes	yes	PRC.Active	uc007dyk.1	yes	yes	no	Active	uc007dyk.1	yes	yes	no	Active	1.68	2.42	6.86	83.86	61.31
1480	Tlr5	toll-like receptor 5 (Tlr5), mRNA.	chr1	+	uc007dyl.1	no	no	yes	PRC.Only	uc007dyl.1	no	no	yes	PRC.Only	uc007dyl.1	yes	no	yes	PRC.S5p	uc007dyl.1	no	no	no	Inactive	uc007dyl.1	yes	yes	no	Active	0.17	0.19	0.23	0.33	2.1
1481	Disp1	dispatched homolog 1 (Drosophila) (Disp1), mRNA.	chr1	-	uc008icl.1	yes	yes	no	Active	uc008icl.1	yes	yes	no	Active	uc008icl.1	yes	yes	no	Active	uc008icl.1	yes	yes	no	Active	uc008icl.1	yes	yes	no	Active	6.4	5.31	8.2	12.14	10.25
1482	Brox	BRO1 domain and CAAX motif containing (Brox), mRNA.	chr1	-	uc008ics.1	NA	NA	no	NA	uc008ics.1	NA	NA	no	NA	uc008ics.1	NA	NA	no	NA	uc008ics.1	NA	NA	no	NA	uc008ics.1	NA	NA	no	NA	24.15	27.51	23.46	88.76	56.11
1483	Aida	axin interactor, dorsalization associated (Aida), mRNA.	chr1	+	uc008icu.2	NA	NA	no	NA	uc008icu.2	NA	NA	no	NA	uc008icu.2	NA	NA	no	NA	uc008icu.2	NA	NA	no	NA	uc008icu.2	NA	NA	no	NA	26.4	31	49.34	61.58	68.17
1484	Mia3	melanoma inhibitory activity 3 (Mia3), mRNA.	chr1	-	uc008icw.1	yes	yes	no	Active	uc008icw.1	yes	yes	no	Active	uc008icw.1	yes	yes	no	Active	uc008icw.1	yes	yes	no	Active	uc008icw.1	yes	yes	no	Active	24.09	24.3	34.88	61.58	48.43
1485	Taf1a	TATA box binding protein (Tbp)-associated factor, RNA polymerase I, A (Taf1a), mRNA.	chr1	+	uc008idb.1	yes	yes	no	Active	uc008idb.1	yes	yes	no	Active	uc008idb.1	yes	yes	no	Active	uc008ida.2	yes	yes	no	Active	uc008idb.1	yes	yes	yes	PRC.Active	16.39	25.08	20.54	13.76	15.25
1486	Hhipl2	hedgehog interacting protein-like 2 (Hhipl2), mRNA.	chr1	+	uc012bop.1	no	no	no	Inactive	uc012bop.1	no	no	no	Inactive	uc012bop.1	no	no	no	Inactive	uc012bop.1	no	no	no	Inactive	uc012bop.1	no	no	no	Inactive	0.02	0	0.23	0.9	0.29
1487	1700056E22Rik	RIKEN cDNA 1700056E22 gene (1700056E22Rik), mRNA.	chr1	-	uc011wxw.1	NA	NA	yes	NA	uc011wxw.1	NA	NA	yes	NA	uc011wxw.1	NA	NA	no	NA	uc011wxw.1	NA	NA	no	NA	uc011wxw.1	NA	NA	no	NA	0.33	0.11	0.81	0.92	0.95
1488	Dusp10	dual specificity phosphatase 10 (Dusp10), mRNA.	chr1	+	uc007dym.1	NA	NA	no	NA	uc007dym.1	NA	NA	no	NA	uc007dym.1	NA	NA	no	NA	uc007dym.1	NA	NA	no	NA	uc007dym.1	NA	NA	no	NA	1.68	2.89	6.31	11.45	15.02
1489	1700112H15Rik	RIKEN cDNA 1700112H15 gene (1700112H15Rik), non-coding RNA.	chr1	-	uc029qvb.1	no	no	no	Inactive	uc029qvb.1	no	no	no	Inactive	uc029qvb.1	no	no	no	Inactive	uc029qvb.1	no	no	no	Inactive	uc029qvb.1	no	no	no	Inactive	0	0	0	0	0
1490	4930488B22Rik	RIKEN cDNA 4930488B22 gene (4930488B22Rik), non-coding RNA.	chr1	+	uc029qvc.1	no	no	no	Inactive	uc029qvc.1	no	no	no	Inactive	uc029qvc.1	no	no	no	Inactive	uc029qvc.1	no	no	no	Inactive	uc029qvc.1	no	no	no	Inactive	0	0	0	0	0
1491	Hlx	H2.0-like homeobox (Hlx), mRNA.	chr1	-	uc007dyn.2	yes	no	yes	PRC.S5p	uc007dyn.2	yes	no	yes	PRC.S5p	uc007dyn.2	yes	no	yes	PRC.S5p	uc007dyn.2	yes	no	yes	PRC.S5p	uc007dyn.2	yes	no	yes	PRC.S5p	0.02	0.11	0.23	0.04	0.05
1492	Mosc1	MOCO sulphurase C-terminal domain containing 1 (Mosc1), nuclear gene encoding mitochondrial protein, mRNA.	chr1	-	uc007dyo.1	no	no	yes	PRC.Only	uc007dyo.1	no	no	yes	PRC.Only	uc007dyo.1	yes	no	yes	PRC.S5p	uc007dyo.1	no	no	no	Inactive	uc007dyo.1	yes	yes	no	Active	0	0	0.05	0	0.08
1493	Mosc2	MOCO sulphurase C-terminal domain containing 2 (Mosc2), mRNA.	chr1	-	uc007dyq.1	yes	yes	no	Active	uc007dyq.1	yes	yes	yes	PRC.Active	uc007dyq.1	yes	yes	yes	PRC.Active	uc007dyr.1	yes	yes	no	Active	uc007dyq.1	yes	yes	no	Active	23.78	11.14	18.28	27.05	49.42
1494	Mir1981	microRNA 1981 (Mir1981), microRNA.	chr1	-	uc011wxx.1	no	no	no	Inactive	uc011wxx.1	no	no	no	Inactive	uc011wxx.1	no	no	no	Inactive	uc011wxx.1	no	no	no	Inactive	uc011wxx.1	no	no	no	Inactive	0	0	0	0	0
1495	C130074G19Rik	RIKEN cDNA C130074G19 gene (C130074G19Rik), mRNA.	chr1	-	uc007dys.1	yes	no	yes	PRC.S5p	uc007dys.1	no	no	yes	PRC.Only	uc007dys.1	no	no	yes	PRC.Only	uc007dys.1	no	no	yes	PRC.Only	uc007dys.1	no	no	yes	PRC.Only	1.23	0.55	0.91	0.22	1.17
1496	Mark1	MAP/microtubule affinity-regulating kinase 1 (Mark1), mRNA.	chr1	-	uc011wxy.1	yes	no	yes	PRC.S5p	uc011wxy.1	yes	no	yes	PRC.S5p	uc011wxy.1	yes	no	yes	PRC.S5p	uc011wxy.1	yes	yes	no	Active	uc011wxy.1	yes	yes	no	Active	2.75	2.06	14.64	78.71	28.27
1497	Rab3gap2	RAB3 GTPase activating protein subunit 2 (Rab3gap2), mRNA.	chr1	+	uc007dyu.2	yes	yes	no	Active	uc007dyu.2	yes	yes	no	Active	uc007dyu.2	yes	yes	no	Active	uc007dyu.2	yes	yes	no	Active	uc007dyu.2	yes	yes	no	Active	28.12	22.41	22.88	25.16	27.52
1498	Snora36b	small nucleolar RNA, H/ACA box 36B (Snora36b), small nucleolar RNA.	chr1	+	uc011wxz.1	no	no	no	Inactive	uc011wxz.1	no	no	no	Inactive	uc011wxz.1	no	no	no	Inactive	uc011wxz.1	no	no	no	Inactive	uc011wxz.1	no	no	no	Inactive	0	0	0	0	0
1499	Iars2	isoleucine-tRNA synthetase 2, mitochondrial (Iars2), nuclear gene encoding mitochondrial protein, mRNA.	chr1	-	uc007dyz.1	yes	yes	no	Active	uc007dyz.1	yes	yes	no	Active	uc007dyz.1	yes	yes	no	Active	uc007dyz.1	yes	yes	no	Active	uc007dyz.1	yes	yes	no	Active	58.24	38.51	53.82	23.2	40.79
1500	Mir215	microRNA 215 (Mir215), microRNA.	chr1	+	uc011wyc.1	no	no	no	Inactive	uc011wyc.1	no	no	no	Inactive	uc011wyc.1	no	no	no	Inactive	uc011wya.1	no	no	no	Inactive	uc011wya.1	no	no	no	Inactive	0	0.21	0	0.69	0.26
1501	Mir194-1	microRNA 194-1 (Mir194-1), microRNA.	chr1	+	uc011wyb.1	no	no	no	Inactive	uc011wyb.1	no	no	no	Inactive	uc011wyb.1	no	no	no	Inactive	uc011wyb.1	no	no	no	Inactive	uc011wyb.1	no	no	no	Inactive	0	0	0	0	0
1502	Bpnt1	bisphosphate 3'-nucleotidase 1 (Bpnt1), mRNA.	chr1	+	uc007dzc.1	yes	yes	no	Active	uc007dzc.1	yes	yes	no	Active	uc007dzc.1	yes	yes	no	Active	uc007dzc.1	yes	yes	no	Active	uc007dzc.1	yes	yes	no	Active	31.68	40.55	24.91	19.01	24.68
1503	Eprs	glutamyl-prolyl-tRNA synthetase (Eprs), mRNA.	chr1	+	uc007dzg.1	yes	yes	no	Active	uc007dzg.1	yes	yes	no	Active	uc007dzg.1	yes	yes	no	Active	uc007dzg.1	yes	yes	no	Active	uc007dzg.1	yes	yes	no	Active	302.16	198.98	181.2	92.29	77.92
1504	9630028B13Rik	RIKEN cDNA 9630028B13 gene (9630028B13Rik), non-coding RNA.	chr1	-	uc007dzi.1	no	no	no	Inactive	uc007dzi.1	no	no	no	Inactive	uc007dzi.1	no	no	no	Inactive	uc007dzi.1	yes	no	no	OnlyS5P	uc007dzi.1	yes	no	no	OnlyS5P	0	0	0	1.14	3.4
1505	Gm2061	predicted gene 2061 (Gm2061), non-coding RNA.	chr1	-	uc007dzj.1	NA	no	NA	NA	uc007dzj.1	NA	NA	NA	NA	uc007dzj.1	NA	NA	NA	NA	uc007dzj.1	NA	NA	NA	NA	uc007dzj.1	NA	NA	no	NA	0	0	0.13	2.42	3.05
1506	Slc30a10	solute carrier family 30, member 10 (Slc30a10), mRNA.	chr1	+	uc007dzl.1	NA	no	NA	NA	uc007dzl.1	NA	NA	NA	NA	uc007dzl.1	NA	NA	NA	NA	uc007dzl.1	NA	NA	NA	NA	uc007dzl.1	NA	NA	no	NA	0.07	0.28	0.36	7.64	18.03
1507	5033404E19Rik	RIKEN cDNA 5033404E19 gene (5033404E19Rik), non-coding RNA.	chr1	+	uc011wyd.1	no	no	no	Inactive	uc011wyd.1	no	no	no	Inactive	uc011wyd.1	no	no	no	Inactive	uc011wyd.1	no	no	no	Inactive	uc011wyd.1	no	no	no	Inactive	0.33	0.08	0.09	0.14	0.1
1508	Lyplal1	lysophospholipase-like 1 (Lyplal1), mRNA.	chr1	-	uc007dzm.2	yes	yes	no	Active	uc007dzm.2	yes	yes	no	Active	uc007dzm.2	yes	yes	no	Active	uc007dzm.2	yes	yes	no	Active	uc007dzm.2	yes	yes	no	Active	14.68	13.85	15.85	15.06	32.04
1510	Tgfb2	transforming growth factor, beta 2 (Tgfb2), mRNA.	chr1	-	uc007dzp.2	yes	no	yes	PRC.S5p	uc007dzp.2	yes	no	yes	PRC.S5p	uc007dzp.2	yes	yes	yes	PRC.Active	uc007dzp.2	yes	yes	no	Active	uc007dzp.2	yes	yes	no	Active	0.06	0.13	3.06	14.89	17.78
1511	Rrp15	ribosomal RNA processing 15 homolog (S. cerevisiae) (Rrp15), mRNA.	chr1	-	uc007dzq.2	yes	yes	no	Active	uc007dzq.2	yes	yes	no	Active	uc007dzq.2	yes	yes	no	Active	uc007dzq.2	yes	yes	no	Active	uc007dzq.2	yes	yes	no	Active	131.84	159.1	100.48	15.36	9.93
1513	D1Pas1	DNA segment, Chr 1, Pasteur Institute 1 (D1Pas1), mRNA.	chr1	+	uc007dzs.1	yes	yes	yes	PRC.Active	uc007dzs.1	yes	yes	yes	PRC.Active	uc007dzs.1	no	no	yes	PRC.Only	uc007dzs.1	no	no	no	Inactive	uc007dzs.1	no	no	no	Inactive	10.77	11.55	0.92	0.02	0
1514	Spata17	spermatogenesis associated 17 (Spata17), transcript variant 2, mRNA.	chr1	-	uc007dzw.2	NA	NA	no	NA	uc007dzt.2	NA	NA	no	NA	uc007dzw.2	NA	NA	no	NA	uc007dzt.2	NA	NA	no	NA	uc007dzt.2	NA	NA	no	NA	0.05	0.16	0.08	3.27	10.21
1515	1700007P06Rik	RIKEN cDNA 1700007P06 gene (1700007P06Rik), non-coding RNA.	chr1	+	uc007dzu.1	no	no	no	Inactive	uc007dzu.1	no	no	no	Inactive	uc007dzu.1	no	no	no	Inactive	uc007dzu.1	no	no	no	Inactive	uc007dzu.1	no	no	no	Inactive	0	0	0	0	0
1516	Gpatch2	G patch domain containing 2 (Gpatch2), mRNA.	chr1	+	uc011wye.1	NA	NA	no	NA	uc007dzx.2	NA	NA	no	NA	uc011wye.1	NA	NA	no	NA	uc011wye.1	NA	NA	no	NA	uc011wye.1	NA	NA	no	NA	18.54	14.5	20.53	17.22	14.66
1517	Esrrg	estrogen-related receptor gamma (Esrrg), transcript variant 2, mRNA.	chr1	+	uc007eaa.2	yes	no	yes	PRC.S5p	uc007eaa.2	yes	no	yes	PRC.S5p	uc007eaa.2	yes	no	yes	PRC.S5p	uc011wyg.2	yes	no	no	OnlyS5P	uc007eaa.2	yes	no	yes	PRC.S5p	0	0.07	0.98	26.82	11.85
1518	Mir5111	microRNA 5111 (Mir5111), microRNA.	chr1	+	uc029qvd.1	no	no	no	Inactive	uc029qvd.1	no	no	no	Inactive	uc029qvd.1	no	no	no	Inactive	uc029qvd.1	no	no	no	Inactive	uc029qvd.1	no	no	no	Inactive	0	0	0	0	0
1519	9330162B11Rik	RIKEN cDNA 9330162B11 gene (9330162B11Rik), non-coding RNA.	chr1	-	uc007eac.1	no	no	no	Inactive	uc007eac.1	no	no	no	Inactive	uc007eac.1	no	no	no	Inactive	uc007eac.1	no	no	no	Inactive	uc007eac.1	no	no	NA	NA	0	0	0	0	0.03
1520	Ush2a	Usher syndrome 2A (autosomal recessive, mild) (Ush2a), mRNA.	chr1	+	uc007eah.1	no	no	no	Inactive	uc007eag.1	no	no	no	Inactive	uc007eae.1	no	no	no	Inactive	uc007eae.1	yes	no	no	OnlyS5P	uc007eae.1	no	no	no	Inactive	0	0.01	0.02	0.23	0.22
1521	Kctd3	potassium channel tetramerisation domain containing 3 (Kctd3), mRNA.	chr1	-	uc007eai.1	yes	yes	no	Active	uc007eai.1	yes	yes	no	Active	uc007eai.1	yes	yes	no	Active	uc007eai.1	yes	yes	no	Active	uc007eai.1	yes	yes	no	Active	78.82	101.61	44.95	72.86	51.13
1522	Kcnk2	potassium channel, subfamily K, member 2 (Kcnk2), transcript variant 1, mRNA.	chr1	-	uc007eak.2	yes	no	yes	PRC.S5p	uc011wyj.1	yes	no	yes	PRC.S5p	uc007eak.2	yes	no	yes	PRC.S5p	uc011wyj.1	yes	yes	no	Active	uc007eak.2	yes	yes	no	Active	0.07	0.36	1.68	36.26	33.53
1523	Cenpf	centromere protein F (Cenpf), mRNA.	chr1	-	uc007eao.2	yes	yes	no	Active	uc007eao.2	yes	yes	no	Active	uc007eao.2	yes	yes	no	Active	uc007eao.2	yes	yes	no	Active	uc007eao.2	yes	yes	no	Active	40.5	42.35	48.45	10.15	3.99
1524	Ptpn14	protein tyrosine phosphatase, non-receptor type 14 (Ptpn14), mRNA.	chr1	+	uc007eau.1	yes	yes	yes	PRC.Active	uc007eat.1	yes	yes	yes	PRC.Active	uc007eau.1	yes	yes	yes	PRC.Active	uc007eau.1	yes	yes	yes	PRC.Active	uc007eat.1	yes	yes	yes	PRC.Active	4.8	9.95	44	5.4	13.75
1525	Smyd2	SET and MYND domain containing 2 (Smyd2), mRNA.	chr1	-	uc011wym.1	yes	yes	yes	PRC.Active	uc007eax.1	yes	no	yes	PRC.S5p	uc007eax.1	yes	no	yes	PRC.S5p	uc007eax.1	yes	yes	no	Active	uc007eax.1	yes	yes	no	Active	35.64	28.51	31.28	55.81	62.14
1527	Prox1	prospero-related homeobox 1 (Prox1), mRNA.	chr1	-	uc007ebc.1	yes	no	yes	PRC.S5p	uc007ebc.1	yes	no	yes	PRC.S5p	uc007ebb.2	yes	yes	yes	PRC.Active	uc007ebb.2	yes	yes	no	Active	uc007ebb.2	yes	yes	yes	PRC.Active	0.04	0.26	9.79	14.42	12.71
1530	Rps6kc1	ribosomal protein S6 kinase polypeptide 1 (Rps6kc1), mRNA.	chr1	-	uc007ebi.2	yes	yes	no	Active	uc007ebi.2	yes	yes	no	Active	uc007ebi.2	yes	yes	no	Active	uc007ebi.2	yes	yes	no	Active	uc007ebi.2	yes	yes	no	Active	12.92	13.81	15.25	31.16	20.72
1531	Angel2	angel homolog 2 (Drosophila) (Angel2), transcript variant 1, mRNA.	chr1	+	uc007ebm.2	yes	yes	no	Active	uc007ebp.1	yes	yes	no	Active	uc007ebp.1	yes	yes	no	Active	uc007ebp.1	yes	yes	no	Active	uc007ebp.1	yes	yes	no	Active	25.79	30.48	36.95	31.86	23.42
1532	Vash2	vasohibin 2 (Vash2), transcript variant 1, mRNA.	chr1	-	uc007ebr.2	yes	yes	yes	PRC.Active	uc007ebr.2	yes	yes	yes	PRC.Active	uc007ebr.2	yes	yes	yes	PRC.Active	uc007ebr.2	yes	yes	no	Active	uc007ebr.2	yes	yes	no	Active	3.32	11.58	27.38	77.11	12.71
1533	Mfsd7b	major facilitator superfamily domain containing 7B (Mfsd7b), mRNA.	chr1	-	uc007ebv.1	NA	NA	no	NA	uc007ebv.1	NA	NA	no	NA	uc007ebv.1	NA	NA	no	NA	uc007ebv.1	NA	NA	no	NA	uc007ebv.1	NA	NA	no	NA	5.53	14.99	17.7	14.58	31.93
1534	A230020J21Rik	RIKEN cDNA A230020J21 gene (A230020J21Rik), non-coding RNA.	chr1	+	uc011wyo.1	NA	NA	no	NA	uc011wyo.1	NA	NA	no	NA	uc011wyo.1	NA	NA	no	NA	uc011wyo.1	NA	NA	no	NA	uc011wyo.1	NA	NA	no	NA	0.15	0.16	0.1	0.06	0.2
1535	1700022P22Rik	RIKEN cDNA 1700022P22 gene (1700022P22Rik), mRNA.	chr1	+	uc007ebw.2	no	yes	no	OnlyS7P	uc007ebw.2	yes	yes	no	Active	uc007ebw.2	no	no	no	Inactive	uc007ebw.2	no	no	no	Inactive	uc007ebw.2	no	no	no	Inactive	4.5	24.13	3.22	0	0.65
1536	Tatdn3	TatD DNase domain containing 3 (Tatdn3), transcript variant 2, mRNA.	chr1	-	uc011wyp.1	NA	NA	no	NA	uc011wyp.1	NA	NA	no	NA	uc011wyp.1	NA	NA	no	NA	uc011wyp.1	NA	NA	no	NA	uc011wyp.1	NA	NA	no	NA	13.36	7.21	6.74	8.54	25.86
1537	Nsl1	NSL1, MIND kinetochore complex component, homolog (S. cerevisiae) (Nsl1), mRNA.	chr1	+	uc011wyq.1	NA	NA	no	NA	uc011wyq.1	NA	NA	no	NA	uc011wyq.1	NA	NA	no	NA	uc011wyq.1	NA	NA	no	NA	uc011wyq.1	NA	NA	no	NA	34.95	28.24	23.97	2.66	2.84
1538	Batf3	basic leucine zipper transcription factor, ATF-like 3 (Batf3), mRNA.	chr1	+	uc007ecc.1	yes	no	yes	PRC.S5p	uc007ecc.1	yes	no	yes	PRC.S5p	uc007ecc.1	yes	no	yes	PRC.S5p	uc007ecd.1	no	no	yes	PRC.Only	uc007ecd.1	yes	yes	yes	PRC.Active	1	2.36	3.69	0.81	18.61
1539	Fam71a	family with sequence similarity 71, member A (Fam71a), mRNA.	chr1	-	uc011wyr.1	no	no	no	Inactive	uc011wyr.1	no	no	no	Inactive	uc011wyr.1	no	no	no	Inactive	uc011wyr.1	no	no	no	Inactive	uc011wyr.1	no	no	no	Inactive	0	0	0	0	0
1540	Atf3	activating transcription factor 3 (Atf3), mRNA.	chr1	-	uc007ece.1	yes	no	yes	PRC.S5p	uc007ece.1	yes	no	yes	PRC.S5p	uc007ece.1	yes	yes	yes	PRC.Active	uc007ece.1	yes	yes	yes	PRC.Active	uc007ece.1	yes	yes	yes	PRC.Active	7.4	0.82	6.22	2.43	8.11
1542	Nenf	neuron derived neurotrophic factor (Nenf), mRNA.	chr1	-	uc007ecg.1	yes	yes	yes	PRC.Active	uc007ecg.1	yes	yes	yes	PRC.Active	uc007ecg.1	yes	yes	yes	PRC.Active	uc007ecg.1	yes	yes	no	Active	uc007ecg.1	yes	yes	no	Active	22.46	8.3	37.21	88.53	146.82
1543	Tmem206	transmembrane protein 206 (Tmem206), mRNA.	chr1	+	uc007ech.1	yes	yes	yes	PRC.Active	uc007ech.1	yes	yes	yes	PRC.Active	uc007ech.1	yes	yes	yes	PRC.Active	uc007ech.1	yes	yes	no	Active	uc007ech.1	yes	yes	no	Active	3.41	2.35	6.6	19.68	24.12
1544	Ppp2r5a	protein phosphatase 2, regulatory subunit B (B56), alpha isoform (Ppp2r5a), mRNA.	chr1	-	uc007eci.1	yes	yes	no	Active	uc007eci.1	yes	yes	no	Active	uc007eci.1	yes	yes	no	Active	uc007eci.1	yes	yes	yes	PRC.Active	uc007eci.1	yes	yes	no	Active	45.16	35.16	36.44	15.58	35.85
1545	Dtl	denticleless homolog (Drosophila) (Dtl), mRNA.	chr1	-	uc007ecn.1	NA	NA	no	NA	uc007ecn.1	NA	NA	no	NA	uc011wyu.1	NA	NA	no	NA	uc011wyu.1	NA	NA	no	NA	uc007ecn.1	NA	NA	no	NA	64.31	52.58	56.95	4.86	5.01
1546	Ints7	integrator complex subunit 7 (Ints7), mRNA.	chr1	+	uc007ecp.1	NA	NA	no	NA	uc007ecp.1	NA	NA	no	NA	uc007ecp.1	NA	NA	no	NA	uc007ecp.1	NA	NA	no	NA	uc007ecp.1	NA	NA	no	NA	42.43	49.82	62.17	24.62	11.12
1547	Lpgat1	lysophosphatidylglycerol acyltransferase 1 (Lpgat1), transcript variant 1, mRNA.	chr1	+	uc007ecu.3	yes	no	yes	PRC.S5p	uc007ecu.3	yes	no	yes	PRC.S5p	uc007ecu.3	yes	no	yes	PRC.S5p	uc007ecu.3	yes	yes	no	Active	uc007ecu.3	yes	yes	yes	PRC.Active	9.25	10.01	11.1	53.64	31.91
1549	Nek2	NIMA (never in mitosis gene a)-related expressed kinase 2 (Nek2), mRNA.	chr1	+	uc007ecx.2	yes	yes	no	Active	uc007ecx.2	yes	yes	no	Active	uc007ecx.2	yes	yes	no	Active	uc007ecx.2	yes	yes	no	Active	uc007ecx.2	yes	yes	no	Active	83.94	59.06	50.8	6.42	3.63
1551	1700034H15Rik	RIKEN cDNA 1700034H15 gene (1700034H15Rik), non-coding RNA.	chr1	-	uc007edb.2	NA	NA	no	NA	uc007edb.2	NA	NA	NA	NA	uc007edb.2	NA	NA	NA	NA	uc007edb.2	NA	NA	no	NA	uc007edb.2	NA	NA	no	NA	0.4	0.3	0.21	0.77	0.42
1552	Slc30a1	solute carrier family 30 (zinc transporter), member 1 (Slc30a1), mRNA.	chr1	+	uc007edc.1	NA	NA	no	NA	uc007edc.1	NA	NA	NA	NA	uc007edc.1	NA	NA	NA	NA	uc007edc.1	NA	NA	no	NA	uc007edc.1	NA	NA	no	NA	10.83	9.27	7.89	7.29	9.22
1553	Rd3	retinal degeneration 3 (Rd3), transcript variant 1, mRNA.	chr1	+	uc007edd.2	no	no	no	Inactive	uc007edd.2	no	no	no	Inactive	uc007edd.2	no	no	no	Inactive	uc007edd.2	yes	no	no	OnlyS5P	uc007edd.2	no	no	no	Inactive	0.09	0.09	0.04	0.51	1.06
1554	Mir3473c	microRNA 3473c (Mir3473c), microRNA.	chr1	-	uc029qvf.1	no	no	no	Inactive	uc029qvf.1	no	no	no	Inactive	uc029qvf.1	no	no	no	Inactive	uc029qvf.1	no	no	no	Inactive	uc029qvf.1	no	no	no	Inactive	0	0	0	0	0
1555	Traf5	TNF receptor-associated factor 5 (Traf5), mRNA.	chr1	-	uc029qvg.1	yes	no	yes	PRC.S5p	uc029qvg.1	yes	no	yes	PRC.S5p	uc007edg.1	yes	yes	yes	PRC.Active	uc007edg.1	yes	yes	yes	PRC.Active	uc007edg.1	yes	yes	yes	PRC.Active	0.8	0.58	0.69	0.47	1.8
1556	Rcor3	REST corepressor 3 (Rcor3), mRNA.	chr1	-	uc007edj.1	NA	NA	NA	NA	uc007edj.1	NA	NA	NA	NA	uc007edj.1	NA	NA	NA	NA	uc007edj.1	NA	NA	no	NA	uc007edk.1	NA	NA	no	NA	5.83	2.95	8.81	24.49	19.87
1557	Gm10516	predicted gene 10516 (Gm10516), non-coding RNA.	chr1	+	uc007edm.1	NA	NA	NA	NA	uc007edm.1	NA	NA	NA	NA	uc007edm.1	NA	NA	NA	NA	uc007edm.1	NA	NA	no	NA	uc007edm.1	NA	NA	no	NA	0.04	0	0.04	0.68	1.48
1558	Kcnh1	potassium voltage-gated channel, subfamily H (eag-related), member 1 (Kcnh1), transcript variant 1, mRNA.	chr1	+	uc007edo.1	yes	no	yes	PRC.S5p	uc007edo.1	yes	no	yes	PRC.S5p	uc007edo.1	yes	no	yes	PRC.S5p	uc007edo.1	yes	no	yes	PRC.S5p	uc007edo.1	yes	yes	yes	PRC.Active	0.22	0.1	1.48	4.12	5.69
1559	Hhat	hedgehog acyltransferase (Hhat), mRNA.	chr1	-	uc007edp.2	yes	no	yes	PRC.S5p	uc007edp.2	no	no	yes	PRC.Only	uc007edp.2	yes	yes	yes	PRC.Active	uc007edp.2	yes	yes	no	Active	uc007edp.2	yes	yes	no	Active	0.62	0.14	3.36	2.2	2.74
1561	1700065J18Rik	RIKEN cDNA 1700065J18 gene (1700065J18Rik), non-coding RNA.	chr1	+	uc007edr.2	no	no	no	Inactive	uc007edr.2	no	no	yes	PRC.Only	uc007edr.2	no	no	no	Inactive	uc007edr.2	no	no	no	Inactive	uc007edr.2	no	no	no	Inactive	0	0	0	0	0.24
1562	Sertad4	SERTA domain containing 4 (Sertad4), transcript variant 1, mRNA.	chr1	-	uc007eds.2	yes	no	yes	PRC.S5p	uc007eds.2	yes	no	yes	PRC.S5p	uc007eds.2	yes	no	yes	PRC.S5p	uc007eds.2	yes	yes	no	Active	uc007eds.2	yes	yes	no	Active	0.8	5.24	7.84	27.83	15.04
1564	Syt14	synaptotagmin XIV (Syt14), mRNA.	chr1	-	uc011wyy.1	yes	yes	yes	PRC.Active	uc007edv.1	yes	yes	no	Active	uc007edv.1	yes	yes	no	Active	uc011wyy.1	yes	yes	yes	PRC.Active	uc011wyy.1	yes	yes	no	Active	5.29	6.49	9.17	16.72	9.63
1565	Diexf	digestive organ expansion factor homolog (zebrafish) (Diexf), mRNA.	chr1	-	uc007edw.1	yes	yes	no	Active	uc007edw.1	yes	yes	no	Active	uc007edw.1	yes	yes	no	Active	uc007edw.1	yes	yes	no	Active	uc007edw.1	yes	yes	no	Active	15.27	17.78	13.44	12.12	5.58
1566	Irf6	interferon regulatory factor 6 (Irf6), mRNA.	chr1	+	uc007edy.1	yes	yes	yes	PRC.Active	uc007edy.1	yes	yes	yes	PRC.Active	uc007edy.1	yes	no	yes	PRC.S5p	uc007edy.1	yes	no	yes	PRC.S5p	uc007edy.1	no	no	yes	PRC.Only	4.52	2.72	2.02	0.26	0.07
1567	A130010J15Rik	RIKEN cDNA A130010J15 gene (A130010J15Rik), transcript variant 3, mRNA.	chr1	+	uc011wza.1	yes	yes	no	Active	uc007eeb.2	yes	yes	no	Active	uc011wza.1	yes	yes	no	Active	uc007eeb.2	yes	yes	no	Active	uc007eeb.2	yes	yes	no	Active	6.17	6.28	7.24	5.7	4.77
1568	Traf3ip3	TRAF3 interacting protein 3 (Traf3ip3), mRNA.	chr1	-	uc007eec.2	no	no	no	Inactive	uc007eec.2	no	no	no	Inactive	uc007eec.2	no	no	no	Inactive	uc007eec.2	no	no	no	Inactive	uc007eec.2	no	no	no	Inactive	0	0	0	0.38	0.22
1569	Lamb3	laminin, beta 3 (Lamb3), mRNA.	chr1	+	uc007eek.1	no	no	no	Inactive	uc007eed.1	no	no	no	Inactive	uc007eee.1	no	no	no	Inactive	uc007eee.1	no	no	no	Inactive	uc007eee.1	no	no	no	Inactive	0.95	0.05	0.27	0.63	1.1
1570	Hsd11b1	hydroxysteroid 11-beta dehydrogenase 1 (Hsd11b1), transcript variant 2, mRNA.	chr1	-	uc007eeg.1	no	no	no	Inactive	uc007eeh.1	no	no	no	Inactive	uc007eeh.1	no	no	no	Inactive	uc007eeg.1	no	no	no	Inactive	uc007eeg.1	yes	no	no	OnlyS5P	0	0	0	0.19	14.18
1571	G0s2	G0/G1 switch gene 2 (G0s2), mRNA.	chr1	-	uc007eei.2	yes	no	yes	PRC.S5p	uc007eei.2	yes	no	no	OnlyS5P	uc007eei.2	yes	yes	no	Active	uc007eei.2	yes	yes	no	Active	uc007eei.2	yes	yes	no	Active	17.13	1.68	6.69	8.15	30.24
1573	Camk1g	calcium/calmodulin-dependent protein kinase I gamma (Camk1g), mRNA.	chr1	-	uc007eel.1	no	no	no	Inactive	uc007eel.1	no	no	no	Inactive	uc007eel.1	yes	yes	no	Active	uc007eel.1	yes	yes	no	Active	uc007eel.1	yes	yes	no	Active	0.02	0.1	2.77	34.92	28.29
1574	miR-205	microRNA miR-205.	chr1	-	uc007eem.1	yes	yes	no	Active	uc007eem.1	yes	yes	no	Active	uc007eem.1	no	no	no	Inactive	uc011wzc.1	no	no	no	Inactive	uc011wzc.1	no	no	no	Inactive	0.06	0.06	0.03	0	0
1575	4930503O07Rik	RIKEN cDNA 4930503O07 gene (4930503O07Rik), non-coding RNA.	chr1	-	uc029qvi.1	no	no	no	Inactive	uc029qvi.1	no	no	no	Inactive	uc029qvi.1	no	no	no	Inactive	uc029qvi.1	yes	no	no	OnlyS5P	uc029qvi.1	no	no	no	Inactive	0	0	0	0	0
1576	Plxna2	plexin A2 (Plxna2), mRNA.	chr1	+	uc007een.1	yes	no	yes	PRC.S5p	uc007een.1	yes	no	yes	PRC.S5p	uc007een.1	yes	yes	yes	PRC.Active	uc007een.1	yes	yes	no	Active	uc007een.1	yes	yes	no	Active	1.61	0.85	27.3	67.07	19.72
1577	Cd34	CD34 antigen (Cd34), transcript variant 1, mRNA.	chr1	+	uc007eep.2	no	no	yes	PRC.Only	uc007eep.2	yes	yes	yes	PRC.Active	uc007eep.2	no	no	yes	PRC.Only	uc007eep.2	no	no	no	Inactive	uc007eep.2	no	no	no	Inactive	0.75	2.06	1.99	0.13	0.19
1578	Gm16897	predicted gene, 16897 (Gm16897), non-coding RNA.	chr1	-	uc011wzd.1	yes	no	yes	PRC.S5p	uc011wzd.1	yes	no	yes	PRC.S5p	uc011wzd.1	yes	yes	no	Active	uc011wzd.1	yes	yes	yes	PRC.Active	uc011wzd.1	yes	yes	no	Active	0.06	0.06	0	0.16	0.32
1579	A330023F24Rik	RIKEN cDNA A330023F24 gene (A330023F24Rik), non-coding RNA.	chr1	+	uc007eer.2	no	no	no	Inactive	uc007eer.2	no	no	no	Inactive	uc007eer.2	no	no	no	Inactive	uc007eer.2	yes	yes	no	Active	uc007eer.2	yes	yes	no	Active	0.06	0.04	0.09	5.92	5.43
1580	Cd46	CD46 antigen, complement regulatory protein (Cd46), mRNA.	chr1	-	uc011wzh.1	yes	yes	no	Active	uc011wzh.1	yes	yes	no	Active	uc011wzh.1	yes	yes	no	Active	uc011wzh.1	yes	yes	no	Active	uc011wzh.1	yes	yes	no	Active	0.12	0.12	0.13	2.09	1.93
1581	Cr1l	complement component (3b/4b) receptor 1-like (Cr1l), mRNA.	chr1	-	uc007eeu.1	yes	yes	no	Active	uc007eeu.1	yes	yes	no	Active	uc007eeu.1	yes	yes	no	Active	uc007eex.1	yes	yes	no	Active	uc007eex.1	yes	yes	no	Active	11.81	19.66	23.09	22.15	18.4
1582	Cr2	complement receptor 2 (Cr2), mRNA.	chr1	-	uc007eez.1	no	no	no	Inactive	uc007eez.1	no	no	no	Inactive	uc007eez.1	no	no	no	Inactive	uc007eez.1	no	no	no	Inactive	uc007eez.1	no	no	no	Inactive	0.02	0.03	0.07	0.16	0.19
1583	B020014A21Rik	RIKEN cDNA B020014A21 gene (B020014A21Rik), non-coding RNA.	chr10	-	uc029qvj.1	no	no	no	Inactive	uc029qvj.1	no	no	no	Inactive	uc029qvj.1	no	no	no	Inactive	uc029qvj.1	no	no	no	Inactive	uc029qvj.1	no	no	no	Inactive	0	0	0	0	0
1584	H60c	histocompatibility 60c (H60c), mRNA.	chr10	-	uc011wzv.1	no	no	no	Inactive	uc011wzv.1	no	no	no	Inactive	uc011wzv.1	no	no	no	Inactive	uc011wzv.1	no	no	no	Inactive	uc011wzv.1	no	no	no	Inactive	0.06	0.08	0.04	0	0.02
1585	Ppp1r14c	protein phosphatase 1, regulatory (inhibitor) subunit 14c (Ppp1r14c), mRNA.	chr10	+	uc007ehs.1	yes	no	yes	PRC.S5p	uc007ehq.1	no	no	yes	PRC.Only	uc007ehq.1	no	no	yes	PRC.Only	uc007ehq.1	yes	yes	no	Active	uc007ehq.1	yes	yes	no	Active	0.31	1.22	1.64	33.36	30.43
1586	Iyd	iodotyrosine deiodinase (Iyd), mRNA.	chr10	+	uc007ehp.1	no	no	no	Inactive	uc007ehp.1	no	no	no	Inactive	uc007ehp.1	no	no	no	Inactive	uc007ehp.1	no	no	no	Inactive	uc007ehp.1	no	no	no	Inactive	0	0	0.03	1.17	3.47
1587	Plekhg1	pleckstrin homology domain containing, family G (with RhoGef domain) member 1 (Plekhg1), transcript variant 1, mRNA.	chr10	+	uc007ehn.1	yes	no	yes	PRC.S5p	uc007ehn.1	yes	no	yes	PRC.S5p	uc007ehn.1	yes	no	yes	PRC.S5p	uc007ehn.1	yes	yes	no	Active	uc007ehn.1	yes	yes	no	Active	2.94	4.72	5.35	21.7	19.91
1588	Mthfd1l	methylenetetrahydrofolate dehydrogenase (NADP+ dependent) 1-like (Mthfd1l), nuclear gene encoding mitochondrial protein, transcript variant 2, mRNA.	chr10	+	uc007ehj.2	yes	yes	no	Active	uc007ehj.2	yes	yes	no	Active	uc007ehj.2	yes	yes	no	Active	uc007ehj.2	yes	yes	no	Active	uc007ehj.2	yes	yes	no	Active	101.89	77.37	50.64	15.18	19.17
1589	Akap12	A kinase (PRKA) anchor protein (gravin) 12 (Akap12), mRNA.	chr10	+	uc007ehi.2	yes	yes	no	Active	uc007ehi.2	yes	yes	no	Active	uc007ehi.2	yes	yes	no	Active	uc007ehi.2	yes	yes	yes	PRC.Active	uc007ehi.2	yes	yes	no	Active	203.9	207.99	194.55	79.68	55.99
1590	Zbtb2	zinc finger and BTB domain containing 2 (Zbtb2), mRNA.	chr10	-	uc007ehg.2	yes	yes	no	Active	uc007ehf.2	yes	yes	no	Active	uc007ehg.2	yes	yes	no	Active	uc007ehg.2	yes	yes	no	Active	uc007ehg.2	yes	yes	no	Active	10.22	17.69	16.19	9.86	4.65
1591	Rmnd1	required for meiotic nuclear division 1 homolog (S. cerevisiae) (Rmnd1), mRNA.	chr10	-	uc007ehc.2	NA	NA	no	NA	uc007ehd.2	NA	NA	no	NA	uc007ehd.2	NA	NA	no	NA	uc007ehd.2	NA	NA	no	NA	uc007ehd.2	NA	NA	no	NA	25.11	22.28	14.45	18.46	14.83
1592	1700052N19Rik	RIKEN cDNA 1700052N19 gene (1700052N19Rik), mRNA.	chr10	+	uc007egz.1	NA	NA	no	NA	uc007egz.1	NA	NA	no	NA	uc007egz.1	NA	NA	no	NA	uc007ehb.1	NA	NA	no	NA	uc007egz.1	NA	NA	no	NA	43.8	37.94	33.59	7.85	9.14
1593	Gm221	predicted gene 221 (Gm221), mRNA.	chr10	+	uc011wzs.1	no	no	no	Inactive	uc011wzs.1	no	no	no	Inactive	uc011wzs.1	no	no	no	Inactive	uc011wzs.1	no	no	no	Inactive	uc011wzs.1	no	no	no	Inactive	0.83	0.16	0.28	0.07	3.36
1594	Esr1	estrogen receptor 1 (alpha) (Esr1), mRNA.	chr10	+	uc011wzq.1	no	no	yes	PRC.Only	uc011wzq.1	no	no	yes	PRC.Only	uc011wzq.1	no	no	yes	PRC.Only	uc011wzq.1	yes	no	yes	PRC.S5p	uc011wzq.1	no	no	yes	PRC.Only	0	0.02	0	0.07	0.26
1595	Syne1	synaptic nuclear envelope 1 (Syne1), transcript variant 3, mRNA.	chr10	-	uc007egq.2	no	no	no	Inactive	uc007egq.2	no	no	no	Inactive	uc007egq.2	yes	yes	no	Active	uc007egq.2	yes	yes	no	Active	uc007egq.2	yes	yes	no	Active	0.21	0.51	1.46	26.03	39.73
1596	Syne1	synaptic nuclear envelope 1 (Syne1), transcript variant 1, mRNA.	chr10	-	uc007egn.1	yes	no	no	OnlyS5P	uc007egn.1	no	no	yes	PRC.Only	uc007egn.1	no	no	yes	PRC.Only	uc007egn.1	yes	yes	yes	PRC.Active	uc007egn.1	yes	yes	no	Active	0.37	0.24	0.18	11.09	22.52
1597	Myct1	myc target 1 (Myct1), mRNA.	chr10	+	uc007egl.2	no	no	no	Inactive	uc007egl.2	no	no	no	Inactive	uc007egl.2	no	no	no	Inactive	uc007egl.2	no	no	no	Inactive	uc007egl.2	no	no	no	Inactive	0	0	0.02	0	0
1598	Vip	vasoactive intestinal polypeptide (Vip), mRNA.	chr10	+	uc007egk.1	no	no	no	Inactive	uc007egk.1	no	no	no	Inactive	uc007egk.1	no	no	no	Inactive	uc007egk.1	no	no	no	Inactive	uc007egk.1	no	no	no	Inactive	0	0	0	0.11	13.03
1599	Fbxo5	F-box protein 5 (Fbxo5), mRNA.	chr10	-	uc007egj.1	yes	yes	no	Active	uc007egj.1	yes	yes	no	Active	uc007egj.1	yes	yes	no	Active	uc007egj.1	yes	yes	no	Active	uc007egj.1	yes	yes	no	Active	127.57	113.05	83.07	9.35	4.98
1600	Mtrf1l	mitochondrial translational release factor 1-like (Mtrf1l), nuclear gene encoding mitochondrial protein, mRNA.	chr10	-	uc007egi.1	yes	yes	no	Active	uc007egi.1	yes	yes	no	Active	uc007egi.1	yes	yes	no	Active	uc007egi.1	yes	yes	no	Active	uc007egi.1	yes	yes	no	Active	2.13	2.92	3.74	3.72	2.91
1601	Rgs17	regulator of G-protein signaling 17 (Rgs17), transcript variant 1, mRNA.	chr10	-	uc007egh.2	yes	no	yes	PRC.S5p	uc007egh.2	yes	no	yes	PRC.S5p	uc007egh.2	yes	yes	yes	PRC.Active	uc007egh.2	yes	yes	no	Active	uc007egh.2	yes	yes	no	Active	0.05	0.16	0.91	13.1	20.34
1602	Oprm1	opioid receptor, mu 1 (Oprm1), mRNA.	chr10	+	uc007efn.1	no	no	no	Inactive	uc007efn.1	no	no	no	Inactive	uc007egf.1	no	no	no	Inactive	uc007efw.2	no	no	yes	PRC.Only	uc007egd.1	no	no	no	Inactive	0	0	0.02	1.36	2.57
1603	Ipcef1	interaction protein for cytohesin exchange factors 1 (Ipcef1), transcript variant 4, mRNA.	chr10	-	uc007efd.1	no	no	no	Inactive	uc007efd.1	no	no	no	Inactive	uc007efd.1	yes	no	no	OnlyS5P	uc007efd.1	yes	no	no	OnlyS5P	uc007efd.1	no	no	no	Inactive	0.02	0.02	0.29	0.51	0.95
1604	Cnksr3	Cnksr family member 3 (Cnksr3), mRNA.	chr10	-	uc007efb.1	yes	yes	no	Active	uc007efb.1	yes	yes	yes	PRC.Active	uc007efb.1	yes	yes	yes	PRC.Active	uc007efb.1	yes	yes	yes	PRC.Active	uc007efb.1	yes	yes	no	Active	8.52	24.09	19.18	3.23	6.28
1605	Ulbp1	UL16 binding protein 1 (Ulbp1), mRNA.	chr10	-	uc029qvm.1	no	yes	yes	S7p&PRC	uc029qvo.1	no	yes	yes	S7p&PRC	uc029qvo.1	no	no	yes	PRC.Only	uc029qvo.1	no	no	no	Inactive	uc029qvm.1	no	no	no	Inactive	5.62	3.7	2.01	1.52	1.71
1606	Lrp11	low density lipoprotein receptor-related protein 11 (Lrp11), mRNA.	chr10	+	uc007ehv.2	yes	yes	no	Active	uc007ehv.2	yes	yes	no	Active	uc007ehw.2	yes	yes	no	Active	uc007ehw.2	yes	yes	yes	PRC.Active	uc007ehw.2	yes	yes	yes	PRC.Active	24.6	17.52	17.11	31.89	52.02
1607	Pcmt1	protein-L-isoaspartate (D-aspartate) O-methyltransferase 1 (Pcmt1), mRNA.	chr10	-	uc007ehx.2	NA	NA	no	NA	uc007ehx.2	NA	NA	no	NA	uc007ehx.2	NA	NA	no	NA	uc007ehx.2	NA	NA	no	NA	uc007ehx.2	NA	NA	no	NA	49.94	52.11	76.87	91.7	124.84
1608	A630066F11Rik	RIKEN cDNA A630066F11 gene (A630066F11Rik), non-coding RNA.	chr10	+	uc007eib.2	NA	NA	no	NA	uc007eib.2	NA	NA	no	NA	uc007eib.2	NA	NA	no	NA	uc007eib.2	NA	NA	no	NA	uc007eib.2	NA	NA	no	NA	0.28	0.54	1.4	1.34	1.53
1609	Nup43	nucleoporin 43 (Nup43), mRNA.	chr10	+	uc007eid.2	yes	yes	no	Active	uc007eid.2	yes	yes	no	Active	uc007eid.2	yes	yes	no	Active	uc007eid.2	yes	yes	no	Active	uc007eid.2	yes	yes	no	Active	144.17	131.31	93.45	17.37	9.2
1610	BC020402	cDNA sequence BC020402 (BC020402), non-coding RNA.	chr10	-	uc007eie.2	NA	NA	no	NA	uc007eie.2	NA	NA	no	NA	uc007eie.2	NA	NA	no	NA	uc007eie.2	NA	NA	no	NA	uc007eie.2	NA	NA	no	NA	1.29	0.6	2.18	6.28	5.94
1611	Lats1	large tumor suppressor (Lats1), mRNA.	chr10	+	uc007eig.2	NA	NA	no	NA	uc007eig.2	NA	NA	no	NA	uc007eig.2	NA	NA	no	NA	uc007eig.2	NA	NA	no	NA	uc007eig.2	NA	NA	no	NA	9.4	10.68	15.84	41.58	25.39
1612	Katna1	katanin p60 (ATPase-containing) subunit A1 (Katna1), mRNA.	chr10	+	uc007eii.2	yes	yes	no	Active	uc007eii.2	yes	yes	no	Active	uc007eii.2	yes	yes	no	Active	uc007eii.2	yes	yes	no	Active	uc007eii.2	yes	yes	no	Active	60.25	54.65	63.63	21.69	23.4
1613	Ginm1	glycoprotein integral membrane 1 (Ginm1), mRNA.	chr10	-	uc007eil.2	yes	yes	no	Active	uc007eil.2	yes	yes	no	Active	uc007eil.2	yes	yes	no	Active	uc007eil.2	yes	yes	no	Active	uc007eil.2	yes	yes	no	Active	20.87	12.14	20.67	23.34	51.37
1616	Ppil4	peptidylprolyl isomerase (cyclophilin)-like 4 (Ppil4), mRNA.	chr10	+	uc007eip.2	yes	yes	no	Active	uc007eip.2	yes	yes	no	Active	uc007eio.2	yes	yes	no	Active	uc007eip.2	yes	yes	no	Active	uc007eio.2	yes	yes	no	Active	40.28	49.73	42.1	41.3	29.37
1617	Zc3h12d	zinc finger CCCH type containing 12D (Zc3h12d), mRNA.	chr10	+	uc007eiq.2	no	no	no	Inactive	uc007eiq.2	no	no	no	Inactive	uc007eiq.2	no	no	no	Inactive	uc007eiq.2	no	no	no	Inactive	uc007eiq.2	no	no	no	Inactive	0.01	0.08	0.04	0.06	0.14
1618	Mir5104	microRNA 5104 (Mir5104), microRNA.	chr10	+	uc029qvq.1	no	no	no	Inactive	uc029qvq.1	no	no	no	Inactive	uc029qvq.1	no	no	no	Inactive	uc029qvq.1	no	no	no	Inactive	uc029qvq.1	no	no	no	Inactive	0	0	0	0	0
1619	Tab2	TGF-beta activated kinase 1/MAP3K7 binding protein 2 (Tab2), mRNA.	chr10	-	uc007eir.2	yes	yes	no	Active	uc007eir.2	yes	yes	no	Active	uc007eir.2	yes	yes	no	Active	uc007eir.2	yes	yes	no	Active	uc007eir.2	yes	yes	no	Active	51.94	52.53	88.09	68.34	94.8
1620	Ust	uronyl-2-sulfotransferase (Ust), mRNA.	chr10	-	uc007eit.1	yes	no	yes	PRC.S5p	uc007eit.1	yes	yes	yes	PRC.Active	uc007eit.1	yes	yes	yes	PRC.Active	uc007eit.1	yes	yes	yes	PRC.Active	uc007eit.1	yes	yes	yes	PRC.Active	1	4.27	5.48	10.05	6.73
1621	Sash1	SAM and SH3 domain containing 1 (Sash1), mRNA.	chr10	-	uc007eiu.1	yes	yes	no	Active	uc007eiu.1	yes	yes	no	Active	uc007eiv.1	yes	yes	no	Active	uc007eiv.1	yes	yes	no	Active	uc007eiu.1	yes	yes	no	Active	21.86	23.26	18.28	21.27	64.46
1622	Samd5	sterile alpha motif domain containing 5 (Samd5), mRNA.	chr10	-	uc007eiw.1	yes	no	yes	PRC.S5p	uc007eiw.1	yes	no	yes	PRC.S5p	uc007eiw.1	yes	no	yes	PRC.S5p	uc007eiw.1	yes	yes	no	Active	uc007eiw.1	yes	yes	no	Active	0.36	0.06	0.81	12.83	7.57
1623	Gm6150	predicted gene 6150 (Gm6150), non-coding RNA.	chr10	+	uc007eix.2	no	no	no	Inactive	uc007eix.2	no	no	no	Inactive	uc007eix.2	no	no	no	Inactive	uc007eix.2	no	no	no	Inactive	uc007eix.2	no	no	no	Inactive	0	0	0	0	0
1624	Stxbp5	syntaxin binding protein 5 (tomosyn) (Stxbp5), mRNA.	chr10	-	uc007eiz.2	yes	yes	yes	PRC.Active	uc007eiz.2	yes	yes	yes	PRC.Active	uc007eiz.2	yes	yes	yes	PRC.Active	uc007eiz.2	yes	yes	no	Active	uc007eiz.2	yes	yes	no	Active	2.56	1.89	5.14	24.05	19.51
1626	9130014G24Rik	RIKEN cDNA 9130014G24 gene (9130014G24Rik), mRNA.	chr10	-	uc029qvr.1	no	no	no	Inactive	uc029qvr.1	no	no	no	Inactive	uc029qvr.1	no	no	no	Inactive	uc029qvr.1	yes	no	no	OnlyS5P	uc029qvr.1	yes	yes	no	Active	0	0.04	0.03	0.13	2.71
1627	Rab32	RAB32, member RAS oncogene family (Rab32), mRNA.	chr10	-	uc007ejg.1	yes	no	yes	PRC.S5p	uc007ejg.1	yes	no	yes	PRC.S5p	uc007ejg.1	yes	no	yes	PRC.S5p	uc007ejg.1	yes	yes	no	Active	uc007ejg.1	yes	yes	no	Active	0.58	0.91	1.7	1.65	2.46
1628	Gm5177	predicted pseudogene 5177 (Gm5177), non-coding RNA.	chr10	+	uc011xac.1	no	no	no	Inactive	uc011xac.1	no	no	no	Inactive	uc011xac.1	no	no	no	Inactive	uc011xac.1	no	no	no	Inactive	uc011xac.1	no	no	no	Inactive	0	0	0	0.04	0
1629	Grm1	glutamate receptor, metabotropic 1 (Grm1), transcript variant 2, mRNA.	chr10	-	uc007ejh.2	no	no	yes	PRC.Only	uc007ejh.2	no	no	yes	PRC.Only	uc007ejh.2	no	no	yes	PRC.Only	uc007ejj.2	no	no	no	Inactive	uc007ejj.2	no	no	no	Inactive	0	0	0.01	5.79	2.84
1630	4930567K20Rik	RIKEN cDNA 4930567K20 gene (4930567K20Rik), non-coding RNA.	chr10	+	uc007ejk.1	no	no	no	Inactive	uc007ejk.1	no	no	no	Inactive	uc007ejk.1	no	no	no	Inactive	uc007ejl.1	no	no	no	Inactive	uc007ejl.1	no	no	no	Inactive	0	0	0	0	0
1631	Shprh	SNF2 histone linker PHD RING helicase (Shprh), transcript variant 2, mRNA.	chr10	+	uc007ejp.1	yes	yes	no	Active	uc007ejq.1	yes	yes	no	Active	uc007ejq.1	yes	yes	no	Active	uc007ejn.1	yes	yes	no	Active	uc007ejq.1	yes	yes	no	Active	20.86	22	22.91	34.88	28.57
1632	Fbxo30	F-box protein 30 (Fbxo30), transcript variant 1, mRNA.	chr10	+	uc007ejt.2	yes	yes	no	Active	uc007ejt.2	yes	yes	no	Active	uc007ejt.2	yes	yes	no	Active	uc007ejt.2	yes	yes	no	Active	uc007ejt.2	yes	yes	no	Active	26.88	34.4	36.28	16.48	12.6
1633	Epm2a	epilepsy, progressive myoclonic epilepsy, type 2 gene alpha (Epm2a), mRNA.	chr10	+	uc007eju.1	yes	yes	no	Active	uc007eju.1	yes	yes	yes	PRC.Active	uc007eju.1	yes	yes	yes	PRC.Active	uc007ejv.1	yes	yes	no	Active	uc007ejv.1	yes	yes	no	Active	1.18	0.15	1.1	16.19	30.48
1635	Utrn	utrophin (Utrn), mRNA.	chr10	-	uc007eke.1	yes	yes	no	Active	uc007eke.1	yes	yes	yes	PRC.Active	uc007eke.1	yes	yes	yes	PRC.Active	uc007eke.1	yes	yes	yes	PRC.Active	uc007eke.1	yes	yes	no	Active	117.52	64.45	64.7	22.74	18.75
1636	B230208H11Rik	RIKEN cDNA B230208H11 gene (B230208H11Rik), transcript variant 1, non-coding RNA.	chr10	-	uc007ekf.2	yes	yes	no	Active	uc007ekf.2	yes	yes	no	Active	uc007ekf.2	yes	yes	no	Active	uc007ekf.2	yes	yes	no	Active	uc007ekf.2	yes	yes	no	Active	0.73	2.07	1.3	0.48	0.71
1637	Stx11	syntaxin 11 (Stx11), transcript variant 1, mRNA.	chr10	-	uc007ekg.2	yes	no	yes	PRC.S5p	uc007ekg.2	yes	no	yes	PRC.S5p	uc007ekg.2	yes	no	yes	PRC.S5p	uc007ekg.2	yes	yes	no	Active	uc007ekg.2	yes	yes	no	Active	0.41	0.48	0.36	2.35	2.66
1638	Sf3b5	splicing factor 3b, subunit 5 (Sf3b5), mRNA.	chr10	+	uc007eki.2	yes	yes	no	Active	uc007eki.2	yes	yes	no	Active	uc007eki.2	yes	yes	no	Active	uc007eki.2	yes	yes	no	Active	uc007eki.2	yes	yes	no	Active	162.87	164.94	154.16	50.81	45.55
1639	Plagl1	pleiomorphic adenoma gene-like 1 (Plagl1), mRNA.	chr10	+	uc011xaf.1	yes	no	yes	PRC.S5p	uc011xaf.1	no	no	yes	PRC.Only	uc011xaf.1	no	no	yes	PRC.Only	uc007ekm.2	no	no	no	Inactive	uc007ekl.3	no	no	no	Inactive	0.13	0.16	0.14	0.07	0.16
1640	Fam164b	family with sequence similarity 164, member B (Fam164b), mRNA.	chr10	-	uc007eko.2	no	yes	no	OnlyS7P	uc007eko.2	no	no	no	Inactive	uc007eko.2	no	no	no	Inactive	uc007eko.2	no	no	no	Inactive	uc007eko.2	no	no	no	Inactive	0	0	0	0	0
1642	Ltv1	LTV1 homolog (S. cerevisiae) (Ltv1), mRNA.	chr10	-	uc007ekp.1	yes	yes	no	Active	uc007ekp.1	yes	yes	no	Active	uc007ekp.1	yes	yes	no	Active	uc007ekp.1	yes	yes	no	Active	uc007ekp.1	yes	yes	no	Active	109.56	100.68	80.36	22.01	11.42
1643	Phactr2	phosphatase and actin regulator 2 (Phactr2), transcript variant A, mRNA.	chr10	-	uc007eks.2	yes	no	yes	PRC.S5p	uc007eks.2	no	no	yes	PRC.Only	uc007ekr.2	yes	no	no	OnlyS5P	uc007ekr.2	yes	yes	no	Active	uc007ekr.2	yes	yes	no	Active	1.52	0.28	7.51	5.69	10.44
1644	Fuca2	fucosidase, alpha-L- 2, plasma (Fuca2), mRNA.	chr10	+	uc007ekw.1	yes	yes	no	Active	uc007ekw.1	yes	yes	no	Active	uc007ekw.1	yes	yes	no	Active	uc007ekw.1	yes	yes	no	Active	uc007ekw.1	yes	yes	no	Active	12.38	5.85	13.49	11.9	60.52
1645	Pex3	peroxisomal biogenesis factor 3 (Pex3), transcript variant 1, mRNA.	chr10	-	uc011xaj.1	NA	NA	no	NA	uc011xaj.1	NA	NA	no	NA	uc007ekx.2	NA	NA	no	NA	uc007ekx.2	NA	NA	no	NA	uc007ekx.2	NA	NA	no	NA	11.05	9.98	11.86	24.37	30.31
1646	Adat2	adenosine deaminase, tRNA-specific 2 (Adat2), mRNA.	chr10	+	uc007ela.2	NA	NA	no	NA	uc007ela.2	NA	NA	no	NA	uc007ela.2	NA	NA	no	NA	uc007ela.2	NA	NA	no	NA	uc007ela.2	NA	NA	no	NA	19.15	11.93	17.78	9.16	10.03
1647	Aig1	androgen-induced 1 (Aig1), mRNA.	chr10	-	uc007elb.1	yes	no	yes	PRC.S5p	uc007elb.1	no	no	yes	PRC.Only	uc007elb.1	yes	no	yes	PRC.S5p	uc007elb.1	yes	yes	no	Active	uc007elb.1	yes	yes	no	Active	5.99	1.03	18.64	56.99	103.03
1649	Hivep2	human immunodeficiency virus type I enhancer binding protein 2 (Hivep2), mRNA.	chr10	+	uc007elh.1	yes	no	yes	PRC.S5p	uc007elg.1	yes	no	yes	PRC.S5p	uc007elg.1	yes	yes	yes	PRC.Active	uc007elg.1	yes	yes	no	Active	uc007elh.1	yes	yes	no	Active	0.21	0.55	2.54	20.51	18.94
1650	Gpr126	G protein-coupled receptor 126 (Gpr126), mRNA.	chr10	-	uc007elk.1	yes	no	yes	PRC.S5p	uc007elk.1	no	no	yes	PRC.Only	uc007elk.1	no	no	yes	PRC.Only	uc007elk.1	yes	no	yes	PRC.S5p	uc007elk.1	yes	no	yes	PRC.S5p	0.35	0.03	2.17	2.62	8.72
1651	Vta1	Vps20-associated 1 homolog (S. cerevisiae) (Vta1), mRNA.	chr10	-	uc007ell.1	NA	NA	no	NA	uc007ell.1	NA	NA	no	NA	uc007ell.1	NA	NA	no	NA	uc007ell.1	NA	NA	no	NA	uc007ell.1	NA	NA	no	NA	50.83	50.51	63.06	87.54	80.21
1652	1700016L04Rik	RIKEN cDNA 1700016L04 gene (1700016L04Rik), non-coding RNA.	chr10	+	uc007eln.1	NA	NA	no	NA	uc007eln.1	NA	NA	no	NA	uc007eln.1	NA	NA	no	NA	uc007eln.1	NA	NA	no	NA	uc007eln.1	NA	NA	no	NA	0.06	0.06	0.06	0.1	0.07
1653	Gje1	gap junction protein, epsilon 1 (Gje1), mRNA.	chr10	-	uc007elo.1	no	no	no	Inactive	uc007elo.1	no	no	no	Inactive	uc007elo.1	no	no	no	Inactive	uc007elo.1	no	no	no	Inactive	uc007elo.1	no	no	no	Inactive	0	0	0	0	0
1654	Nmbr	neuromedin B receptor (Nmbr), mRNA.	chr10	+	uc011xal.1	no	no	yes	PRC.Only	uc011xal.1	no	no	yes	PRC.Only	uc011xal.1	no	no	yes	PRC.Only	uc011xal.1	no	no	no	Inactive	uc011xal.1	no	no	no	Inactive	0.08	0.14	0.29	0.22	0.75
1657	Gm20125	predicted gene, 20125 (Gm20125), non-coding RNA.	chr10	-	uc007els.2	no	no	no	Inactive	uc007els.2	no	no	no	Inactive	uc007els.2	no	no	no	Inactive	uc007els.2	no	no	no	Inactive	uc007els.2	no	no	no	Inactive	0	0.07	0	0	0.03
1659	Cited2	Cbp/p300-interacting transactivator, with Glu/Asp-rich carboxy-terminal domain, 2 (Cited2), mRNA.	chr10	+	uc007elt.2	yes	yes	no	Active	uc007elt.2	yes	yes	no	Active	uc007elt.2	yes	yes	yes	PRC.Active	uc007elt.2	yes	yes	no	Active	uc007elt.2	yes	yes	no	Active	38.66	44.45	99	52.91	33.98
1660	Txlnb	taxilin beta (Txlnb), mRNA.	chr10	+	uc007elv.1	yes	yes	no	Active	uc007elv.1	yes	no	no	OnlyS5P	uc007elv.1	yes	no	no	OnlyS5P	uc007elv.1	yes	yes	no	Active	uc007elv.1	yes	yes	no	Active	0.83	1.01	1.52	1.06	5.07
1661	Heca	headcase homolog (Drosophila) (Heca), mRNA.	chr10	-	uc007elw.1	yes	yes	no	Active	uc007elw.1	no	no	no	Inactive	uc007elw.1	yes	no	no	OnlyS5P	uc007elw.1	yes	yes	no	Active	uc007elw.1	yes	yes	no	Active	11.45	4.25	12.65	30.55	21.29
1663	3110003A17Rik	RIKEN cDNA 3110003A17 gene (3110003A17Rik), mRNA.	chr10	-	uc007ely.2	yes	yes	yes	PRC.Active	uc007ely.2	yes	yes	no	Active	uc007ely.2	yes	yes	yes	PRC.Active	uc007ely.2	yes	yes	no	Active	uc007ely.2	yes	yes	no	Active	22.07	49.99	134.26	26.29	13.76
1664	Reps1	RalBP1 associated Eps domain containing protein (Reps1), transcript variant 1, mRNA.	chr10	+	uc007ema.2	yes	yes	no	Active	uc007ema.2	yes	yes	no	Active	uc007ema.2	yes	yes	no	Active	uc007ema.2	yes	yes	no	Active	uc007ema.2	yes	yes	no	Active	43.75	37.93	56.39	60.74	38.5
1665	Ect2l	epithelial cell transforming sequence 2 oncogene-like (Ect2l), mRNA.	chr10	-	uc011xan.1	no	no	no	Inactive	uc011xan.1	no	no	no	Inactive	uc011xan.1	no	no	no	Inactive	uc011xan.1	no	no	no	Inactive	uc011xan.1	yes	yes	no	Active	0.03	0.02	0	0	0.35
1666	Ccdc28a	coiled-coil domain containing 28A (Ccdc28a), mRNA.	chr10	-	uc007eme.1	yes	yes	no	Active	uc007eme.1	yes	yes	no	Active	uc007eme.1	yes	yes	no	Active	uc007emf.1	yes	yes	no	Active	uc007eme.1	yes	yes	no	Active	14.89	6.01	6.35	4.79	14.88
1667	Nhsl1	NHS-like 1 (Nhsl1), transcript variant 2, mRNA.	chr10	+	uc007emj.2	no	no	no	Inactive	uc007emj.2	yes	yes	no	Active	uc007emi.1	yes	yes	no	Active	uc007emh.1	yes	yes	no	Active	uc007emi.1	yes	yes	no	Active	3.59	5	22.92	27.91	14.77
1668	Hebp2	heme binding protein 2 (Hebp2), mRNA.	chr10	-	uc007emk.1	yes	yes	no	Active	uc007emk.1	yes	yes	no	Active	uc007emk.1	yes	yes	no	Active	uc007emk.1	yes	yes	yes	PRC.Active	uc007emk.1	yes	yes	no	Active	1.78	1.78	3.62	1.83	2.89
1669	D10Bwg1379e	DNA segment, Chr 10, Brigham & Women's Genetics 1379 expressed (D10Bwg1379e), mRNA.	chr10	-	uc007emn.1	no	no	yes	PRC.Only	uc007emn.1	no	no	yes	PRC.Only	uc007emn.1	no	no	yes	PRC.Only	uc007emn.1	yes	yes	no	Active	uc007emn.1	yes	yes	no	Active	0.57	0.7	1.53	18.33	26.56
1671	Gm4922	predicted gene 4922 (Gm4922), mRNA.	chr10	-	uc007emq.1	no	no	no	Inactive	uc007emq.1	no	no	no	Inactive	uc007emq.1	no	no	no	Inactive	uc007emq.1	no	no	no	Inactive	uc007emq.1	no	no	no	Inactive	0	0	0	0.03	0.02
1672	4930444F02Rik	RIKEN cDNA 4930444F02 gene (4930444F02Rik), transcript variant 2, non-coding RNA.	chr10	-	uc011xaw.2	no	no	no	Inactive	uc011xaw.2	no	no	no	Inactive	uc011xaw.2	no	no	no	Inactive	uc029qvx.1	no	no	no	Inactive	uc011xas.2	no	no	no	Inactive	0.05	0	0	0.8	0.53
1676	Perp	PERP, TP53 apoptosis effector (Perp), mRNA.	chr10	+	uc007emz.1	yes	no	yes	PRC.S5p	uc007emz.1	no	no	yes	PRC.Only	uc007emz.1	yes	no	yes	PRC.S5p	uc007emz.1	yes	no	yes	PRC.S5p	uc007emz.1	yes	no	yes	PRC.S5p	4.58	4.87	10.61	2.39	4.47
1677	Tnfaip3	tumor necrosis factor, alpha-induced protein 3 (Tnfaip3), transcript variant 1, mRNA.	chr10	-	uc007enb.3	yes	no	yes	PRC.S5p	uc007enb.3	yes	yes	yes	PRC.Active	uc007enb.3	yes	no	no	OnlyS5P	uc007enb.3	yes	yes	no	Active	uc007enb.3	yes	yes	no	Active	0.35	0.68	1.63	7.69	4.36
1678	Gm20139	predicted gene, 20139 (Gm20139), transcript variant 2, non-coding RNA.	chr10	+	uc007end.2	no	no	no	Inactive	uc007end.2	no	no	no	Inactive	uc007end.2	yes	no	no	OnlyS5P	uc007end.2	no	no	no	Inactive	uc007end.2	no	no	no	Inactive	0	0	0.02	0.01	0.01
1679	Olig3	oligodendrocyte transcription factor 3 (Olig3), mRNA.	chr10	+	uc007ene.1	yes	no	yes	PRC.S5p	uc007ene.1	yes	no	yes	PRC.S5p	uc007ene.1	yes	no	yes	PRC.S5p	uc007ene.1	no	no	no	Inactive	uc007ene.1	no	no	no	Inactive	0.11	0.31	7.28	0.11	0
1681	Ifngr1	interferon gamma receptor 1 (Ifngr1), mRNA.	chr10	+	uc007eng.1	yes	yes	yes	PRC.Active	uc007eng.1	yes	yes	yes	PRC.Active	uc007eng.1	yes	yes	yes	PRC.Active	uc007eng.1	yes	yes	no	Active	uc007eng.1	yes	yes	no	Active	4.1	2.36	1.9	18.48	23.97
1682	Il22ra2	interleukin 22 receptor, alpha 2 (Il22ra2), mRNA.	chr10	+	uc007enh.1	no	no	no	Inactive	uc007enh.1	no	no	no	Inactive	uc007enh.1	no	no	no	Inactive	uc007enh.1	no	no	no	Inactive	uc007enh.1	no	no	no	Inactive	0	0	0.02	0	0
1683	Il20ra	interleukin 20 receptor, alpha (Il20ra), mRNA.	chr10	+	uc011xax.1	no	no	yes	PRC.Only	uc007eni.1	no	no	yes	PRC.Only	uc007eni.1	no	no	yes	PRC.Only	uc011xax.1	no	no	yes	PRC.Only	uc007eni.1	no	no	yes	PRC.Only	0.05	0.09	0.12	0.08	0.3
1685	Slc35d3	solute carrier family 35, member D3 (Slc35d3), mRNA.	chr10	-	uc007enk.1	yes	no	yes	PRC.S5p	uc007enk.1	yes	yes	yes	PRC.Active	uc007enk.1	yes	no	yes	PRC.S5p	uc007enk.1	yes	yes	yes	PRC.Active	uc007enk.1	yes	yes	yes	PRC.Active	0	2.45	1.29	1.71	2.96
1686	Pex7	peroxisomal biogenesis factor 7 (Pex7), transcript variant 1, mRNA.	chr10	-	uc007enl.2	yes	yes	no	Active	uc007enl.2	yes	yes	no	Active	uc007enl.2	yes	yes	no	Active	uc007enl.2	yes	yes	no	Active	uc007enl.2	yes	yes	no	Active	22.2	18.79	17.43	14.59	30.05
1687	Map3k5	mitogen-activated protein kinase kinase kinase 5 (Map3k5), mRNA.	chr10	+	uc007enm.2	yes	no	yes	PRC.S5p	uc007enm.2	yes	no	yes	PRC.S5p	uc007enm.2	yes	no	yes	PRC.S5p	uc007enm.2	yes	yes	yes	PRC.Active	uc007enm.2	yes	yes	yes	PRC.Active	1.03	0.71	1.71	6.19	5.75
1688	Mtap7	microtubule-associated protein 7 (Mtap7), transcript variant 2, mRNA.	chr10	+	uc011xba.1	yes	yes	yes	PRC.Active	uc011xba.1	no	yes	yes	S7p&PRC	uc011xba.1	no	no	yes	PRC.Only	uc011xba.1	yes	yes	yes	PRC.Active	uc011xba.1	yes	yes	yes	PRC.Active	38.62	9.54	17.03	8.5	15.23
1690	4930405J17Rik	RIKEN cDNA 4930405J17 gene (4930405J17Rik), non-coding RNA.	chr10	-	uc007enq.2	no	NA	no	NA	uc007enq.2	no	no	no	Inactive	uc007enq.2	no	no	no	Inactive	uc007enq.2	no	no	no	Inactive	uc007enq.2	no	no	no	Inactive	0	0	0	0	0
1691	Gm6251	predicted gene 6251 (Gm6251), mRNA.	chr10	+	uc011xbb.1	no	no	no	Inactive	uc011xbb.1	no	no	no	Inactive	uc011xbb.1	no	no	no	Inactive	uc011xbb.1	no	no	no	Inactive	uc011xbb.1	no	no	no	Inactive	1.36	0.97	1.2	0.2	0.39
1693	Bclaf1	BCL2-associated transcription factor 1 (Bclaf1), transcript variant 1, mRNA.	chr10	+	uc007enu.1	yes	yes	no	Active	uc007enu.1	yes	yes	no	Active	uc007enu.1	yes	yes	no	Active	uc007enu.1	yes	yes	no	Active	uc007enu.1	yes	yes	no	Active	119.04	208.75	196.17	111.9	62.93
1694	Fam54a	family with sequence similarity 54, member A (Fam54a), mRNA.	chr10	+	uc007eny.2	yes	yes	no	Active	uc007eny.2	yes	yes	no	Active	uc007eny.2	yes	yes	no	Active	uc007eny.2	yes	yes	no	Active	uc007eny.2	yes	yes	no	Active	14.12	13.14	10.44	1.19	1.22
1695	Pde7b	phosphodiesterase 7B (Pde7b), mRNA.	chr10	-	uc007eoa.2	no	no	yes	PRC.Only	uc007eoa.2	no	no	no	Inactive	uc007eoa.2	no	no	no	Inactive	uc007eob.2	yes	no	no	OnlyS5P	uc007eob.2	yes	yes	no	Active	0	0	0.41	1.11	3.78
1696	Ahi1	Abelson helper integration site 1 (Ahi1), transcript variant 1, mRNA.	chr10	+	uc007eod.2	yes	yes	no	Active	uc007eod.2	yes	yes	no	Active	uc011xbc.1	yes	yes	no	Active	uc007eod.2	yes	yes	no	Active	uc011xbc.1	yes	yes	no	Active	7.47	8.54	18.38	228.85	362.49
1697	Myb	myeloblastosis oncogene (Myb), transcript variant 1, mRNA.	chr10	-	uc007eoh.1	yes	no	yes	PRC.S5p	uc007eoh.1	yes	yes	yes	PRC.Active	uc007eoh.1	yes	no	yes	PRC.S5p	uc007eoi.1	yes	no	yes	PRC.S5p	uc007eoh.1	yes	no	yes	PRC.S5p	4.31	14.47	4.59	1.3	0.5
1699	Hbs1l	Hbs1-like (S. cerevisiae) (Hbs1l), transcript variant 1, mRNA.	chr10	+	uc007eoo.1	yes	yes	no	Active	uc007eoo.1	yes	yes	no	Active	uc007eoo.1	yes	yes	no	Active	uc007eoo.1	yes	yes	no	Active	uc007eoo.1	yes	yes	no	Active	101.65	89.98	83.92	72.11	67.91
1700	4930455C13Rik	RIKEN cDNA 4930455C13 gene (4930455C13Rik), non-coding RNA.	chr10	-	uc011xbe.1	no	NA	no	NA	uc011xbe.1	NA	NA	no	NA	uc011xbe.1	NA	NA	no	NA	uc011xbe.1	no	no	no	Inactive	uc011xbe.1	no	no	no	Inactive	1	0.25	1.11	0.9	0.15
1701	Aldh8a1	aldehyde dehydrogenase 8 family, member A1 (Aldh8a1), mRNA.	chr10	+	uc007eoq.1	no	no	no	Inactive	uc007eoq.1	no	no	no	Inactive	uc007eoq.1	no	no	no	Inactive	uc007eoq.1	no	no	no	Inactive	uc007eoq.1	no	no	no	Inactive	0	0.07	0.04	0.14	0.15
1703	1700020N01Rik	RIKEN cDNA 1700020N01 gene (1700020N01Rik), non-coding RNA.	chr10	+	uc007eos.2	no	no	no	Inactive	uc007eos.2	no	no	no	Inactive	uc007eos.2	no	no	no	Inactive	uc007eos.2	no	no	no	Inactive	uc007eos.2	no	no	no	Inactive	2.35	1.68	0.05	0	0
1704	Gm5420	predicted gene 5420 (Gm5420), non-coding RNA.	chr10	+	uc007eot.1	no	no	no	Inactive	uc007eot.1	no	no	no	Inactive	uc007eot.1	no	no	no	Inactive	uc007eot.1	no	no	no	Inactive	uc007eot.1	no	no	no	Inactive	0	0	0	0	0
1705	Sgk1	serum/glucocorticoid regulated kinase 1 (Sgk1), transcript variant 6, mRNA.	chr10	+	uc007eox.2	yes	yes	no	Active	uc007eox.2	yes	yes	no	Active	uc007eox.2	yes	yes	yes	PRC.Active	uc007eow.2	yes	yes	yes	PRC.Active	uc007eow.2	yes	yes	no	Active	193.24	212.48	11.47	14.89	13.61
1712	4930444G20Rik	RIKEN cDNA 4930444G20 gene (4930444G20Rik), mRNA.	chr10	-	uc011xbi.2	no	no	no	Inactive	uc011xbi.2	no	no	no	Inactive	uc011xbi.2	no	no	no	Inactive	uc011xbi.2	no	no	no	Inactive	uc011xbi.2	no	no	no	Inactive	0.73	0.51	0.03	0	0.03
1714	E030030I06Rik	RIKEN cDNA E030030I06 gene (E030030I06Rik), transcript variant 2, mRNA.	chr10	-	uc007epc.2	yes	yes	yes	PRC.Active	uc007epc.2	yes	yes	yes	PRC.Active	uc007epc.2	yes	no	yes	PRC.S5p	uc007epc.2	yes	yes	yes	PRC.Active	uc007epc.2	yes	yes	yes	PRC.Active	0.05	0.06	0.11	0	0
1715	H60b	histocompatibility 60b (H60b), mRNA.	chr10	+	uc011xbl.1	yes	yes	yes	PRC.Active	uc011xbl.1	yes	yes	yes	PRC.Active	uc011xbl.1	yes	no	yes	PRC.S5p	uc011xbl.1	yes	yes	yes	PRC.Active	uc011xbl.1	yes	no	yes	PRC.S5p	1.89	2.15	0.41	0	0.4
1716	Raet1e	retinoic acid early transcript 1E (Raet1e), mRNA.	chr10	+	uc007epd.1	yes	yes	yes	PRC.Active	uc007epd.1	yes	yes	yes	PRC.Active	uc007epd.1	yes	no	yes	PRC.S5p	uc007epd.1	yes	yes	yes	PRC.Active	uc007epd.1	yes	no	yes	PRC.S5p	18.31	36.34	11.28	0.81	1.18
1718	C920009B18Rik	RIKEN cDNA C920009B18 gene (C920009B18Rik), non-coding RNA.	chr10	+	uc029qwc.1	no	no	yes	PRC.Only	uc007epk.2	no	no	yes	PRC.Only	uc007epk.2	no	no	no	Inactive	uc007epl.2	no	no	no	Inactive	uc007epl.2	no	no	yes	PRC.Only	5.8	2.11	0.01	0	2.62
1719	Gm10825	predicted gene 10825 (Gm10825), non-coding RNA.	chr10	+	uc007epn.2	yes	no	yes	PRC.S5p	uc007epn.2	no	no	yes	PRC.Only	uc007epn.2	no	no	yes	PRC.Only	uc007epn.2	no	no	no	Inactive	uc007epn.2	no	no	yes	PRC.Only	0.12	0.14	0.04	0.05	0.17
1720	Slc2a12	solute carrier family 2 (facilitated glucose transporter), member 12 (Slc2a12), mRNA.	chr10	+	uc007epo.2	yes	no	no	OnlyS5P	uc007epo.2	yes	no	no	OnlyS5P	uc007epo.2	yes	yes	no	Active	uc007epo.2	yes	yes	no	Active	uc007epo.2	yes	yes	no	Active	0.06	0.04	1.21	6.16	27.15
1721	Tbpl1	TATA box binding protein-like 1 (Tbpl1), mRNA.	chr10	-	uc007epq.2	yes	yes	no	Active	uc007epp.2	yes	yes	no	Active	uc007epp.2	yes	yes	no	Active	uc007epp.2	yes	yes	no	Active	uc007epq.2	yes	yes	no	Active	23.36	31.39	48.85	72.31	41.15
1723	Tcf21	transcription factor 21 (Tcf21), mRNA.	chr10	-	uc007eps.2	no	no	yes	PRC.Only	uc007eps.2	yes	no	yes	PRC.S5p	uc007eps.2	yes	no	yes	PRC.S5p	uc007eps.2	no	no	yes	PRC.Only	uc007eps.2	no	no	yes	PRC.Only	0	0.04	0.22	0	0.2
1724	Eya4	eyes absent 4 homolog (Drosophila) (Eya4), mRNA.	chr10	-	uc007ept.1	yes	no	yes	PRC.S5p	uc007ept.1	yes	no	yes	PRC.S5p	uc007ept.1	yes	no	yes	PRC.S5p	uc007ept.1	yes	no	yes	PRC.S5p	uc007ept.1	yes	no	yes	PRC.S5p	0	0.09	3.59	0.95	1.12
1732	Rps12	ribosomal protein S12 (Rps12), mRNA.	chr10	-	uc007epx.2	yes	yes	no	Active	uc007epx.2	yes	yes	yes	PRC.Active	uc007epx.2	yes	yes	no	Active	uc007epw.2	yes	yes	no	Active	uc007epw.2	yes	yes	no	Active	6781.36	7217.72	6207.14	1706.08	1738.36
1733	1110021L09Rik	RIKEN cDNA 1110021L09 gene (1110021L09Rik), mRNA.	chr10	+	uc007epz.3	yes	no	no	OnlyS5P	uc007epz.3	yes	no	no	OnlyS5P	uc007eqa.2	yes	no	yes	PRC.S5p	uc007eqa.2	yes	yes	no	Active	uc007eqa.2	yes	yes	no	Active	1.79	5.47	8.52	13.39	18.95
1734	Vnn3	vanin 3 (Vnn3), mRNA.	chr10	+	uc007eqb.2	no	no	no	Inactive	uc007eqb.2	no	no	no	Inactive	uc007eqb.2	no	no	no	Inactive	uc007eqb.2	no	no	no	Inactive	uc007eqb.2	no	no	no	Inactive	0	0	0	0	0.07
1735	Vnn1	vanin 1 (Vnn1), mRNA.	chr10	+	uc007eqc.2	no	no	no	Inactive	uc007eqc.2	no	no	no	Inactive	uc007eqc.2	no	no	no	Inactive	uc007eqc.2	no	no	no	Inactive	uc007eqc.2	no	no	no	Inactive	0	0	0.1	0	0.33
1736	Taar1	trace amine-associated receptor 1 (Taar1), mRNA.	chr10	+	uc007eqd.1	no	no	no	Inactive	uc007eqd.1	no	no	no	Inactive	uc007eqd.1	no	no	no	Inactive	uc007eqd.1	no	no	no	Inactive	uc007eqd.1	no	no	no	Inactive	0	0	0	0	0
1737	Taar2	trace amine-associated receptor 2 (Taar2), mRNA.	chr10	+	uc007eqe.1	no	no	no	Inactive	uc007eqe.1	no	no	no	Inactive	uc007eqe.1	no	no	no	Inactive	uc007eqe.1	no	no	no	Inactive	uc007eqe.1	no	no	no	Inactive	0	0	0	0.26	0
1738	Taar3	trace amine-associated receptor 3 (Taar3), mRNA.	chr10	+	uc007eqf.1	no	no	no	Inactive	uc007eqf.1	no	no	no	Inactive	uc007eqf.1	no	no	no	Inactive	uc007eqf.1	no	no	no	Inactive	uc007eqf.1	no	no	no	Inactive	0	0	0	0	0
1739	Taar4	trace amine-associated receptor 4 (Taar4), mRNA.	chr10	+	uc007eqg.1	no	no	no	Inactive	uc007eqg.1	no	no	no	Inactive	uc007eqg.1	no	no	no	Inactive	uc007eqg.1	no	no	no	Inactive	uc007eqg.1	no	no	no	Inactive	0	0	0	0.08	0
1740	Taar5	trace amine-associated receptor 5 (Taar5), mRNA.	chr10	+	uc007eqh.1	no	no	no	Inactive	uc007eqh.1	no	no	no	Inactive	uc007eqh.1	no	no	no	Inactive	uc007eqh.1	no	no	no	Inactive	uc007eqh.1	no	no	no	Inactive	0	0	0	0	0
1741	Taar6	trace amine-associated receptor 6 (Taar6), mRNA.	chr10	-	uc007eqi.1	no	no	no	Inactive	uc007eqi.1	no	no	no	Inactive	uc007eqi.1	no	no	no	Inactive	uc007eqi.1	no	no	no	Inactive	uc007eqi.1	no	no	no	Inactive	0	0	0	0	0
1742	Taar7a	trace amine-associated receptor 7A (Taar7a), mRNA.	chr10	-	uc007eqj.1	no	no	no	Inactive	uc007eqj.1	no	no	no	Inactive	uc007eqj.1	no	no	no	Inactive	uc007eqj.1	no	no	no	Inactive	uc007eqj.1	no	no	no	Inactive	0	0	0	0	0
1743	Taar7b	trace amine-associated receptor 7B (Taar7b), mRNA.	chr10	+	uc007eqk.1	no	no	no	Inactive	uc007eqk.1	no	no	no	Inactive	uc007eqk.1	no	no	no	Inactive	uc007eqk.1	no	no	no	Inactive	uc007eqk.1	no	no	no	Inactive	0	0	0	0	0
1744	Taar7d	trace amine-associated receptor 7D (Taar7d), mRNA.	chr10	+	uc007eql.1	no	no	no	Inactive	uc007eql.1	no	no	no	Inactive	uc007eql.1	no	no	no	Inactive	uc007eql.1	no	no	no	Inactive	uc007eql.1	no	no	no	Inactive	0	0	0	0	0
1745	Taar7e	trace amine-associated receptor 7E (Taar7e), mRNA.	chr10	+	uc007eqm.1	no	no	no	Inactive	uc007eqm.1	no	no	no	Inactive	uc007eqm.1	no	no	no	Inactive	uc007eqm.1	no	no	no	Inactive	uc007eqm.1	no	no	no	Inactive	0	0	0	0	0
1746	Taar7f	trace amine-associated receptor 7F (Taar7f), mRNA.	chr10	+	uc007eqn.1	no	no	no	Inactive	uc007eqn.1	no	no	no	Inactive	uc007eqn.1	no	no	no	Inactive	uc007eqn.1	no	no	no	Inactive	uc007eqn.1	no	no	no	Inactive	0	0	0	0	0
1747	Taar8a	trace amine-associated receptor 8A (Taar8a), mRNA.	chr10	+	uc007eqo.1	no	no	no	Inactive	uc007eqo.1	no	no	no	Inactive	uc007eqo.1	no	no	no	Inactive	uc007eqo.1	no	no	no	Inactive	uc007eqo.1	no	no	no	Inactive	0	0	0	0	0
1748	Taar8b	trace amine-associated receptor 8B (Taar8b), mRNA.	chr10	-	uc007eqp.1	no	no	no	Inactive	uc007eqp.1	no	no	no	Inactive	uc007eqp.1	no	no	no	Inactive	uc007eqp.1	no	no	no	Inactive	uc007eqp.1	no	no	no	Inactive	0	0	0	0	0
1749	Taar8c	trace amine-associated receptor 8C (Taar8c), mRNA.	chr10	-	uc007eqq.2	no	no	no	Inactive	uc007eqq.2	no	no	no	Inactive	uc007eqq.2	no	no	no	Inactive	uc007eqq.2	no	no	no	Inactive	uc007eqq.2	no	no	no	Inactive	0	0	0	0	0
1750	Taar9	trace amine-associated receptor 9 (Taar9), mRNA.	chr10	-	uc007eqr.1	no	no	no	Inactive	uc007eqr.1	no	no	no	Inactive	uc007eqr.1	no	no	no	Inactive	uc007eqr.1	no	no	no	Inactive	uc007eqr.1	no	no	no	Inactive	0	0	0	0	0
1751	Stx7	syntaxin 7 (Stx7), mRNA.	chr10	+	uc007eqs.1	no	no	no	Inactive	uc007eqs.1	yes	yes	no	Active	uc007eqs.1	yes	yes	no	Active	uc007eqt.1	yes	yes	no	Active	uc007eqt.1	yes	yes	no	Active	27.54	18.94	32.03	227.25	191.59
1752	Moxd1	monooxygenase, DBH-like 1 (Moxd1), mRNA.	chr10	+	uc007equ.1	no	no	yes	PRC.Only	uc007equ.1	no	no	yes	PRC.Only	uc007equ.1	no	no	yes	PRC.Only	uc007equ.1	no	no	yes	PRC.Only	uc007equ.1	no	no	yes	PRC.Only	0.79	0.88	3.81	0.87	6.51
1754	Ctgf	connective tissue growth factor (Ctgf), mRNA.	chr10	+	uc011xbr.1	yes	yes	no	Active	uc011xbr.1	yes	yes	no	Active	uc011xbr.1	yes	yes	yes	PRC.Active	uc011xbr.1	yes	yes	no	Active	uc011xbr.1	yes	yes	yes	PRC.Active	9.37	11.44	108.11	5.81	12.99
1755	Enpp1	ectonucleotide pyrophosphatase/phosphodiesterase 1 (Enpp1), mRNA.	chr10	-	uc007eqz.1	yes	no	yes	PRC.S5p	uc007eqz.1	yes	no	yes	PRC.S5p	uc011xbs.1	yes	no	yes	PRC.S5p	uc011xbs.1	yes	no	yes	PRC.S5p	uc007eqz.1	yes	yes	yes	PRC.Active	0.18	0.22	0.48	15.47	38.82
1756	Enpp3	ectonucleotide pyrophosphatase/phosphodiesterase 3 (Enpp3), mRNA.	chr10	-	uc007era.1	yes	yes	no	Active	uc007era.1	yes	yes	no	Active	uc007era.1	no	yes	no	OnlyS7P	uc007erb.1	yes	no	no	OnlyS5P	uc007erb.1	no	no	no	Inactive	64.46	127.93	30.16	2.68	1.36
1757	Med23	mediator complex subunit 23 (Med23), transcript variant 1, mRNA.	chr10	+	uc007ere.2	yes	yes	no	Active	uc011xbu.1	yes	yes	no	Active	uc011xbu.1	yes	yes	no	Active	uc011xbu.1	yes	yes	no	Active	uc011xbu.1	yes	yes	no	Active	24.48	31.8	32.18	26.87	16.61
1758	Arg1	arginase, liver (Arg1), mRNA.	chr10	-	uc007erg.2	no	no	no	Inactive	uc007erg.2	no	no	no	Inactive	uc007erg.2	no	no	no	Inactive	uc007erg.2	no	no	no	Inactive	uc007erg.2	no	no	no	Inactive	0	0.21	0.28	0.22	0.29
1760	Akap7	A kinase (PRKA) anchor protein 7 (Akap7), mRNA.	chr10	-	uc007erh.1	no	no	no	Inactive	uc007erh.1	no	no	yes	PRC.Only	uc007erh.1	no	no	no	Inactive	uc007erh.1	yes	yes	no	Active	uc007erh.1	yes	yes	no	Active	10.14	3.71	6.37	22.5	28.41
1761	Epb4.1l2	erythrocyte protein band 4.1-like 2 (Epb4.1l2), transcript variant 1, mRNA.	chr10	+	uc007erk.2	yes	yes	no	Active	uc007erk.2	yes	yes	yes	PRC.Active	uc007erk.2	yes	yes	yes	PRC.Active	uc007erk.2	yes	yes	no	Active	uc007erk.2	yes	yes	no	Active	67.56	88.4	61.77	44.92	97.86
1762	2010003K15Rik	RIKEN cDNA 2010003K15 gene (2010003K15Rik), mRNA.	chr10	-	uc007erv.2	no	no	no	Inactive	uc007erv.2	no	no	no	Inactive	uc007erv.2	no	no	no	Inactive	uc007erv.2	no	no	no	Inactive	uc007erv.2	no	no	no	Inactive	0	0	0	0	0.11
1763	4930401C15Rik	RIKEN cDNA 4930401C15 gene (4930401C15Rik), non-coding RNA.	chr10	-	uc029qwl.1	no	no	no	Inactive	uc029qwl.1	no	no	no	Inactive	uc029qwl.1	no	no	no	Inactive	uc029qwl.1	no	no	no	Inactive	uc029qwl.1	no	no	no	Inactive	0	0	0	0	0
1764	Mir680-3	microRNA 680-3 (Mir680-3), microRNA.	chr10	-	uc029qwm.1	no	no	no	Inactive	uc029qwm.1	no	no	yes	PRC.Only	uc029qwm.1	no	no	no	Inactive	uc029qwm.1	no	no	no	Inactive	uc029qwm.1	no	no	no	Inactive	0	0	0	0	0
1765	Tmem200a	transmembrane protein 200A (Tmem200a), mRNA.	chr10	-	uc007erw.2	NA	no	NA	NA	uc007erx.2	NA	no	NA	NA	uc007erx.2	NA	NA	NA	NA	uc007erx.2	NA	NA	no	NA	uc007erx.2	NA	NA	no	NA	0.03	0.24	4.59	27.45	18.49
1766	Gm9767	predicted gene 9767 (Gm9767), non-coding RNA.	chr10	+	uc011xbw.1	NA	no	NA	NA	uc011xbw.1	NA	no	NA	NA	uc011xbw.1	NA	NA	NA	NA	uc011xbw.1	NA	NA	no	NA	uc011xbw.1	NA	NA	no	NA	0	0.04	0	2.93	1.64
1767	Samd3	sterile alpha motif domain containing 3 (Samd3), transcript variant 2, mRNA.	chr10	+	uc011xbx.1	no	no	no	Inactive	uc011xbx.1	no	no	no	Inactive	uc011xbx.1	no	no	no	Inactive	uc007erz.1	no	no	no	Inactive	uc007erz.1	no	no	no	Inactive	0	0.03	0.03	37.08	3.56
1768	L3mbtl3	l(3)mbt-like 3 (Drosophila) (L3mbtl3), mRNA.	chr10	-	uc007esb.1	yes	no	yes	PRC.S5p	uc007esa.1	yes	yes	yes	PRC.Active	uc007esd.1	yes	yes	yes	PRC.Active	uc007esb.1	yes	yes	no	Active	uc007esb.1	yes	yes	no	Active	1.84	8.76	13.42	58.61	20.71
1770	Gm8709	predicted gene 8709 (Gm8709), non-coding RNA.	chr10	-	uc011xby.1	no	no	no	Inactive	uc011xby.1	no	no	no	Inactive	uc011xby.1	no	no	no	Inactive	uc011xby.1	no	no	no	Inactive	uc011xby.1	no	no	no	Inactive	0	0	0	0	0
1776	Arhgap18	Rho GTPase activating protein 18 (Arhgap18), mRNA.	chr10	+	uc007ese.1	yes	yes	yes	PRC.Active	uc007ese.1	yes	yes	no	Active	uc007ese.1	yes	yes	no	Active	uc007ese.1	yes	yes	no	Active	uc007ese.1	yes	yes	no	Active	1.49	1.84	2.75	14.75	9.85
1777	Lama2	laminin, alpha 2 (Lama2), mRNA.	chr10	-	uc007esh.1	no	no	no	Inactive	uc007esh.1	no	no	no	Inactive	uc007esh.1	no	no	no	Inactive	uc007esi.1	no	no	no	Inactive	uc007esi.1	no	no	no	Inactive	0.09	0.04	0.48	3.21	4.61
1779	Ptprk	protein tyrosine phosphatase, receptor type, K (Ptprk), mRNA.	chr10	+	uc011xca.1	yes	yes	no	Active	uc007esj.1	yes	yes	no	Active	uc007esj.1	yes	yes	no	Active	uc007esl.1	yes	yes	no	Active	uc011xca.1	yes	yes	no	Active	50.71	35.02	21.15	21.02	14.96
1780	Themis	thymocyte selection associated (Themis), mRNA.	chr10	+	uc007eso.1	no	no	no	Inactive	uc007esq.1	no	no	no	Inactive	uc007esq.1	no	no	no	Inactive	uc007esq.1	no	no	no	Inactive	uc007eso.1	no	no	no	Inactive	0.33	0.2	0.02	0.02	0
1781	4930519F09Rik	RIKEN cDNA 4930519F09 gene (4930519F09Rik), non-coding RNA.	chr10	-	uc011xcc.1	no	no	no	Inactive	uc011xcc.1	no	no	no	Inactive	uc011xcc.1	no	no	no	Inactive	uc011xcc.1	no	no	no	Inactive	uc011xcc.1	no	no	no	Inactive	0	0.03	0	0	0.04
1782	2310057J18Rik	RIKEN cDNA 2310057J18 gene (2310057J18Rik), mRNA.	chr10	-	uc007esr.2	no	no	no	Inactive	uc007esr.2	no	no	no	Inactive	uc007esr.2	no	no	no	Inactive	uc007esr.2	no	no	no	Inactive	uc007esr.2	no	no	no	Inactive	0	0	0	0	0
1783	6330407J23Rik	RIKEN cDNA 6330407J23 gene (6330407J23Rik), mRNA.	chr10	+	uc007est.1	yes	yes	no	Active	uc007est.1	yes	yes	yes	PRC.Active	uc007est.1	yes	yes	yes	PRC.Active	uc007est.1	yes	yes	no	Active	uc007est.1	yes	yes	no	Active	1.41	7.81	17.78	106.83	31.86
1784	9330159F19Rik	RIKEN cDNA 9330159F19 gene (9330159F19Rik), mRNA.	chr10	+	uc007esv.2	no	no	no	Inactive	uc007esv.2	no	no	no	Inactive	uc007esv.2	no	no	no	Inactive	uc007esv.2	yes	no	no	OnlyS5P	uc007esv.2	yes	no	no	OnlyS5P	0.1	1.03	2.96	87.02	32.03
1785	Echdc1	enoyl Coenzyme A hydratase domain containing 1 (Echdc1), transcript variant 2, mRNA.	chr10	+	uc007esw.2	yes	yes	no	Active	uc007esw.2	yes	yes	no	Active	uc007esw.2	yes	yes	no	Active	uc007esw.2	yes	yes	no	Active	uc007esw.2	yes	yes	no	Active	4.48	4.37	11.02	11.82	26.64
1786	Rnf146	ring finger protein 146 (Rnf146), transcript variant 1, mRNA.	chr10	-	uc011xcf.1	yes	yes	no	Active	uc011xcf.1	yes	yes	no	Active	uc011xcf.1	yes	yes	no	Active	uc011xcf.1	yes	yes	no	Active	uc011xcf.1	yes	yes	no	Active	17.56	18.35	29.44	42.7	27.05
1787	Rspo3	R-spondin 3 homolog (Xenopus laevis) (Rspo3), mRNA.	chr10	-	uc007etb.2	no	no	yes	PRC.Only	uc007etb.2	no	no	yes	PRC.Only	uc007etb.2	yes	no	yes	PRC.S5p	uc007etb.2	yes	no	yes	PRC.S5p	uc007etb.2	yes	no	yes	PRC.S5p	0.06	0.02	0.23	10.48	1.03
1788	Cenpw	centromere protein W (Cenpw), mRNA.	chr10	-	uc007etd.2	yes	yes	no	Active	uc007etd.2	yes	yes	no	Active	uc007etd.2	yes	yes	no	Active	uc007etc.3	yes	yes	no	Active	uc007etc.3	yes	yes	no	Active	35.1	30.22	20.45	5.06	4.04
1789	Trmt11	tRNA methyltransferase 11 homolog (S. cerevisiae) (Trmt11), mRNA.	chr10	-	uc007ete.1	yes	yes	no	Active	uc007ete.1	yes	yes	no	Active	uc007ete.1	yes	yes	no	Active	uc007ete.1	yes	yes	no	Active	uc007ete.1	yes	yes	no	Active	19.11	21.3	18.21	5.05	4.01
1790	Gm20300	predicted gene, 20300 (Gm20300), non-coding RNA.	chr10	-	uc029qwt.1	no	no	no	Inactive	uc029qwt.1	no	no	no	Inactive	uc029qwt.1	no	no	no	Inactive	uc029qwt.1	no	no	no	Inactive	uc029qwt.1	no	no	no	Inactive	2.15	1.99	1.19	10.11	14.8
1791	Hint3	histidine triad nucleotide binding protein 3 (Hint3), mRNA.	chr10	-	uc007etg.1	yes	yes	no	Active	uc007etg.1	yes	yes	no	Active	uc007etg.1	yes	yes	no	Active	uc007etg.1	yes	yes	no	Active	uc007etg.1	yes	yes	no	Active	14.3	8.82	7.08	21.9	37.06
1792	Ncoa7	nuclear receptor coactivator 7 (Ncoa7), transcript variant 1, mRNA.	chr10	-	uc007etl.2	yes	yes	no	Active	uc007etl.2	yes	yes	no	Active	uc007etl.2	yes	yes	no	Active	uc007eto.2	yes	yes	no	Active	uc007etl.2	yes	yes	no	Active	5.9	6.37	5.96	44.56	36.3
1793	Hey2	hairy/enhancer-of-split related with YRPW motif 2 (Hey2), mRNA.	chr10	-	uc007etp.1	yes	no	yes	PRC.S5p	uc007etp.1	yes	no	yes	PRC.S5p	uc007etp.1	yes	yes	yes	PRC.Active	uc007etp.1	yes	yes	yes	PRC.Active	uc007etp.1	yes	yes	yes	PRC.Active	0.37	0.25	2.5	3.98	9.46
1796	Hddc2	HD domain containing 2 (Hddc2), mRNA.	chr10	+	uc007etq.1	yes	yes	no	Active	uc007etq.1	yes	yes	no	Active	uc007etq.1	yes	yes	no	Active	uc007etq.1	yes	yes	no	Active	uc007etq.1	yes	yes	no	Active	61.35	48.7	42.86	38	52.85
1797	Tpd52l1	tumor protein D52-like 1 (Tpd52l1), mRNA.	chr10	-	uc011xci.1	yes	no	no	OnlyS5P	uc011xci.1	yes	no	no	OnlyS5P	uc011xci.1	yes	no	no	OnlyS5P	uc011xci.1	yes	yes	no	Active	uc011xci.1	yes	yes	no	Active	30.32	24.73	14.82	19.03	29.32
1798	Gm3258	predicted gene 3258 (Gm3258), mRNA.	chr10	-	uc011xck.1	no	no	no	Inactive	uc011xck.1	no	no	no	Inactive	uc011xck.1	no	no	no	Inactive	uc011xck.1	no	no	no	Inactive	uc011xck.1	no	no	no	Inactive	0.55	0.91	1.29	0.4	0.92
1799	Rnf217	ring finger protein 217 (Rnf217), mRNA.	chr10	-	uc007etu.2	yes	no	yes	PRC.S5p	uc007etu.2	yes	no	yes	PRC.S5p	uc007etu.2	yes	yes	yes	PRC.Active	uc007etu.2	yes	yes	no	Active	uc007etu.2	yes	yes	no	Active	0.24	1.46	8.69	14.88	16.23
1800	Nkain2	Na+/K+ transporting ATPase interacting 2 (Nkain2), transcript variant 1, mRNA.	chr10	-	uc007etw.2	yes	yes	yes	PRC.Active	uc007etw.2	yes	yes	yes	PRC.Active	uc007ety.2	yes	yes	yes	PRC.Active	uc007ety.2	yes	yes	no	Active	uc007etw.2	yes	yes	yes	PRC.Active	0.01	0	0.3	20.26	24.54
1801	Trdn	triadin (Trdn), mRNA.	chr10	+	uc007eua.2	no	no	no	Inactive	uc007eua.2	no	no	no	Inactive	uc007etz.2	no	no	no	Inactive	uc007etz.2	no	no	no	Inactive	uc007eub.2	no	no	no	Inactive	0.01	0	0.05	0.09	0.05
1802	D830005E20Rik	RIKEN cDNA D830005E20 gene (D830005E20Rik), non-coding RNA.	chr10	-	uc007euc.1	no	no	no	Inactive	uc007euc.1	no	no	no	Inactive	uc007euc.1	no	no	no	Inactive	uc007euc.1	no	no	no	Inactive	uc007euc.1	no	no	no	Inactive	0	0	0	0	0
1803	Clvs2	clavesin 2 (Clvs2), mRNA.	chr10	-	uc007euf.1	no	yes	no	OnlyS7P	uc007euf.1	yes	yes	no	Active	uc007eue.1	no	no	no	Inactive	uc007euf.1	yes	yes	no	Active	uc007eue.1	yes	yes	yes	PRC.Active	3.84	2.91	2.01	16.07	14.84
1804	Gm4794	predicted gene 4794 (Gm4794), mRNA.	chr10	-	uc011xcm.1	no	no	no	Inactive	uc011xcm.1	no	no	no	Inactive	uc011xcm.1	no	no	no	Inactive	uc011xcm.1	no	no	no	Inactive	uc011xcm.1	no	no	no	Inactive	0	0	0	0	0
1805	Sult3a1	sulfotransferase family 3A, member 1 (Sult3a1), mRNA.	chr10	+	uc011xcn.1	no	no	no	Inactive	uc011xcn.1	no	no	no	Inactive	uc011xcn.1	no	no	no	Inactive	uc011xcn.1	no	no	no	Inactive	uc011xcn.1	no	no	no	Inactive	0	0	0	0	0
1806	Rsph4a	radial spoke head 4 homolog A (Chlamydomonas) (Rsph4a), mRNA.	chr10	+	uc007euh.2	yes	yes	no	Active	uc007euh.2	yes	no	no	OnlyS5P	uc007euh.2	yes	no	no	OnlyS5P	uc007euh.2	no	no	no	Inactive	uc007euh.2	yes	yes	no	Active	0.7	1.21	0.33	4.74	23.5
1807	Zufsp	zinc finger with UFM1-specific peptidase domain (Zufsp), mRNA.	chr10	-	uc007eum.1	yes	yes	no	Active	uc007eum.1	yes	yes	no	Active	uc007eum.1	yes	yes	no	Active	uc007eum.1	yes	yes	no	Active	uc007eum.1	yes	yes	no	Active	12.41	12.78	10.33	11.07	9.59
1808	A830082N09Rik	RIKEN cDNA A830082N09 gene (A830082N09Rik), non-coding RNA.	chr10	-	uc011xco.2	no	yes	no	OnlyS7P	uc011xco.2	no	no	no	Inactive	uc011xco.2	no	no	no	Inactive	uc011xco.2	no	no	no	Inactive	uc011xco.2	no	no	no	Inactive	0.61	0.54	1.4	15.01	10.44
1809	Rwdd1	RWD domain containing 1 (Rwdd1), mRNA.	chr10	-	uc007eun.1	yes	yes	no	Active	uc007eun.1	yes	yes	no	Active	uc007eun.1	yes	yes	no	Active	uc007eun.1	yes	yes	no	Active	uc007eun.1	yes	yes	no	Active	102.97	120.76	149.61	98.08	81.13
1810	Bet3l	BET3 like (S. cerevisiae) (Bet3l), mRNA.	chr10	+	uc007euo.1	no	no	no	Inactive	uc007euo.1	no	no	no	Inactive	uc007euo.1	no	no	no	Inactive	uc007euo.1	no	no	no	Inactive	uc007euo.1	no	no	no	Inactive	0	0	0.05	0.07	0.05
1811	Fam26d	family with sequence similarity 26, member D (Fam26d), mRNA.	chr10	-	uc007eup.1	no	no	no	Inactive	uc007eup.1	no	no	no	Inactive	uc007eup.1	no	no	no	Inactive	uc007eup.1	no	no	no	Inactive	uc007eup.1	no	no	no	Inactive	0	0	0	0.02	0.01
1812	Fam26e	family with sequence similarity 26, member E (Fam26e), mRNA.	chr10	-	uc007euq.1	no	no	no	Inactive	uc007euq.1	no	no	no	Inactive	uc007euq.1	no	no	no	Inactive	uc007euq.1	no	no	no	Inactive	uc007euq.1	no	no	no	Inactive	0.73	0.11	0.23	0.09	2.48
1813	Fam26f	family with sequence similarity 26, member F (Fam26f), mRNA.	chr10	-	uc007eur.2	yes	no	yes	PRC.S5p	uc007eur.2	no	no	yes	PRC.Only	uc007eur.2	no	no	yes	PRC.Only	uc007eur.2	no	no	no	Inactive	uc007eur.2	no	no	no	Inactive	0.53	0.94	0.25	0.08	0.12
1814	Dse	dermatan sulfate epimerase (Dse), mRNA.	chr10	-	uc007eus.1	yes	yes	no	Active	uc007eus.1	yes	yes	no	Active	uc007eus.1	yes	yes	no	Active	uc007eus.1	yes	yes	no	Active	uc007eus.1	yes	yes	no	Active	33.76	21.23	33.57	8.98	11.2
1815	Tspyl1	testis-specific protein, Y-encoded-like 1 (Tspyl1), mRNA.	chr10	+	uc007eut.2	yes	yes	no	Active	uc007eut.2	yes	yes	no	Active	uc007eut.2	yes	yes	no	Active	uc007eut.2	yes	yes	no	Active	uc007eut.2	yes	yes	no	Active	36.67	26.55	39.89	106.86	87.33
1816	Tspyl4	TSPY-like 4 (Tspyl4), mRNA.	chr10	+	uc007euu.1	yes	yes	no	Active	uc007euu.1	yes	yes	yes	PRC.Active	uc007euu.1	yes	yes	no	Active	uc007euu.1	yes	yes	no	Active	uc007euu.1	yes	yes	no	Active	4.02	1.62	18.29	282.69	198.59
1817	Nt5dc1	5'-nucleotidase domain containing 1 (Nt5dc1), mRNA.	chr10	-	uc007euv.1	yes	yes	no	Active	uc007euv.1	yes	yes	no	Active	uc007euv.1	yes	yes	no	Active	uc007euv.1	yes	yes	no	Active	uc007euv.1	yes	yes	no	Active	12.65	7.48	6.63	1.45	2.24
1818	Col10a1	collagen, type X, alpha 1 (Col10a1), mRNA.	chr10	+	uc011xcr.1	no	no	no	Inactive	uc011xcr.1	no	no	no	Inactive	uc011xcr.1	no	no	no	Inactive	uc011xcr.1	no	no	no	Inactive	uc011xcr.1	no	no	no	Inactive	0.04	0.06	0	0.2	0.56
1819	Frk	fyn-related kinase (Frk), transcript variant 1, mRNA.	chr10	+	uc007evb.2	no	no	no	Inactive	uc007eva.2	no	no	no	Inactive	uc007eva.2	no	no	no	Inactive	uc007evb.2	no	no	no	Inactive	uc007eva.2	no	no	no	Inactive	0.04	0.06	0.3	0.15	0.26
1820	Hs3st5	heparan sulfate (glucosamine) 3-O-sulfotransferase 5 (Hs3st5), transcript variant 1, mRNA.	chr10	+	uc007evd.1	yes	no	yes	PRC.S5p	uc007evd.1	yes	no	yes	PRC.S5p	uc007evd.1	yes	no	yes	PRC.S5p	uc007evd.1	yes	no	yes	PRC.S5p	uc007evd.1	yes	yes	yes	PRC.Active	0.02	0.17	0.51	17.26	5.35
1821	Hdac2	histone deacetylase 2 (Hdac2), mRNA.	chr10	+	uc007evf.1	yes	yes	yes	PRC.Active	uc007evf.1	yes	yes	yes	PRC.Active	uc007evf.1	yes	yes	yes	PRC.Active	uc007evf.1	yes	yes	no	Active	uc007evf.1	yes	yes	no	Active	180.49	134.74	244.36	310.11	121.57
1822	AK017779	8 days embryo whole body cDNA, RIKEN full-length enriched library, clone:5730519L10 product:myristoylated alanine rich protein kinase C substrate, full insert sequence.	chr10	-	uc007evh.2	yes	yes	yes	PRC.Active	uc007evh.2	yes	yes	yes	PRC.Active	uc007evh.2	yes	yes	yes	PRC.Active	uc007evg.1	yes	yes	no	Active	uc007evg.1	yes	yes	no	Active	21.87	37.46	140.8	427.61	271.63
1826	Rfpl4b	ret finger protein-like 4B (Rfpl4b), mRNA.	chr10	-	uc011xct.1	no	no	no	Inactive	uc011xct.1	no	no	no	Inactive	uc011xct.1	no	no	no	Inactive	uc011xct.1	no	no	no	Inactive	uc011xct.1	no	no	no	Inactive	0	0	0.05	0.08	0.06
1827	Lama4	laminin, alpha 4 (Lama4), mRNA.	chr10	+	uc007evq.2	no	no	no	Inactive	uc007evq.2	no	no	yes	PRC.Only	uc007evq.2	no	no	no	Inactive	uc007evm.2	no	no	no	Inactive	uc007evn.2	no	no	no	Inactive	0.13	0.15	0.63	2.5	15.6
1828	1700025K23Rik	RIKEN cDNA 1700025K23 gene (1700025K23Rik), mRNA.	chr10	-	uc007evr.1	NA	NA	no	NA	uc007evr.1	NA	NA	no	NA	uc007evr.1	NA	NA	no	NA	uc007evr.1	NA	NA	no	NA	uc007evr.1	NA	NA	no	NA	2.28	2.19	3.37	16.77	54.27
1829	Tube1	epsilon-tubulin 1 (Tube1), mRNA.	chr10	+	uc007evt.1	NA	NA	no	NA	uc007evu.1	NA	NA	no	NA	uc007evu.1	NA	NA	no	NA	uc007evu.1	NA	NA	no	NA	uc007evu.1	NA	NA	no	NA	11.24	6.36	10.82	5.88	4.65
1830	Wisp3	WNT1 inducible signaling pathway protein 3 (Wisp3), mRNA.	chr10	-	uc011xcu.1	no	no	no	Inactive	uc011xcu.1	no	no	no	Inactive	uc011xcu.1	no	no	no	Inactive	uc011xcu.1	no	no	no	Inactive	uc011xcu.1	no	no	no	Inactive	0.17	0.4	0.37	0.64	0.34
1831	Fyn	Fyn proto-oncogene (Fyn), transcript variant 1, mRNA.	chr10	+	uc007evx.2	yes	yes	yes	PRC.Active	uc007evx.2	yes	yes	yes	PRC.Active	uc007evx.2	yes	yes	no	Active	uc007evx.2	yes	yes	no	Active	uc007evx.2	yes	yes	no	Active	14.26	8.03	72.71	152.39	103.68
1833	Traf3ip2	TRAF3 interacting protein 2 (Traf3ip2), mRNA.	chr10	+	uc007ewa.1	no	yes	no	OnlyS7P	uc007ewa.1	yes	yes	no	Active	uc007ewa.1	yes	no	no	OnlyS5P	uc007ewa.1	yes	yes	no	Active	uc007ewa.1	yes	yes	no	Active	5.66	3.49	1.48	2.52	2.9
1834	E130307A14Rik	RIKEN cDNA E130307A14 gene (E130307A14Rik), non-coding RNA.	chr10	-	uc007ewb.2	NA	NA	no	NA	uc007ewb.2	NA	NA	no	NA	uc007ewb.2	NA	NA	no	NA	uc007ewb.2	NA	NA	no	NA	uc007ewb.2	NA	NA	no	NA	1.52	0.6	5.83	20.88	14.51
1835	Rev3l	REV3-like, catalytic subunit of DNA polymerase zeta RAD54 like (S. cerevisiae) (Rev3l), mRNA.	chr10	+	uc007ewd.1	NA	NA	no	NA	uc007ewc.1	NA	NA	no	NA	uc007ewc.1	NA	NA	no	NA	uc007ewd.1	NA	NA	no	NA	uc007ewc.1	NA	NA	no	NA	17.5	10.66	16.67	124.25	46.75
1836	AA474331	expressed sequence AA474331 (AA474331), non-coding RNA.	chr10	-	uc011xcw.1	yes	yes	no	Active	uc011xcw.1	yes	yes	no	Active	uc011xcw.1	yes	yes	no	Active	uc011xcw.1	yes	yes	no	Active	uc011xcw.1	yes	yes	no	Active	2.44	1.63	4.21	4.19	4.87
1838	2010001E11Rik	RIKEN cDNA 2010001E11 gene (2010001E11Rik), mRNA.	chr10	-	uc007ewh.1	no	no	yes	PRC.Only	uc007ewh.1	no	no	yes	PRC.Only	uc007ewh.1	no	no	yes	PRC.Only	uc007ewh.1	no	no	no	Inactive	uc007ewh.1	no	no	no	Inactive	0	0	0	0	0.25
1839	G630090E17Rik	RIKEN cDNA G630090E17 gene (G630090E17Rik), mRNA.	chr10	-	uc007ewi.2	yes	yes	yes	PRC.Active	uc007ewi.2	yes	yes	yes	PRC.Active	uc007ewi.2	yes	yes	yes	PRC.Active	uc007ewi.2	yes	yes	no	Active	uc007ewi.2	yes	yes	no	Active	0.04	0.06	0.03	0.22	0.77
1840	BC021785	cDNA sequence BC021785 (BC021785), transcript variant 3, mRNA.	chr10	-	uc007ewj.1	no	no	no	Inactive	uc011xcx.1	no	no	yes	PRC.Only	uc007ewj.1	no	no	no	Inactive	uc007ewj.1	no	no	no	Inactive	uc007ewj.1	no	no	no	Inactive	0.03	0.03	0.11	0.04	0.24
1841	AI317395	expressed sequence AI317395 (AI317395), mRNA.	chr10	-	uc007ewl.2	no	no	yes	PRC.Only	uc007ewl.2	no	no	yes	PRC.Only	uc007ewl.2	yes	yes	yes	PRC.Active	uc007ewl.2	yes	yes	no	Active	uc007ewl.2	yes	yes	no	Active	0.02	0.04	0.02	0.09	1.35
1842	Slc16a10	solute carrier family 16 (monocarboxylic acid transporters), member 10 (Slc16a10), transcript variant 1, mRNA.	chr10	-	uc007ewm.2	yes	no	yes	PRC.S5p	uc007ewn.2	yes	yes	yes	PRC.Active	uc007ewn.2	yes	yes	yes	PRC.Active	uc007ewn.2	yes	yes	yes	PRC.Active	uc007ewm.2	yes	yes	yes	PRC.Active	2.14	1.45	1.53	1.27	1.09
1843	Rpf2	ribosome production factor 2 homolog (S. cerevisiae) (Rpf2), transcript variant 1, mRNA.	chr10	-	uc007ewp.1	yes	yes	no	Active	uc007ewp.1	yes	yes	no	Active	uc007ewp.1	yes	yes	no	Active	uc007ewp.1	yes	yes	no	Active	uc007ewp.1	yes	yes	no	Active	81.26	106.39	62.6	23.19	18.15
1844	Gtf3c6	general transcription factor IIIC, polypeptide 6, alpha (Gtf3c6), mRNA.	chr10	-	uc007ewr.1	yes	yes	no	Active	uc007ewr.1	yes	yes	no	Active	uc007ewr.1	yes	yes	no	Active	uc007ewr.1	yes	yes	no	Active	uc007ewr.1	yes	yes	no	Active	44.43	101.05	84.17	48.65	32.9
1845	Amd1	S-adenosylmethionine decarboxylase 1 (Amd1), mRNA.	chr10	-	uc007ews.3	yes	yes	no	Active	uc007ews.3	yes	yes	no	Active	uc007ews.3	yes	yes	no	Active	uc007ews.3	yes	yes	no	Active	uc007ews.3	yes	yes	no	Active	111.25	190.98	145.1	62.73	46.72
1846	Cdk19	cyclin-dependent kinase 19 (Cdk19), transcript variant 1, mRNA.	chr10	+	uc007ewv.2	yes	yes	no	Active	uc007ewv.2	yes	yes	no	Active	uc007ewv.2	yes	yes	no	Active	uc007ewv.2	yes	yes	no	Active	uc007ewv.2	yes	yes	no	Active	8.57	5.62	6.54	13.97	15.78
1847	Slc22a16	solute carrier family 22 (organic cation transporter), member 16 (Slc22a16), mRNA.	chr10	+	uc007ewz.1	no	no	no	Inactive	uc007ewz.1	no	no	no	Inactive	uc007ewz.1	no	no	no	Inactive	uc007ewz.1	no	no	no	Inactive	uc007ewz.1	no	no	no	Inactive	0	0	0	0	0
1848	Ddo	D-aspartate oxidase (Ddo), mRNA.	chr10	+	uc007exc.2	no	no	no	Inactive	uc007exb.2	no	no	no	Inactive	uc007exc.2	no	no	no	Inactive	uc007exa.2	no	no	no	Inactive	uc007exa.2	yes	yes	no	Active	0.02	0	0	2.75	19.34
1849	9030224M15Rik	RIKEN cDNA 9030224M15 gene (9030224M15Rik), mRNA.	chr10	+	uc007exd.1	yes	no	yes	PRC.S5p	uc007exd.1	yes	no	yes	PRC.S5p	uc007exd.1	yes	no	yes	PRC.S5p	uc007exd.1	yes	yes	yes	PRC.Active	uc007exd.1	yes	yes	no	Active	0.06	0	0.1	0.11	0.79
1850	Cdc40	cell division cycle 40 (Cdc40), mRNA.	chr10	-	uc007exf.2	NA	NA	no	NA	uc007exf.2	NA	NA	no	NA	uc007exh.2	NA	NA	no	NA	uc007exf.2	NA	NA	no	NA	uc007exh.2	NA	NA	no	NA	24.18	26.81	25.79	21.95	17.73
1851	Wasf1	WAS protein family, member 1 (Wasf1), mRNA.	chr10	+	uc007exi.2	NA	NA	no	NA	uc007exi.2	NA	NA	no	NA	uc007exi.2	NA	NA	no	NA	uc007exi.2	NA	NA	no	NA	uc007exi.2	NA	NA	no	NA	31.96	36.9	53.96	91.56	40.41
1852	Gpr6	G protein-coupled receptor 6 (Gpr6), mRNA.	chr10	-	uc011xcz.1	yes	no	yes	PRC.S5p	uc011xcz.1	no	no	yes	PRC.Only	uc011xcz.1	yes	no	yes	PRC.S5p	uc011xcz.1	yes	no	yes	PRC.S5p	uc011xcz.1	yes	yes	yes	PRC.Active	0	0	0.05	1.08	1.49
1853	Fig4	FIG4 homolog (S. cerevisiae) (Fig4), mRNA.	chr10	-	uc007exk.1	yes	yes	no	Active	uc007exk.1	yes	no	no	OnlyS5P	uc007exk.1	yes	no	no	OnlyS5P	uc007exk.1	yes	yes	no	Active	uc007exk.1	yes	yes	no	Active	35.6	17.82	19.97	25.49	23.72
1854	Zbtb24	zinc finger and BTB domain containing 24 (Zbtb24), mRNA.	chr10	+	uc007exm.1	yes	yes	no	Active	uc007exl.1	yes	yes	no	Active	uc007exm.1	yes	yes	no	Active	uc007exm.1	yes	yes	no	Active	uc007exm.1	yes	yes	no	Active	14.93	11.22	11.39	13.26	12.63
1855	Mical1	microtubule associated monoxygenase, calponin and LIM domain containing 1 (Mical1), transcript variant 1, mRNA.	chr10	+	uc007exn.2	yes	yes	no	Active	uc007exn.2	yes	yes	no	Active	uc007exn.2	yes	yes	no	Active	uc007exn.2	yes	yes	no	Active	uc007exn.2	yes	yes	no	Active	31.23	16.09	25.25	13.6	16.14
1856	Smpd2	sphingomyelin phosphodiesterase 2, neutral (Smpd2), mRNA.	chr10	-	uc007ext.1	NA	NA	no	NA	uc007ext.1	NA	NA	no	NA	uc007exs.1	NA	NA	no	NA	uc007exs.1	NA	NA	no	NA	uc007ext.1	NA	NA	no	NA	11.25	9.91	19.87	16.92	24.66
1857	Ppil6	peptidylprolyl isomerase (cyclophilin)-like 6 (Ppil6), mRNA.	chr10	+	uc007exu.2	NA	NA	no	NA	uc007exu.2	NA	NA	no	NA	uc007exu.2	NA	NA	no	NA	uc007exu.2	NA	NA	no	NA	uc007exu.2	NA	NA	no	NA	1.07	0.4	1.38	6.15	20.77
1858	Cd164	CD164 antigen (Cd164), mRNA.	chr10	+	uc007exv.1	yes	yes	no	Active	uc007exv.1	yes	yes	no	Active	uc007exv.1	yes	yes	no	Active	uc007exv.1	yes	yes	no	Active	uc007exv.1	yes	yes	no	Active	124.35	99.29	125.95	78.06	141.31
1859	Ccdc162	coiled-coil domain containing 162 (Ccdc162), mRNA.	chr10	-	uc007exx.1	no	no	no	Inactive	uc007exw.2	no	no	no	Inactive	uc007exw.2	no	no	no	Inactive	uc007exw.2	no	no	no	Inactive	uc007exw.2	no	no	no	Inactive	0.39	0.5	0.14	1.77	7.75
1860	5730435O14Rik	RIKEN cDNA 5730435O14 gene (5730435O14Rik), non-coding RNA.	chr10	+	uc007exy.1	no	no	no	Inactive	uc007exy.1	no	no	no	Inactive	uc007exy.1	no	no	no	Inactive	uc007exy.1	no	no	no	Inactive	uc007exy.1	no	no	no	Inactive	0	0	0	0	0
1861	Cep57l1	centrosomal protein 57-like 1 (Cep57l1), transcript variant 1, mRNA.	chr10	-	uc007exz.2	NA	NA	no	NA	uc007exz.2	NA	NA	no	NA	uc011xdc.2	NA	NA	no	NA	uc011xdc.2	yes	yes	no	Active	uc011xdc.2	NA	NA	no	NA	22.19	12.12	7.93	9.29	10.5
1863	Sesn1	sestrin 1 (Sesn1), transcript variant 1, mRNA.	chr10	+	uc007eye.2	NA	NA	no	NA	uc007eye.2	NA	NA	yes	NA	uc007eye.2	NA	NA	yes	NA	uc007eyf.2	yes	yes	no	Active	uc007eye.2	NA	NA	no	NA	8.53	10.06	12.03	41.95	56.32
1864	Armc2	armadillo repeat containing 2 (Armc2), mRNA.	chr10	-	uc007eyi.2	no	no	no	Inactive	uc007eyh.3	no	no	yes	PRC.Only	uc007eyh.3	no	yes	yes	S7p&PRC	uc007eyh.3	yes	yes	yes	PRC.Active	uc007eyh.3	yes	yes	yes	PRC.Active	0.17	0.24	0.31	6.87	10.85
1867	Foxo3	forkhead box O3 (Foxo3), mRNA.	chr10	-	uc007eyo.1	yes	yes	yes	PRC.Active	uc007eym.1	yes	yes	yes	PRC.Active	uc007eym.1	yes	yes	yes	PRC.Active	uc007eyp.1	yes	yes	no	Active	uc007eyn.1	yes	yes	no	Active	16.39	11.85	23.55	28.64	26.98
1868	Lace1	lactation elevated 1 (Lace1), mRNA.	chr10	-	uc011xdg.1	yes	yes	no	Active	uc011xdg.1	yes	yes	no	Active	uc011xdg.1	yes	yes	no	Active	uc011xdg.1	yes	yes	no	Active	uc011xdg.1	yes	yes	no	Active	6.51	6.35	3.37	5.61	13.84
1869	Snx3	sorting nexin 3 (Snx3), mRNA.	chr10	+	uc007eyr.2	yes	yes	no	Active	uc007eyr.2	yes	yes	no	Active	uc007eyr.2	yes	yes	no	Active	uc007eyr.2	yes	yes	no	Active	uc007eyr.2	yes	yes	no	Active	155.1	126.19	84.14	150.63	228.21
1870	Nr2e1	nuclear receptor subfamily 2, group E, member 1 (Nr2e1), mRNA.	chr10	-	uc007eyt.1	yes	no	yes	PRC.S5p	uc007eyt.1	yes	no	yes	PRC.S5p	uc007eyt.1	yes	no	yes	PRC.S5p	uc007eyt.1	yes	yes	yes	PRC.Active	uc007eyt.1	yes	yes	yes	PRC.Active	0	0.02	0.06	7.94	6.12
1871	Ostm1	osteopetrosis associated transmembrane protein 1 (Ostm1), mRNA.	chr10	+	uc007eyv.2	yes	yes	no	Active	uc007eyv.2	yes	yes	no	Active	uc007eyv.2	yes	yes	no	Active	uc007eyv.2	yes	yes	no	Active	uc007eyv.2	yes	yes	no	Active	19.73	7.83	13.46	22.41	26.15
1873	Sec63	SEC63-like (S. cerevisiae) (Sec63), mRNA.	chr10	+	uc007eyz.2	yes	yes	no	Active	uc007eyz.2	yes	yes	no	Active	uc007eyz.2	yes	yes	no	Active	uc007eyz.2	yes	yes	no	Active	uc007eyz.2	yes	yes	no	Active	18.56	19.03	39.71	49	41.46
1874	Scml4	sex comb on midleg-like 4 (Drosophila) (Scml4), mRNA.	chr10	+	uc011xdi.1	no	no	no	Inactive	uc011xdi.1	no	no	no	Inactive	uc011xdi.1	no	no	no	Inactive	uc011xdi.1	yes	yes	no	Active	uc011xdi.1	yes	yes	no	Active	0.35	0.07	0.09	17.78	9.44
1876	Sobp	sine oculis-binding protein homolog (Drosophila) (Sobp), mRNA.	chr10	-	uc007ezg.1	NA	no	NA	NA	uc007ezf.1	NA	no	NA	NA	uc007ezg.1	NA	NA	NA	NA	uc007ezf.1	NA	NA	no	NA	uc007ezg.1	NA	NA	no	NA	0.31	0.72	3.75	37.05	13.66
1877	9030612E09Rik	RIKEN cDNA 9030612E09 gene (9030612E09Rik), mRNA.	chr10	+	uc011xdj.1	NA	no	NA	NA	uc011xdj.1	NA	no	NA	NA	uc011xdj.1	NA	NA	NA	NA	uc011xdj.1	NA	NA	no	NA	uc011xdj.1	NA	NA	no	NA	0	0	0.19	2.06	1.55
1878	Pdss2	prenyl (solanesyl) diphosphate synthase, subunit 2 (Pdss2), transcript variant 1, mRNA.	chr10	+	uc007ezi.2	yes	yes	no	Active	uc007ezi.2	yes	yes	no	Active	uc007ezi.2	yes	yes	no	Active	uc007ezi.2	yes	yes	no	Active	uc007ezi.2	yes	yes	no	Active	11.01	10.9	11.26	10.74	10.39
1879	Bend3	BEN domain containing 3 (Bend3), mRNA.	chr10	+	uc011xdl.1	yes	yes	no	Active	uc011xdl.1	yes	yes	no	Active	uc011xdl.1	yes	yes	no	Active	uc011xdl.1	yes	yes	no	Active	uc011xdl.1	yes	yes	no	Active	23.54	69.69	37.13	7.09	3.53
1880	1700021F05Rik	RIKEN cDNA 1700021F05 gene (1700021F05Rik), mRNA.	chr10	-	uc007ezk.1	yes	yes	no	Active	uc007ezk.1	yes	yes	no	Active	uc007ezk.1	yes	yes	no	Active	uc007ezk.1	yes	yes	no	Active	uc007ezk.1	yes	yes	no	Active	54.62	49.67	32.74	41.53	35.98
1881	Cd24a	CD24a antigen (Cd24a), mRNA.	chr10	+	uc007ezl.1	yes	yes	yes	PRC.Active	uc007ezl.1	yes	yes	yes	PRC.Active	uc007ezl.1	yes	yes	yes	PRC.Active	uc007ezl.1	yes	yes	no	Active	uc007ezl.1	yes	yes	no	Active	25.05	79.66	550.58	1070.99	262.97
1882	F830002L21Rik	RIKEN cDNA F830002L21 gene (F830002L21Rik), non-coding RNA.	chr10	+	uc007ezm.2	no	no	no	Inactive	uc007ezm.2	no	no	no	Inactive	uc007ezm.2	no	no	no	Inactive	uc007ezm.2	no	no	no	Inactive	uc007ezm.2	no	no	no	Inactive	0	0	0	0	0
1883	1700027J07Rik	RIKEN cDNA 1700027J07 gene (1700027J07Rik), non-coding RNA.	chr10	+	uc029qwy.1	no	no	no	Inactive	uc029qwy.1	no	no	no	Inactive	uc029qwy.1	no	no	no	Inactive	uc029qwy.1	no	no	no	Inactive	uc029qwy.1	no	no	no	Inactive	0	0	0	0	0
1885	Qrsl1	glutaminyl-tRNA synthase (glutamine-hydrolyzing)-like 1 (Qrsl1), mRNA.	chr10	-	uc007ezn.1	NA	NA	no	NA	uc007ezn.1	NA	NA	no	NA	uc007ezn.1	NA	NA	no	NA	uc007ezn.1	NA	NA	no	NA	uc007ezn.1	NA	NA	no	NA	23.23	24.95	23.26	10.21	9.4
1886	Rtn4ip1	reticulon 4 interacting protein 1 (Rtn4ip1), nuclear gene encoding mitochondrial protein, mRNA.	chr10	+	uc007ezp.1	NA	NA	no	NA	uc007ezp.1	NA	NA	no	NA	uc007ezp.1	NA	NA	no	NA	uc007ezp.1	NA	NA	no	NA	uc007ezp.1	NA	NA	no	NA	16.14	9.24	7.9	6.38	12.25
1887	Aim1	absent in melanoma 1 (Aim1), mRNA.	chr10	-	uc007ezq.2	yes	no	yes	PRC.S5p	uc007ezq.2	yes	no	yes	PRC.S5p	uc007ezq.2	yes	no	yes	PRC.S5p	uc007ezq.2	yes	no	yes	PRC.S5p	uc007ezq.2	yes	no	yes	PRC.S5p	0.28	0.5	0.75	0.04	0.29
1888	Speer5-ps1	spermatogenesis associated glutamate (E)-rich protein 5, pseudogene 1 (Speer5-ps1), transcript variant 1, non-coding RNA.	chr10	+	uc007ezs.2	no	no	no	Inactive	uc007ezs.2	no	no	no	Inactive	uc011xdm.1	no	no	no	Inactive	uc011xdm.1	no	no	no	Inactive	uc007ezs.2	no	no	no	Inactive	0	0	0	0	0
1889	Atg5	autophagy related 5 (Atg5), mRNA.	chr10	+	uc007ezt.1	yes	yes	no	Active	uc007ezt.1	yes	yes	no	Active	uc007ezt.1	yes	yes	no	Active	uc007ezt.1	yes	yes	no	Active	uc007ezt.1	yes	yes	no	Active	39.72	36.34	43.28	23.77	21.59
1890	Mir1929	microRNA 1929 (Mir1929), microRNA.	chr10	+	uc011xdn.1	no	no	no	Inactive	uc011xdn.1	no	no	no	Inactive	uc011xdn.1	no	no	no	Inactive	uc011xdn.1	no	no	no	Inactive	uc011xdn.1	no	no	no	Inactive	0	0	0	0	0
1891	Prdm1	PR domain containing 1, with ZNF domain (Prdm1), mRNA.	chr10	-	uc007ezw.1	yes	yes	yes	PRC.Active	uc007ezw.1	yes	no	yes	PRC.S5p	uc007ezw.1	yes	no	yes	PRC.S5p	uc007ezu.2	yes	no	yes	PRC.S5p	uc007ezw.1	yes	no	yes	PRC.S5p	8.35	2.55	2.57	0.03	0.03
1892	Prep	prolyl endopeptidase (Prep), mRNA.	chr10	+	uc007ezx.1	yes	yes	no	Active	uc007ezx.1	yes	yes	yes	PRC.Active	uc007ezx.1	yes	yes	no	Active	uc007ezx.1	yes	yes	no	Active	uc007ezx.1	yes	yes	no	Active	43.99	26.8	109.03	55.91	35.13
1893	Popdc3	popeye domain containing 3 (Popdc3), mRNA.	chr10	+	uc007ezy.1	yes	no	yes	PRC.S5p	uc007ezy.1	no	no	yes	PRC.Only	uc007ezy.1	yes	no	yes	PRC.S5p	uc007ezy.1	yes	no	yes	PRC.S5p	uc007ezy.1	no	no	yes	PRC.Only	0.08	0.19	0.63	0.36	0.6
1894	Bves	blood vessel epicardial substance (Bves), mRNA.	chr10	+	uc007ezz.1	yes	no	yes	PRC.S5p	uc007ezz.1	no	no	yes	PRC.Only	uc007ezz.1	no	no	yes	PRC.Only	uc007ezz.1	yes	no	yes	PRC.S5p	uc007ezz.1	no	no	yes	PRC.Only	0.49	0.25	5.04	0.91	1.52
1896	Lin28b	lin-28 homolog B (C. elegans) (Lin28b), mRNA.	chr10	-	uc007fab.1	yes	yes	yes	PRC.Active	uc007faa.2	yes	yes	no	Active	uc007fab.1	yes	yes	yes	PRC.Active	uc007fab.1	yes	yes	no	Active	uc007faa.2	yes	no	yes	PRC.S5p	15.84	24	69.01	11	5.43
1897	Hace1	HECT domain and ankyrin repeat containing, E3 ubiquitin protein ligase 1 (Hace1), mRNA.	chr10	+	uc007fad.2	yes	yes	no	Active	uc007fad.2	yes	yes	no	Active	uc007fad.2	yes	yes	no	Active	uc007fad.2	yes	yes	no	Active	uc007fad.2	yes	yes	no	Active	13.18	13.81	21.31	13.31	12.32
1898	D030045P18Rik	RIKEN cDNA D030045P18 gene (D030045P18Rik), non-coding RNA.	chr10	+	uc029qxa.1	no	no	no	Inactive	uc029qxa.1	no	no	no	Inactive	uc029qxa.1	no	no	no	Inactive	uc029qxa.1	no	no	no	Inactive	uc029qxa.1	no	no	no	Inactive	0	0	0.05	0	0
1899	Snord14d	small nucleolar RNA, C/D box 14D (Snord14d), small nucleolar RNA.	chr10	+	uc029qxb.1	no	no	no	Inactive	uc029qxb.1	no	no	no	Inactive	uc029qxb.1	no	no	no	Inactive	uc029qxb.1	no	no	no	Inactive	uc029qxb.1	no	no	no	Inactive	0	0	0	0	0
1900	C130030K03Rik	RIKEN cDNA C130030K03 gene (C130030K03Rik), non-coding RNA.	chr10	-	uc029qxc.1	no	no	no	Inactive	uc029qxc.1	no	no	no	Inactive	uc029qxc.1	no	no	no	Inactive	uc029qxc.1	no	no	no	Inactive	uc029qxc.1	no	no	no	Inactive	0	0	0.12	17.56	4.09
1901	Grik2	glutamate receptor, ionotropic, kainate 2 (beta 2) (Grik2), transcript variant 2, mRNA.	chr10	-	uc007fag.2	no	no	yes	PRC.Only	uc007fag.2	no	no	yes	PRC.Only	uc007fai.1	yes	no	yes	PRC.S5p	uc007fag.2	yes	yes	no	Active	uc007fag.2	yes	yes	no	Active	0.04	0.09	1.99	53.15	13.43
1902	Ascc3	activating signal cointegrator 1 complex subunit 3 (Ascc3), mRNA.	chr10	+	uc007fak.2	yes	yes	no	Active	uc007fak.2	yes	yes	no	Active	uc007fak.2	yes	yes	no	Active	uc007fak.2	yes	yes	no	Active	uc007fak.2	yes	yes	no	Active	24.09	19.53	18.94	17.66	14.71
1903	Sim1	single-minded homolog 1 (Drosophila) (Sim1), mRNA.	chr10	+	uc007fal.1	yes	no	yes	PRC.S5p	uc007fal.1	yes	no	yes	PRC.S5p	uc007fal.1	yes	no	yes	PRC.S5p	uc007fal.1	yes	yes	yes	PRC.Active	uc007fal.1	yes	no	yes	PRC.S5p	0.01	0.07	0.32	2.04	1.41
1904	Gp49a	glycoprotein 49 A (Gp49a), mRNA.	chr10	+	uc007fap.1	no	no	no	Inactive	uc007fap.1	no	no	no	Inactive	uc007fan.1	no	no	no	Inactive	uc007fan.1	no	no	no	Inactive	uc007fap.1	no	no	no	Inactive	0	0	0	0	0
1905	Lilrb4	leukocyte immunoglobulin-like receptor, subfamily B, member 4 (Lilrb4), mRNA.	chr10	+	uc007far.1	no	no	no	Inactive	uc007fas.1	no	no	no	Inactive	uc007far.1	no	no	no	Inactive	uc007far.1	no	no	no	Inactive	uc007far.1	no	no	no	Inactive	0	0	0	0	0
1906	Fam162b	family with sequence similarity 162, member B (Fam162b), mRNA.	chr10	-	uc007fat.2	no	no	no	Inactive	uc007fat.2	no	no	yes	PRC.Only	uc007fat.2	no	no	yes	PRC.Only	uc007fat.2	no	no	no	Inactive	uc007fat.2	no	no	no	Inactive	0	0	0	0	0.28
1907	Gprc6a	G protein-coupled receptor, family C, group 6, member A (Gprc6a), mRNA.	chr10	-	uc007fau.1	no	no	no	Inactive	uc007fau.1	no	no	no	Inactive	uc007fau.1	no	no	no	Inactive	uc007fau.1	no	no	no	Inactive	uc007fau.1	no	no	no	Inactive	0	0	0.07	0	0.02
1908	Rfx6	regulatory factor X, 6 (Rfx6), transcript variant 1, mRNA.	chr10	+	uc011xdr.1	no	no	yes	PRC.Only	uc007fax.2	yes	no	yes	PRC.S5p	uc011xdr.1	yes	no	yes	PRC.S5p	uc011xdr.1	no	no	yes	PRC.Only	uc011xdr.1	no	no	yes	PRC.Only	0	0.1	0.06	0	0
1909	4933411G06Rik	RIKEN cDNA 4933411G06 gene (4933411G06Rik), non-coding RNA.	chr10	-	uc029qxd.1	no	no	no	Inactive	uc029qxd.1	no	no	no	Inactive	uc029qxd.1	no	no	no	Inactive	uc029qxd.1	no	no	no	Inactive	uc029qxd.1	no	no	no	Inactive	0	0	0	0	0
1910	Vgll2	vestigial like 2 homolog (Drosophila) (Vgll2), mRNA.	chr10	+	uc007fba.1	yes	no	yes	PRC.S5p	uc007faz.1	yes	no	yes	PRC.S5p	uc007faz.1	yes	no	yes	PRC.S5p	uc007faz.1	yes	no	yes	PRC.S5p	uc007fba.1	yes	no	yes	PRC.S5p	0	0.08	0.6	0.28	1
1911	Ros1	Ros1 proto-oncogene (Ros1), mRNA.	chr10	-	uc007fbb.1	no	no	no	Inactive	uc007fbb.1	no	no	no	Inactive	uc007fbb.1	no	no	no	Inactive	uc007fbb.1	no	no	no	Inactive	uc007fbb.1	no	no	no	Inactive	0.01	0	0	0.01	0
1912	Dcbld1	discoidin, CUB and LCCL domain containing 1 (Dcbld1), mRNA.	chr10	+	uc007fbd.2	yes	yes	no	Active	uc007fbd.2	yes	yes	yes	PRC.Active	uc007fbd.2	yes	yes	yes	PRC.Active	uc007fbd.2	yes	yes	no	Active	uc007fbd.2	yes	yes	no	Active	12.65	9.96	13.23	19.51	11.59
1913	Gopc	golgi associated PDZ and coiled-coil motif containing (Gopc), transcript variant 1, mRNA.	chr10	-	uc007fbg.2	yes	yes	no	Active	uc007fbg.2	yes	yes	no	Active	uc007fbg.2	yes	yes	no	Active	uc007fbg.2	yes	yes	no	Active	uc007fbg.2	yes	yes	no	Active	13.6	12.31	16.82	29.39	25.92
1914	Nepn	nephrocan (Nepn), mRNA.	chr10	+	uc007fbh.1	no	no	no	Inactive	uc007fbh.1	no	no	no	Inactive	uc007fbh.1	no	no	no	Inactive	uc007fbh.1	no	no	no	Inactive	uc007fbh.1	no	no	no	Inactive	0.03	0.05	0	0	0.42
1915	Nus1	nuclear undecaprenyl pyrophosphate synthase 1 homolog (S. cerevisiae) (Nus1), mRNA.	chr10	+	uc007fbi.2	yes	yes	no	Active	uc007fbi.2	yes	yes	no	Active	uc007fbi.2	yes	yes	no	Active	uc007fbi.2	yes	yes	no	Active	uc007fbi.2	yes	yes	no	Active	41.8	39.86	44.08	44.98	46.84
1916	Zfa	zinc finger protein, autosomal (Zfa), non-coding RNA.	chr10	-	uc029qxe.1	no	no	no	Inactive	uc029qxe.1	yes	no	yes	PRC.S5p	uc029qxe.1	no	no	no	Inactive	uc029qxe.1	no	no	no	Inactive	uc029qxe.1	no	no	no	Inactive	0	0.01	0.01	0	0
1917	Slc35f1	solute carrier family 35, member F1 (Slc35f1), mRNA.	chr10	+	uc007fbk.2	yes	no	yes	PRC.S5p	uc007fbk.2	yes	no	yes	PRC.S5p	uc007fbk.2	yes	yes	yes	PRC.Active	uc007fbk.2	yes	yes	no	Active	uc007fbk.2	yes	yes	no	Active	0.06	0.29	20.36	77.17	41.07
1918	Gm9766	predicted gene 9766 (Gm9766), mRNA.	chr10	-	uc007fbn.2	yes	no	yes	PRC.S5p	uc007fbn.2	yes	no	yes	PRC.S5p	uc007fbn.2	yes	yes	yes	PRC.Active	uc007fbn.2	yes	yes	no	Active	uc007fbn.2	yes	yes	no	Active	1.5	0.87	5.26	9.27	10.15
1919	Gm19395	predicted gene, 19395 (Gm19395), non-coding RNA.	chr10	+	uc007fbm.2	no	no	no	Inactive	uc007fbm.2	no	no	no	Inactive	uc007fbm.2	no	no	no	Inactive	uc007fbm.2	no	no	no	Inactive	uc007fbm.2	no	no	no	Inactive	0	0	0.09	0	0
1920	Pln	phospholamban (Pln), transcript variant 1, mRNA.	chr10	+	uc011xdu.1	no	no	no	Inactive	uc011xdu.1	no	no	no	Inactive	uc011xdu.1	no	no	no	Inactive	uc011xdu.1	no	no	no	Inactive	uc011xdu.1	no	no	no	Inactive	0	0	0	0.03	0.1
1921	Gm20597	predicted gene, 20597 (Gm20597), non-coding RNA.	chr10	-	uc029qxf.1	no	no	no	Inactive	uc029qxf.1	no	no	no	Inactive	uc029qxf.1	no	no	no	Inactive	uc029qxf.1	no	no	no	Inactive	uc029qxf.1	no	no	no	Inactive	0	0	0.02	0.11	0.16
1922	Mcm9	minichromosome maintenance complex component 9 (Mcm9), mRNA.	chr10	-	uc011xdv.1	NA	NA	no	NA	uc011xdw.1	yes	yes	no	Active	uc011xdw.1	yes	yes	no	Active	uc011xdv.1	NA	NA	no	NA	uc011xdw.1	yes	yes	no	Active	12.64	9.76	10.89	7.74	7.67
1923	Asf1a	ASF1 anti-silencing function 1 homolog A (S. cerevisiae) (Asf1a), mRNA.	chr10	+	uc007fbr.1	NA	NA	no	NA	uc007fbr.1	yes	yes	no	Active	uc007fbr.1	yes	yes	no	Active	uc007fbr.1	NA	NA	no	NA	uc007fbr.1	yes	yes	no	Active	34.78	57.26	55.29	31.65	24.18
1924	Fam184a	family with sequence similarity 184, member A (Fam184a), mRNA.	chr10	-	uc007fbu.2	yes	no	yes	PRC.S5p	uc007fbu.2	yes	no	yes	PRC.S5p	uc007fbu.2	yes	no	yes	PRC.S5p	uc007fbu.2	yes	yes	no	Active	uc007fbu.2	yes	yes	no	Active	2.02	1.2	4.66	29.3	43.71
1925	Man1a	mannosidase 1, alpha (Man1a), mRNA.	chr10	-	uc011xdx.1	NA	NA	NA	NA	uc007fbw.1	NA	NA	NA	NA	uc011xdx.1	NA	NA	NA	NA	uc011xdx.1	NA	NA	NA	NA	uc011xdx.1	NA	NA	NA	NA	1.73	0.94	4.14	4.92	6.17
1926	Gm16998	predicted gene, 16998 (Gm16998), non-coding RNA.	chr10	+	uc007fbz.1	NA	NA	NA	NA	uc007fbz.1	NA	NA	NA	NA	uc007fbz.1	NA	NA	NA	NA	uc007fbz.1	NA	NA	NA	NA	uc007fbz.1	NA	NA	NA	NA	0.04	0	0.13	0.27	0.05
1927	D630037F22Rik	RIKEN cDNA D630037F22 gene (D630037F22Rik), mRNA.	chr10	-	uc007fca.1	yes	yes	no	Active	uc007fca.1	yes	yes	no	Active	uc007fca.1	yes	yes	no	Active	uc007fca.1	yes	yes	no	Active	uc007fca.1	yes	yes	no	Active	2.95	2.16	2.3	4	9.1
1928	Msl3l2	male-specific lethal 3-like 2 (Drosophila) (Msl3l2), mRNA.	chr10	+	uc007fcb.1	no	no	no	Inactive	uc007fcb.1	no	no	no	Inactive	uc007fcb.1	no	no	no	Inactive	uc007fcb.1	NA	NA	no	NA	uc007fcb.1	NA	NA	no	NA	2.38	2.77	4.8	4.23	6.68
1929	Gja1	gap junction protein, alpha 1 (Gja1), mRNA.	chr10	+	uc007fcf.2	yes	yes	no	Active	uc007fce.2	yes	yes	no	Active	uc007fcc.2	yes	yes	no	Active	uc007fch.2	yes	yes	yes	PRC.Active	uc007fcf.2	yes	yes	yes	PRC.Active	151.49	276.07	267.27	49.58	485.37
1931	4930467K11Rik	RIKEN cDNA 4930467K11 gene (4930467K11Rik), non-coding RNA.	chr10	-	uc029qxg.1	NA	NA	no	NA	uc029qxg.1	NA	NA	no	NA	uc029qxg.1	NA	NA	no	NA	uc029qxg.1	NA	NA	no	NA	uc029qxg.1	NA	NA	no	NA	0	0	0.08	0	0
1932	Hsf2	heat shock factor 2 (Hsf2), mRNA.	chr10	+	uc007fck.2	NA	NA	no	NA	uc007fck.2	NA	NA	no	NA	uc007fck.2	NA	NA	no	NA	uc007fck.2	NA	NA	no	NA	uc007fck.2	NA	NA	no	NA	53.29	54.88	57.99	55.59	38.84
1933	Serinc1	serine incorporator 1 (Serinc1), mRNA.	chr10	-	uc007fcm.3	yes	yes	no	Active	uc007fcm.3	yes	yes	no	Active	uc007fcm.3	yes	yes	no	Active	uc007fcm.3	yes	yes	no	Active	uc007fcm.3	yes	yes	no	Active	51.02	48.35	123.09	411.89	498.57
1934	Pkib	protein kinase inhibitor beta, cAMP dependent, testis specific (Pkib), transcript variant 1, mRNA.	chr10	+	uc007fcp.2	yes	no	yes	PRC.S5p	uc007fcp.2	no	no	yes	PRC.Only	uc007fcp.2	no	no	yes	PRC.Only	uc007fcp.2	yes	no	yes	PRC.S5p	uc007fcp.2	yes	yes	no	Active	0.01	0.01	0.23	0.08	1.91
1935	Fabp7	fatty acid binding protein 7, brain (Fabp7), mRNA.	chr10	+	uc007fct.1	no	no	no	Inactive	uc007fct.1	no	no	no	Inactive	uc007fct.1	yes	yes	no	Active	uc007fct.1	yes	yes	no	Active	uc007fct.1	yes	yes	no	Active	0	0.31	93.14	874.45	735.74
1936	Smpdl3a	sphingomyelin phosphodiesterase, acid-like 3A (Smpdl3a), mRNA.	chr10	+	uc007fcu.1	yes	no	yes	PRC.S5p	uc007fcu.1	no	no	yes	PRC.Only	uc007fcu.1	no	no	yes	PRC.Only	uc007fcu.1	yes	yes	no	Active	uc007fcu.1	no	no	no	Inactive	0.32	0.11	1.33	4.21	8.49
1937	Dux	double homeobox (Dux), mRNA.	chr10	-	uc007fcv.3	no	no	yes	PRC.Only	uc007fcv.3	no	no	yes	PRC.Only	uc007fcv.3	no	no	yes	PRC.Only	uc007fcv.3	no	no	no	Inactive	uc007fcv.3	no	no	yes	PRC.Only	0.3	0.22	0.12	0	0
1938	Gm4981	predicted gene 4981 (Gm4981), mRNA.	chr10	-	uc007fcw.1	no	no	yes	PRC.Only	uc007fcw.1	no	no	yes	PRC.Only	uc007fcw.1	no	no	yes	PRC.Only	uc007fcw.1	no	no	no	Inactive	uc007fcw.1	no	no	yes	PRC.Only	0.03	0	0	0	0.19
1939	Gcc2	GRIP and coiled-coil domain containing 2 (Gcc2), mRNA.	chr10	+	uc011xea.1	yes	yes	no	Active	uc011xea.1	yes	yes	no	Active	uc011xea.1	yes	yes	no	Active	uc011xea.1	yes	yes	no	Active	uc011xea.1	yes	yes	no	Active	14.08	17.29	16	26.05	27.3
1940	Lims1	LIM and senescent cell antigen-like domains 1 (Lims1), transcript variant 1, mRNA.	chr10	+	uc007fcz.2	yes	yes	no	Active	uc007fcz.2	yes	yes	no	Active	uc007fcz.2	yes	yes	no	Active	uc007fcz.2	yes	yes	no	Active	uc007fcz.2	yes	yes	no	Active	36.21	43.23	46.96	24.2	28.81
1941	Ranbp2	RAN binding protein 2 (Ranbp2), mRNA.	chr10	+	uc007fdd.1	yes	yes	no	Active	uc007fdd.1	yes	yes	no	Active	uc007fdd.1	yes	yes	no	Active	uc007fdd.1	yes	yes	no	Active	uc007fdd.1	yes	yes	no	Active	70.2	77.07	87.4	43.05	37.97
1942	Ccdc138	coiled-coil domain containing 138 (Ccdc138), mRNA.	chr10	+	uc007fdf.2	yes	yes	no	Active	uc007fdf.2	yes	yes	no	Active	uc007fdf.2	yes	yes	no	Active	uc007fdf.2	yes	yes	no	Active	uc007fdf.2	yes	yes	no	Active	15.78	17.99	13.17	7.8	9.89
1943	Edar	ectodysplasin-A receptor (Edar), mRNA.	chr10	-	uc007fdh.2	no	no	no	Inactive	uc007fdh.2	no	no	no	Inactive	uc007fdh.2	no	no	no	Inactive	uc007fdh.2	yes	no	no	OnlyS5P	uc007fdh.2	yes	yes	no	Active	0	0.08	0.01	0.64	2.77
1944	BB019430	expressed sequence BB019430 (BB019430), non-coding RNA.	chr10	+	uc007fdi.1	no	no	no	Inactive	uc007fdi.1	no	no	no	Inactive	uc007fdi.1	no	no	no	Inactive	uc007fdi.1	no	no	no	Inactive	uc007fdi.1	no	no	no	Inactive	0	0	0	0.06	0
1945	Sh3rf3	SH3 domain containing ring finger 3 (Sh3rf3), mRNA.	chr10	+	uc007fdk.2	yes	no	yes	PRC.S5p	uc007fdk.2	yes	no	yes	PRC.S5p	uc007fdk.2	yes	no	yes	PRC.S5p	uc007fdk.2	yes	yes	yes	PRC.Active	uc007fdk.2	yes	yes	no	Active	0.27	0.26	2.59	5.72	4.51
1946	2010-09-01	septin 10 (Sept10), transcript variant 2, mRNA.	chr10	-	uc007fdn.2	NA	NA	NA	NA	uc007fdn.2	NA	NA	NA	NA	uc007fdn.2	NA	NA	NA	NA	uc007fdn.2	NA	NA	no	NA	uc007fdn.2	NA	NA	no	NA	21.57	13.2	16.75	9.41	17.15
1947	Sowahc	sosondowah ankyrin repeat domain family member C (Sowahc), mRNA.	chr10	+	uc011xed.1	NA	NA	NA	NA	uc011xed.1	NA	NA	NA	NA	uc011xed.1	NA	NA	NA	NA	uc011xed.1	NA	NA	no	NA	uc011xed.1	NA	NA	no	NA	3.74	5.12	9.23	18.01	19.49
1948	P4ha1	procollagen-proline, 2-oxoglutarate 4-dioxygenase (proline 4-hydroxylase), alpha 1 polypeptide (P4ha1), mRNA.	chr10	+	uc007fdp.2	yes	yes	no	Active	uc007fdp.2	yes	yes	no	Active	uc007fdo.2	yes	yes	no	Active	uc007fdp.2	yes	yes	no	Active	uc007fdp.2	yes	yes	no	Active	21.76	11.07	15.75	73.01	106.75
1949	Pla2g12b	phospholipase A2, group XIIB (Pla2g12b), mRNA.	chr10	+	uc007fdq.1	no	no	no	Inactive	uc007fdq.1	no	no	yes	PRC.Only	uc007fdq.1	no	no	no	Inactive	uc007fdq.1	no	no	no	Inactive	uc007fdq.1	no	no	no	Inactive	0.29	0	0	0	0
1950	Oit3	oncoprotein induced transcript 3 (Oit3), mRNA.	chr10	-	uc007fdr.1	no	no	no	Inactive	uc007fdr.1	no	no	no	Inactive	uc007fdr.1	no	no	no	Inactive	uc007fdr.1	no	no	no	Inactive	uc007fdr.1	no	no	no	Inactive	0	0	0.18	0.09	0.02
1951	Ccdc109a	coiled-coil domain containing 109A (Ccdc109a), nuclear gene encoding mitochondrial protein, mRNA.	chr10	-	uc007fdt.3	yes	yes	no	Active	uc007fdt.3	yes	yes	yes	PRC.Active	uc007fdt.3	yes	yes	yes	PRC.Active	uc007fdt.3	yes	yes	no	Active	uc007fdt.3	yes	yes	no	Active	16.71	8.39	11.94	18.91	22.63
1952	Micu1	mitochondrial calcium uptake 1 (Micu1), nuclear gene encoding mitochondrial protein, mRNA.	chr10	+	uc007fdy.1	yes	yes	no	Active	uc007fdy.1	yes	yes	no	Active	uc007fdy.1	yes	yes	no	Active	uc007fdy.1	yes	yes	no	Active	uc007fdy.1	yes	yes	no	Active	17.15	12.13	23.5	71.52	107.23
1953	Dnajb12	DnaJ (Hsp40) homolog, subfamily B, member 12 (Dnajb12), mRNA.	chr10	+	uc007fea.1	yes	yes	no	Active	uc007fea.1	yes	yes	no	Active	uc007fea.1	yes	yes	no	Active	uc007fea.1	yes	yes	no	Active	uc007fea.1	yes	yes	no	Active	33.55	32.79	35.91	29.41	25.49
1954	Ddit4	DNA-damage-inducible transcript 4 (Ddit4), mRNA.	chr10	-	uc007fee.1	yes	yes	yes	PRC.Active	uc007fee.1	yes	yes	yes	PRC.Active	uc007fee.1	yes	yes	yes	PRC.Active	uc007fee.1	yes	yes	no	Active	uc007fee.1	yes	yes	no	Active	97.42	41.9	98.76	188.02	185.73
1955	Anapc16	anaphase promoting complex subunit 16 (Anapc16), mRNA.	chr10	-	uc007fef.1	NA	NA	no	NA	uc007fef.1	NA	NA	no	NA	uc007fef.1	NA	NA	no	NA	uc007fef.1	NA	NA	no	NA	uc007fef.1	NA	NA	no	NA	40.31	40.48	55.12	57.07	65.57
1956	Ascc1	activating signal cointegrator 1 complex subunit 1 (Ascc1), transcript variant 1, mRNA.	chr10	+	uc007fei.2	NA	NA	no	NA	uc007feg.2	NA	NA	no	NA	uc007fei.2	NA	NA	no	NA	uc007feg.2	NA	NA	no	NA	uc007feg.2	NA	NA	no	NA	37.53	28.49	24.71	48.11	43.7
1957	Spock2	sparc/osteonectin, cwcv and kazal-like domains proteoglycan 2 (Spock2), mRNA.	chr10	+	uc007fel.1	yes	no	yes	PRC.S5p	uc007fel.1	yes	yes	yes	PRC.Active	uc007fel.1	yes	yes	yes	PRC.Active	uc007fel.1	yes	yes	no	Active	uc007fel.1	yes	yes	no	Active	8.56	5.58	6.87	196.83	230.36
1958	Chst3	carbohydrate (chondroitin 6/keratan) sulfotransferase 3 (Chst3), mRNA.	chr10	-	uc011xeg.1	yes	no	yes	PRC.S5p	uc011xeg.1	yes	yes	yes	PRC.Active	uc011xeg.1	yes	yes	yes	PRC.Active	uc011xeg.1	yes	yes	yes	PRC.Active	uc011xeg.1	yes	yes	yes	PRC.Active	1.1	0.67	3.98	4.39	4.25
1959	Psap	prosaposin (Psap), transcript variant 1, mRNA.	chr10	+	uc007fen.2	yes	yes	no	Active	uc007fen.2	yes	yes	no	Active	uc007fen.2	yes	yes	no	Active	uc007fen.2	yes	yes	no	Active	uc007fen.2	yes	yes	no	Active	183.23	96.58	155.77	637.56	1137.87
1960	Cdh23	cadherin 23 (otocadherin) (Cdh23), transcript variant 2, mRNA.	chr10	-	uc007fer.2	yes	yes	no	Active	uc007fer.2	yes	no	no	OnlyS5P	uc007fer.2	yes	yes	no	Active	uc007fer.2	yes	yes	no	Active	uc007fer.2	yes	yes	no	Active	0.59	0.14	0.09	13.99	2.41
1961	4632428N05Rik	RIKEN cDNA 4632428N05 gene (4632428N05Rik), transcript variant 1, mRNA.	chr10	+	uc007few.2	yes	no	yes	PRC.S5p	uc007few.2	yes	no	yes	PRC.S5p	uc007few.2	yes	no	yes	PRC.S5p	uc007few.2	yes	yes	yes	PRC.Active	uc007few.2	yes	yes	yes	PRC.Active	0.43	0.62	0.48	0.79	2.86
1962	Gm17455	predicted gene, 17455 (Gm17455), mRNA.	chr10	+	uc011xej.1	no	no	no	Inactive	uc011xej.1	no	no	no	Inactive	uc011xej.1	no	no	no	Inactive	uc011xej.1	yes	yes	no	Active	uc011xej.1	yes	yes	no	Active	0	0	0.27	6.17	9.27
1963	Slc29a3	solute carrier family 29 (nucleoside transporters), member 3 (Slc29a3), mRNA.	chr10	-	uc007ffc.1	yes	yes	no	Active	uc011xeo.1	yes	yes	no	Active	uc007ffb.1	yes	yes	no	Active	uc007ffb.1	yes	yes	no	Active	uc007ffb.1	yes	yes	no	Active	7.01	3.84	3.87	13.75	13.21
1964	Unc5b	unc-5 homolog B (C. elegans) (Unc5b), mRNA.	chr10	-	uc007ffe.1	yes	yes	yes	PRC.Active	uc007ffe.1	yes	yes	yes	PRC.Active	uc007ffe.1	yes	yes	yes	PRC.Active	uc007ffe.1	yes	yes	yes	PRC.Active	uc007ffe.1	yes	yes	yes	PRC.Active	6.6	19.52	6.57	9.42	9.37
1965	Pldi	polymorphic derived intron containing (Pldi), non-coding RNA.	chr10	-	uc007ffg.1	no	no	no	Inactive	uc007ffg.1	no	no	no	Inactive	uc007ffg.1	no	no	no	Inactive	uc007ffg.1	yes	no	no	OnlyS5P	uc007ffg.1	yes	no	no	OnlyS5P	0.13	0	0	0.11	0
1967	4930565A17	uncharacterized protein 4930565A17 (4930565A17), non-coding RNA.	chr10	+	uc007ffi.1	no	no	no	Inactive	uc007ffi.1	no	no	no	Inactive	uc007ffi.1	no	no	no	Inactive	uc007ffi.1	no	no	no	Inactive	uc007ffi.1	no	no	no	Inactive	0.18	0	0	0	0
1968	Pcbd1	pterin 4 alpha carbinolamine dehydratase/dimerization cofactor of hepatocyte nuclear factor 1 alpha (TCF1) 1 (Pcbd1), mRNA.	chr10	+	uc007ffj.2	yes	no	no	OnlyS5P	uc007ffj.2	no	no	no	Inactive	uc007ffj.2	yes	no	no	OnlyS5P	uc007ffj.2	yes	yes	no	Active	uc007ffj.2	yes	yes	no	Active	2.47	3.4	13.06	10.52	43.65
1969	Sgpl1	sphingosine phosphate lyase 1 (Sgpl1), mRNA.	chr10	-	uc007ffl.1	yes	yes	no	Active	uc011xep.1	yes	yes	no	Active	uc007ffl.1	yes	yes	no	Active	uc007ffl.1	yes	yes	no	Active	uc007ffl.1	yes	yes	no	Active	44.21	26.25	44.21	50.08	55.49
1970	Tbata	thymus, brain and testes associated (Tbata), transcript variant 2, mRNA.	chr10	+	uc007fft.1	no	no	no	Inactive	uc007ffn.2	no	no	no	Inactive	uc007fft.1	no	no	no	Inactive	uc007fft.1	no	no	no	Inactive	uc007ffr.1	no	no	no	Inactive	0	0.04	0.28	0	0.04
1971	Adamts14	a disintegrin-like and metallopeptidase (reprolysin type) with thrombospondin type 1 motif, 14 (Adamts14), mRNA.	chr10	-	uc007ffu.1	yes	yes	yes	PRC.Active	uc007ffu.1	yes	yes	yes	PRC.Active	uc007ffu.1	yes	no	yes	PRC.S5p	uc007ffu.1	yes	no	yes	PRC.S5p	uc007ffu.1	no	no	yes	PRC.Only	6.05	4.27	0.81	0.35	0.67
1972	Prf1	perforin 1 (pore forming protein) (Prf1), mRNA.	chr10	+	uc007ffw.2	no	no	no	Inactive	uc007ffw.2	no	no	no	Inactive	uc007ffw.2	no	no	no	Inactive	uc007ffw.2	no	no	no	Inactive	uc007ffv.2	no	no	no	Inactive	0	0.07	0	0	0.03
1973	Pald1	phosphatase domain containing, paladin 1 (Pald1), mRNA.	chr10	-	uc007ffx.2	yes	yes	no	Active	uc007ffx.2	yes	yes	yes	PRC.Active	uc007ffx.2	yes	yes	no	Active	uc007ffx.2	yes	yes	no	Active	uc007ffx.2	yes	yes	no	Active	65.13	41.69	40.25	22.5	18.55
1974	Nodal	nodal (Nodal), mRNA.	chr10	+	uc007ffy.2	yes	yes	no	Active	uc007ffy.2	yes	yes	yes	PRC.Active	uc007ffy.2	yes	no	yes	PRC.S5p	uc007ffy.2	no	no	yes	PRC.Only	uc007ffy.2	yes	no	yes	PRC.S5p	25.53	22.05	2	0.19	0.44
1976	Eif4ebp2	eukaryotic translation initiation factor 4E binding protein 2 (Eif4ebp2), mRNA.	chr10	-	uc007fga.1	yes	yes	no	Active	uc007fga.1	yes	yes	no	Active	uc007fga.1	yes	yes	no	Active	uc007fga.1	yes	yes	no	Active	uc007fga.1	yes	yes	no	Active	174.36	145.99	183.48	89.18	37.6
1978	Lrrc20	leucine rich repeat containing 20 (Lrrc20), mRNA.	chr10	+	uc007fgc.1	yes	yes	yes	PRC.Active	uc007fgc.1	yes	yes	yes	PRC.Active	uc007fgc.1	yes	yes	yes	PRC.Active	uc007fgc.1	yes	yes	no	Active	uc007fgc.1	yes	yes	no	Active	6.01	4.96	6.64	36.86	14.43
1979	Npffr1	neuropeptide FF receptor 1 (Npffr1), mRNA.	chr10	+	uc007fgd.2	no	no	yes	PRC.Only	uc007fgd.2	no	no	yes	PRC.Only	uc007fgd.2	no	no	yes	PRC.Only	uc007fgd.2	no	no	no	Inactive	uc007fgd.2	no	no	no	Inactive	0	0	0	0.19	0.33
1980	Ppa1	pyrophosphatase (inorganic) 1 (Ppa1), mRNA.	chr10	+	uc007fge.1	yes	yes	no	Active	uc007fge.1	yes	yes	no	Active	uc007fge.1	yes	yes	no	Active	uc007fge.1	yes	yes	no	Active	uc007fge.1	yes	yes	no	Active	172.46	298.35	259.06	112.49	91.19
1982	Sar1a	SAR1 gene homolog A (S. cerevisiae) (Sar1a), mRNA.	chr10	+	uc007fgg.1	yes	yes	no	Active	uc007fgg.1	yes	yes	no	Active	uc007fgg.1	yes	yes	no	Active	uc007fgg.1	yes	yes	no	Active	uc007fgg.1	yes	yes	no	Active	74.83	81.8	115.41	142.91	144.11
1983	Tysnd1	trypsin domain containing 1 (Tysnd1), mRNA.	chr10	+	uc007fgh.2	yes	yes	no	Active	uc007fgh.2	yes	yes	no	Active	uc007fgh.2	yes	yes	yes	PRC.Active	uc007fgh.2	yes	yes	no	Active	uc007fgh.2	yes	yes	no	Active	16.46	14.64	21.61	11.74	7.67
1984	Aifm2	apoptosis-inducing factor, mitochondrion-associated 2 (Aifm2), nuclear gene encoding mitochondrial protein, transcript variant 3, mRNA.	chr10	+	uc007fgi.2	yes	no	no	OnlyS5P	uc007fgi.2	yes	no	no	OnlyS5P	uc007fgk.2	no	no	no	Inactive	uc007fgi.2	yes	yes	no	Active	uc007fgk.2	yes	yes	no	Active	16.46	3.22	0.4	18.08	19.76
1985	H2afy2	H2A histone family, member Y2 (H2afy2), mRNA.	chr10	-	uc007fgm.1	yes	no	yes	PRC.S5p	uc007fgm.1	yes	yes	yes	PRC.Active	uc007fgm.1	yes	yes	yes	PRC.Active	uc007fgm.1	yes	yes	no	Active	uc007fgm.1	yes	yes	no	Active	37.41	17.71	129.74	239.58	75.09
1986	Mir5108	microRNA 5108 (Mir5108), microRNA.	chr10	+	uc029qxi.1	no	no	no	Inactive	uc029qxi.1	no	no	NA	NA	uc029qxi.1	no	NA	no	NA	uc029qxi.1	no	no	no	Inactive	uc029qxi.1	no	no	no	Inactive	0	0	0	0	0
1987	Col13a1	collagen, type XIII, alpha 1 (Col13a1), mRNA.	chr10	-	uc007fgp.1	yes	no	yes	PRC.S5p	uc007fgp.1	yes	no	yes	PRC.S5p	uc007fgn.1	yes	no	yes	PRC.S5p	uc007fgp.1	no	no	yes	PRC.Only	uc007fgp.1	no	no	yes	PRC.Only	6.89	0.24	0.22	8.92	3.4
[truncated: 21,553 more rows]
