# Supplementary material for: RNA polymerase II primes Polycomb‐repressed developmental genes throughout terminal neuronal differentiation
Source: Mol Syst Biol. 2017 Oct 16;13(10):946. doi: 10.15252/msb.20177754 (PMC5658700; doi:10.15252/msb.20177754)
Supplement: Supplementary file 5 — Dataset EV3 [file MSB-13-946-s005.xlsx]

## Sheet: Legend
Dataset EV3. Mogrify lists and ranks.
Genes predicted to be important to drive transdifferentiation and associated ranking. Transition are from all cell types to:
	adipose tissue - adult
	brain - adult
	cardiomyocyte
	fibroblast of skin
	heart - adult
	hippocampus - adult
	human neuron samples
	macrophage
	mesenchymal stem cell of umbilical cord-Sciencell
	skeletal muscle - adult

## Sheet: adipose tissue - adult.txt
Gene_Symbol	Rank
NACC1	248.488
TLE4	214.192
FEZF1	143
OLIG3	87.5246
ENY2	217
DMRT3	158.508
ZNF695	250
NPAS2	51
MCM3	212.671
IL16	139
SP5	231.493
MCM5	209.198
ANKRD1	247
ACVR2B	248.489
TCF3	102.121
ELP4	225.481
RCOR2	156.178
NEUROG1	81.5006
POLR2L	234.726
HESX1	92
IGF1	76.897
WNT1	58.9823
ARID3A	224
PRDM14	88
TGIF1	142.248
TP53	106.326
SATB2	227
HES4	231.381
ZFHX4	252
HMOX1	224
BSX	139
GTF2A1	137.765
MSX1	155.979
LIN28B	89
NPM1	220.313
SIRT2	214.11
EMX2	139.796
MLF1IP	229.307
GDF7	155
THRB	231
DNMT3B	78.0195
ZIC1	67.72
HNRNPD	250.322
GLI3	148.729
SALL3	235.963
ZIC3	120.954
FOXD3	223
RPL6	241.097
HMGA1	133.284
IRF1	121
NR4A3	227
CRABP2	212.764
NEUROD6	179
FOXB1	189
HELLS	105.596
NR4A2	220
SOX3	127.711
E2F1	157.93
LMX1A	59.3238
BRCA2	255
PATZ1	203.249
CDK9	247.878
CCNA2	205.28
FHL2	36
CRX	134
NANOG	10
POLR3G	238.888
SNAI2	128.992
TBX3	213.011
GTF2E1	211.859
HES5	166.72
UTF1	243
ZFP42	70.7277
E2F7	244.279
BARHL1	90.8509
FABP4	36
FOXI3	240
E2F3	47.7408
IKZF4	243.018
POU4F1	170.99
HEYL	204
HAND2	228
LHX9	248.993
MCM6	225.123
TFAP2B	218.003
CHD4	243.925
MCM2	197.657
LHX5	79.3379
FOXH1	162
TRIP13	229.502
ZNF503	216
MAZ	162.482
OTX2	68.1202
MYBL2	55.7725
SIX5	174.015
CBX2	221.218
PTTG1	163.978
HES3	138.465
ARID1A	247.655
PAX3	112.73
TACC3	100.747
POU5F1	54
PAX6	146.163
HMGB2	174.946
TRIM28	137.261
SPI1	94.5234
SOX2	48.9468
DMRTA1	150.661
POU5F1B	132
ZNF238	153
NFATC2	208
CENPF	216.503
OTX1	56.6317
CENPK	256
HMGA2	132.256
POLR2H	223.878
TCEA3	212
NEUROD4	191.489
SUV420H2	232.448
NHLH1	221
CCNE1	211
TIMELESS	214.98
SALL2	227.16
SOX1	159.617
RUNX1T1	183.702
ITGB3BP	233.619
POLR2A	235.207
TDGF1	160
FOXG1	178
MEF2C	215.909
EZH2	232.817
SALL4	48.7416
GATA6	143
NR4A1	205
MCM7	231.515
RFX4	219
NR6A1	159.505

## Sheet: brain - adult.txt
Gene_Symbol	Rank
OLIG1	206.497
PARD6A	213
ZNF483	151.51
OLIG2	171.365
BHLHE41	178.161
GRIN1	63.4994
ABCA2	128.499
FOS	120.918
CELSR2	193.857
HABP4	137.495
NKX6-2	115.499
RNF141	232
HR	189.414
NFIL3	131
CSDA	159
PSRC1	238
SIK1	214
SALL1	231
KCNH8	224.501
MEIS2	222.487
IGF2	121.516
ZNF385A	229.992
PDLIM1	222
CAMK2A	133.5
KCNH3	195.373
DBP	93.5528
FOSL2	113.175
HES1	104
YWHAH	195
HMOX1	129
HLF	31.998
KLF10	221.409
ZNF536	132
NR1D1	206
TSPYL2	231.042
CAMKK2	218.499
ATF3	146.617
NKX2-2	145.998
GPX3	197.682
VEGFA	161
HDAC11	192.072
C11orf9	130.501
ZNF238	217.997
CREM	209.637
TEF	140.503
GAS7	237
S100A1	123.501
FOSB	59
BTG1	214.396
APBB1	149.499
SOX8	50.9891
CBX7	49.502
NR2F2	138.418
XBP1	118.533
ICAM1	211
EMX1	217
ST18	142.502
CBX6	241
RBPMS	145.502
RUNX1T1	212
AEBP1	220.562
PIM1	229
FHL2	112.437
TCF7L2	214.382
SCRT1	125.499
ARNT2	137.487
KLF6	244
TCEAL6	139
NR4A1	203
SOX10	123.503
NACC2	240
RFX4	207.5
KCNH1	153.5

## Sheet: cardiomyocyte.txt
Gene_Symbol	Rank
MAP2K3	232
TCEAL3	184.308
TLE4	181
NAB2	235.83
DDIT3	131.371
FABP4	56
NFKBIA	179.454
PEG3	64
CARHSP1	192.297
ACVRL1	226.682
MDFI	98.8399
EDA	75
TBX18	104.037
NFKBIZ	155.1
HAND2	152.591
PPARG	50.3991
ATOH8	143.721
MAFF	228
ENG	244
DMD	176
WT1	36.5326
MEIS2	146.647
NFKB2	167
EPAS1	217.065
BACH1	216.863
IVNS1ABP	209.519
RASD1	229
HIF1A	138.434
FOSL1	79.1259
HIC1	70.3973
SOX9	24.9903
RARB	191.881
MDFIC	246
NFYB	32.0897
ID4	132.187
CEBPD	245
ID1	125.146
SIX5	204
RUNX1	209
ATF3	157
IL6	204.502
EBF3	176
CITED4	222
ID3	180.282
TICAM1	233
TLE2	63
C11orf9	229.529
TBX20	53.6343
CDKN2A	228
GATA4	17.3324
SMAD6	17.9197
RIPK2	210
TCF21	60.3807
CREM	219.326
NFKB1	65.6599
SMARCA1	141.948
HMGA2	209.47
ZIM2	149
TCEAL4	178.87
FST	74
IL1B	44.7605
IRF1	62.6372
PBX1	129.056
JMJD1C	212.184
JUN	146
RBPMS	242
NRK	110.962
RBBP7	241
JARID2	221.468
KLF2	195.217
PIM1	120.633
SMAD9	136
ZBTB16	224
MAFB	66
JAZF1	219
GATA6	35.5586
KLF6	199.85
NFIA	145.734
NR2F1	61.2132
NR4A1	204
TRIM22	248
ZFPM1	219.771
KLF9	137.988

## Sheet: fibroblast of skin.txt
Gene_Symbol	Rank
EREG	214.35
TWIST2	203.982
DDIT3	206
SHOX2	190.277
CDKN1B	212.603
TLR4	141.852
NFKBIA	69.4553
FOS	10
KLF13	233.69
CREG1	211.62
FLI1	226
BTG2	91.6543
EDA2R	231.904
MCM3	225.666
MSTN	50
JUNB	35.6929
ANKRD1	213
SREBF1	141.938
MEF2D	135.125
ARRB2	208.083
FOXL2	144
PNRC1	26
MEIS2	209.072
IRAK1	233.322
NFKB2	232.829
EPAS1	225.175
BACH1	227.229
RGMB	234.124
TRIB1	150.601
PITX2	116
HOXB5	214.502
HOXC6	234.885
SOX9	119
PRDM8	36
FOSL2	88.6521
FGF2	154.105
ID1	200.866
HMOX1	156.256
KLF10	223.974
CITED2	190.107
MALT1	241.036
TFAP2C	155.872
JDP2	224.156
JUND	127.261
BCL6	207.769
TICAM1	242
TLR2	210
MSX1	206.114
EMX2	133.655
THRB	237
RARA	210.005
ENPP2	186.329
ZEB1	121.652
RELB	214
TGFB1	206.674
TCF21	233.018
SOD2	207.078
GLI3	220.472
LDB2	138.592
CEBPB	113.392
HMGA1	142.474
ICAM1	81.7342
IRF1	28.6227
MYC	140.029
NR4A3	211
JUN	136.095
CRABP2	139.836
RFX8	217.244
SOX4	216.951
IRF9	222.558
JARID2	215.211
KLF2	153.09
AEBP1	228.916
SMAD9	223
CCNA2	211.108
TCF7L2	222.761
ATXN1	215
TSC22D3	190.611
LBH	221.55
TEAD1	220.446
LIF	131
NR2F1	183.941
TRIM22	219.41
TBX3	228
ALX4	217
ETS2	199.276
HOXA10	233
MAP2K3	226.815
ATF1	210.669
KCNIP3	223.505
IRX5	185.813
BRCA1	235.719
ARID5B	214.073
FABP4	61.4967
TCF12	144.174
INHBA	226.986
CBX4	236.5
TBX18	134
NFKBIZ	140.388
TWIST1	166.545
FSTL3	228.784
FLNA	238.151
NTF3	155.801
HAND2	147.172
NOTCH1	206
LHX9	112.895
PPARG	126.844
MCM6	237.882
MAFF	232.368
TFAP2B	122
IRF6	134
CCRN4L	225.078
ZNF229	229
MCM2	218.72
HBP1	206
TXNIP	135
FOSL1	141.539
TLE3	234.181
NFYB	134.97
PIAS1	216.686
HES1	34.0196
TRIP13	233.982
MYBL2	148.416
IL31RA	205.999
VGLL3	194.747
PYCARD	225.381
PRDM2	212.712
NFIX	203.7
SMAD3	138.015
RUNX1	205.402
ATF3	125
IL6	121.466
TBX5	94.9055
ID2	193.59
MAMSTR	231
LMX1B	69
EGR1	107.32
MYOCD	16
LMCD1	234.753
RIPK2	223.908
CREM	166.996
PRRX2	112.445
NFKB1	27.7302
HOXA9	174.405
ZNF280D	237.318
SOX17	136
SMAD5	219.566
SMARCA1	217.435
LITAF	213.621
ELF4	223.318
FOSB	15.5383
BCL3	203.171
ZEB2	200.727
HMGA2	196.133
BTG1	219.574
TCEA3	228.667
PBX1	212.931
ALX1	120
AHR	125.651
TFAP4	152.165
MXI1	215.794
MAMLD1	225.119
RUNX1T1	136.277
FOXM1	223.738
HCLS1	131
PIM1	147.363
MEF2C	204.369
NFE2L2	212
MAFB	117.188
GATA6	123
HOXC8	228.405
ATF5	215.453
NR4A1	106
FOXD1	158.661
KLF4	211.266
PRRX1	200.821
HOXA11	177.765
TCF7	221
MKX	218.957

## Sheet: heart - adult.txt
Gene_Symbol	Rank
ZNF219	243
MLX	219.568
IRX5	134.613
ECSIT	232.729
ARID5B	214
TCF15	77.4986
MRPL12	247
TNNI2	60
ABRA	224.496
BASP1	117.746
FSTL3	113.04
HEYL	209.668
HAND2	53.6548
ANKRD1	128.98
MAF	220.442
NR1H2	105.99
CSDA	64.626
NDUFA13	246
IGF2	191.231
PDLIM1	162.857
POLR2L	160.735
CAMTA1	246
TXNIP	245
RORB	241
MAFK	221.538
CTNND2	236.99
PPP1R13L	142
SRF	108
SOX18	137.454
MEOX1	227.335
PLA2G1B	77
KLHL31	111.638
TFAP2C	130
NKX2-5	7.6669
MITF	75.4159
HIPK3	196.181
TBX5	22.3351
CITED4	137.75
EYA4	223.02
DCAF6	217.363
GPX3	184.633
TRIB3	231
SMYD1	148.665
SOX2	111
MYEF2	217.284
TBX20	121.26
CDKN2A	147
GATA4	22.0003
MYOCD	104.393
HSF1	218.722
CSDC2	118.974
SOX17	107
KCNH2	111.961
S100A1	83.5537
ZEB2	185.826
CBX7	187.419
NFIC	239
ZNF208	123.465
ESRRA	45.9587
ABLIM3	234.706
SOX4	61
MAF1	150.191
CREB5	237
MSRB2	155.471
RUNX1T1	210
IRX3	71.1039
PTPRU	237
FHL2	38.3292
MEF2C	130.873
ATF5	216
GATA6	37.0057
PPARGC1B	196.665
HEY2	62.3279
IRX6	99.957
SNAI2	125.962
NFE2L1	78.8124
NACC2	248
HAND1	16.6646

## Sheet: hippocampus - adult.txt
Gene_Symbol	Rank
TCEAL3	229.391
KCNIP3	232.942
OLIG1	213.002
ZNF483	125.471
BHLHE41	138.381
ZNF727	121.492
ELK1	114.68
GRIN1	59.9562
ABCA2	232.089
FOS	117.693
CELSR2	221.989
NFKBIZ	233
HABP4	226.53
CRTC1	223.002
TCEAL5	239
ZNF488	143.543
NFIL3	152
EGR3	116.536
TNFRSF1A	211
CSDA	152
PSRC1	145.677
ARRB2	219.239
MEIS2	223.139
CAMK2A	134.5
KCNH3	220.997
TRIB1	224
SOX9	107
HES1	110
FGF2	208.084
YWHAH	147.5
HMOX1	126
ID1	211.599
HLF	63.873
KLF10	221.139
CITED2	223.426
TSPYL2	186.875
ATF3	144
NPM1	218
HMGB2	212
GPX3	130.721
EMX2	139.561
PTRF	220
C11orf9	136.471
KAT2B	204
ZIC1	133
ZNF238	210
TEF	128.936
FOXQ1	139
S100A1	123.499
BTG1	214
CBX7	184.929
XBP1	113.148
IRF1	64
MYC	127
MAPRE3	238
ST18	128.501
RBPMS	140
CREBL2	223.77
KLF2	216.388
FHL2	36
TCF7L2	141.896
ATF5	128.195
ARNT2	209.003
TCEAL6	227
NR4A1	203
KAT2A	213
THRA	206.498
SOX10	126.989
TCEAL2	132.49
CAMTA2	185.209
RFX4	220.564

## Sheet: human neuron samples.txt
Gene_Symbol	Rank
BHLHE22	142.337
INSM1	203.429
DDIT3	221
NEO1	232.463
PKIA	240.379
NEUROD1	48.0309
ETS1	220
MYT1L	136.35
NFKBIA	205
CBX5	214.161
GRIN1	231
SMARCD3	235.406
ZCCHC12	229
MYCN	152.815
TBR1	140.342
CELSR2	236.471
BTG2	222.179
SOX21	238
NEUROD2	130.354
POU3F4	140.034
TCEAL5	224.58
SMARCB1	231.042
DCC	237
YWHAQ	224.317
RCOR2	237.526
CITED1	238.516
KDM1A	227.353
SALL1	172.465
ZBTB6	230.566
NEUROG2	64.3727
HIF1A	133.826
ZNHIT3	235
SOX9	116.426
PRDM8	228.382
FOSL2	139.133
CBFA2T2	233.929
CTNND2	228.725
ID4	241.995
SATB2	158.23
SOX5	222.348
HMOX1	208.384
E2F5	216
VAX1	153
ASCL1	102.071
ASXL3	235
PDCD4	241
TCF4	218.172
PAX6	146.825
EMX2	245
DLX2	149.738
MED17	215.128
SOX2	36.8608
CSRNP3	243
ZNF238	119.674
EGR1	124.274
SCRT2	138.344
TGFB1	206
DLX1	242
OTX1	226
PML	213
EOMES	218
CEBPB	76
FOSB	134.295
HMGA2	211
SOX11	177.239
NR2F2	226.476
HEY1	229.041
XBP1	133.25
HSF2	215.492
MYC	141.974
PBX1	204.736
EMX1	148
USF1	206.759
LHX2	229.751
MYT1	150
ZNF711	232.227
NEUROD6	132.352
SOX4	191.681
MAPK8IP1	154
RUNX1T1	228.644
LHX6	248
ELAVL2	149.706
ACTL6B	134.376
FOXG1	97.0728
PATZ1	201.471
NR2E1	239
MEF2C	212.579
MAFB	203
ATF5	220.071
ARNT2	206
TFE3	231.644
TSC22D3	247
TCEAL6	160
HES6	89.4769
ARX	200.221
NR2F1	156.739
EBF4	242
DLX5	145.059
DPF1	232.979
POU3F2	138.109
DLX6	246
CUX2	33.3692
BCL11A	234.555
THRA	211.028
TCEAL2	225.61

## Sheet: macrophage.txt
Gene_Symbol	Rank
VAV1	85.4649
BATF	219.982
BHLHE41	33.524
FABP4	149
MEF2A	126.884
NFKBIA	205.741
ZNF366	123
FOS	14.9118
TFEC	87.812
CD86	155.315
NFKBIZ	174.299
EGR2	29
CREG1	122.981
SLC11A1	154.347
USF2	214
BTG1	227.573
ZEB2	214.966
TGFBR1	230
MAF	122.576
IL10	117
HMGA1	127.304
ATF4	134.429
ZNF589	226.331
IL1B	21
CEBPA	126.055
SFMBT2	131.959
MAGED1	225.347
IRF1	120.876
NR1H3	117.722
ARRB2	230
MYC	125.99
NR4A3	234
ZNF385A	114.544
CRABP2	177.309
CREBL2	217.318
CD80	218
DBP	43.8625
RUVBL1	224
KLF2	34
FOSL2	116.144
MAFB	157.67
HTT	234
TSC22D3	232
GNPTAB	130.291
GCLC	46.4766
IRF5	59.3408
PPARGC1B	125.085
LYL1	224.029
PYCARD	209.995
ETS2	208
MITF	25.6889
PRDX3	231.742
NFAM1	231.501
SNAI3	213
HDAC7	207.226
ZNF438	140.328
SPI1	39.6725
TNF	120.335
ARRB1	171.815

## Sheet: mesenchymal stem cell of umbili
Gene_Symbol	Rank
FOXF1	146.871
TNFSF4	13
CREB3L1	158.85
DDIT3	150
BHLHE41	21
CDKN1B	212.847
ETS1	209.332
CDK4	214.596
NFKBIA	140.198
IKZF4	93.9975
INHBA	16
FOS	37.9739
NFKBIZ	243
BTG2	65.0967
APBB2	36
TWIST1	53.8396
NTF3	10
HAND2	33.7616
JUNB	107.087
ANKRD1	26
HOXB6	48.1147
PPARG	63
RCOR2	135.817
LMO3	129
ARRB2	127.204
FOXO1	215.844
CCRN4L	233
IGF2	125.938
NFKB2	242
BACH1	230
TRIB1	174
RASD1	106.112
PITX2	33.2872
HOXC6	196.159
HOXC10	140.155
PIAS1	214.58
SOX18	183
PITX1	51.2838
HMOX1	204
CEBPD	138.515
MEF2B	109
PRDM2	206.449
JDP2	230.352
ID2	153
CUX1	246
TICAM1	239
GPX3	152
TRIB3	230.955
TLE2	221.498
CYTL1	205.683
C11orf9	69.4461
IRAK3	228.94
TBX20	146.302
CDKN2A	33
MYOCD	14
LMCD1	55.3012
RCOR1	233.303
MEIS1	114.885
SOD2	245
CREM	65
MIXL1	142
NFKB1	38.9952
HOXA9	205
FOSB	44
TBX2	216.513
BTG1	20
IL1B	45.9204
ICAM1	221.205
HIF3A	125
IRF1	50.3854
HOXB7	113.336
ZFP36L2	247
MAMLD1	218
GTF2IRD1	185
NDN	156.818
NOTCH3	230.996
MSRB2	220.434
CAT	233.869
PLAGL1	196.906
JARID2	168
KLF2	73
KLF15	90.8511
HCLS1	137.274
PTPRU	241.875
ZBTB16	143.03
HOXC8	49.5462
GATA6	40.0158
LBH	240
HOXA13	56.4996
HOXC9	220.35
LIF	26
NR2F1	48.1518
EBF4	243
KLF4	171.18
PRRX1	212
CDKN1C	133.059
TBX3	107.999
HOXA11	42.0051
CREB1	216.722
KLF3	245
HOXA10	167.15

[truncated: 2 more sheets: skeletal muscle - adult.txt, Sheet5]
